# Supplementary material for: Use of an Integrated Multi-Omics Approach To Identify Molecular Mechanisms and Critical Factors Involved in the Pathogenesis of Leptospira
Source: Microbiol Spectr. 2023 Feb 28;11(2):e03135-22. doi: 10.1128/spectrum.03135-22 (PMC10100824; doi:10.1128/spectrum.03135-22)
Supplement: Supplemental file 2 — Table S2. Download spectrum.03135-22-s0002.xlsx, XLSX file, 0.6 MB [file spectrum.03135-22-s0002.xlsx]

## Sheet: RGA Transcriptomics Total genes
Entry	Protein names	Gene names	Organism	Length	Gene names (primary )	RGA_37-T1	RGA_37-T2	RGA_37-T3	THP1_RGA-T1	THP1_RGA-T2	THP1_RGA-T3	Fold Change	Log2FC	padj	minus Log 10 P Value
Q8F349	Glycosylhydrolase	bglX LA_2561	Leptospira interrogans serogroup Icterohaemorrhagiae serovar Lai (strain 56601)	619	bglX	0	0	1.17701	3836.26	6123.9	5702.92	3916.7	11.9354	2.5636e-06	5.59115
Q8EZC7	Acyl-CoA dehydrogenase	caiA LA_3928	Leptospira interrogans serogroup Icterohaemorrhagiae serovar Lai (strain 56601)	586	caiA	0	0	0	573.541	1088.35	1276.05	329.109	8.36242	0.00445005	2.35164
Q8F6Q0	Chemotaxis protein CheA (EC 2.7.13.3)	cheA LA_1251	Leptospira interrogans serogroup Icterohaemorrhagiae serovar Lai (strain 56601)	1070	cheA	1.19033	0	0	961.524	937.82	1049.27	200.217	7.64542	0.000410968	3.38619
Q8F5D9	Methylase of chemotaxis methyl-accepting protein	cheR LA_1743	Leptospira interrogans serogroup Icterohaemorrhagiae serovar Lai (strain 56601)	304	cheR	0	0	0	493.414	409.773	349.251	130.276	7.02542	0.0114584	1.94088
Q8F3H6	Chemotaxis protein CheW	cheW LA_2427	Leptospira interrogans serogroup Icterohaemorrhagiae serovar Lai (strain 56601)	171	cheW	0	0	0	196.803	248.492	204.108	128.571	7.00642	5.97107e-06	5.22395
Q8F4N3	Flagellar motor switch protein FliG	fliG LA_2007	Leptospira interrogans serogroup Icterohaemorrhagiae serovar Lai (strain 56601)	339	fliG	0	0	0	19.6803	10.7521	16.631	37.1534	5.21542	0.00566054	2.24714
Q8F0C1	Flagellar protein FliL	fliL LA_3575	Leptospira interrogans serogroup Icterohaemorrhagiae serovar Lai (strain 56601)	174	fliL	0	0	0	12.6516	13.1414	21.1667	27.1979	4.76542	0.00249464	2.60299
Q8F8F9	Transcriptional regulator	LA_0598	Leptospira interrogans serogroup Icterohaemorrhagiae serovar Lai (strain 56601)	146		0	0	0	9.84016	31.0615	4.53573	18.5673	4.21469	2.06116e-15	14.6859
Q8F927	Uncharacterized protein	LA_0370	Leptospira interrogans serogroup Icterohaemorrhagiae serovar Lai (strain 56601)	577		0	0	0	26.709	9.5574	9.07146	18.5673	4.21469	0.000139038	3.85687
Q8F7R5	Uncharacterized protein	LA_0879	Leptospira interrogans serogroup Icterohaemorrhagiae serovar Lai (strain 56601)	156		0	0	0	18.2746	15.5308	12.0953	18.5673	4.21469	0.000414057	3.38294
Q8EZS3	LigB-like protein	LA_3778	Leptospira interrogans serogroup Icterohaemorrhagiae serovar Lai (strain 56601)	1889		0	0	0	16.8689	13.1414	16.631	18.5673	4.21469	0.00117277	2.93079
Q8F237	Uncharacterized protein	LA_2940	Leptospira interrogans serogroup Icterohaemorrhagiae serovar Lai (strain 56601)	349		0	0	0	9.84016	28.6722	7.55955	18.5673	4.21469	0.00135	2.86967
Q8F8R1	Putative lipoprotein	LA_0494	Leptospira interrogans serogroup Icterohaemorrhagiae serovar Lai (strain 56601)	231		0	0	0	8.43443	20.3095	16.631	18.5673	4.21469	0.00184533	2.73393
Q8F613	Cytoplasmic membrane protein	LA_1499	Leptospira interrogans serogroup Icterohaemorrhagiae serovar Lai (strain 56601)	1196		2.38065	0	1.76552	95.5902	161.281	143.631	18.5673	4.21469	0.00212473	2.6727
Q8F7F0	Fibronectin type-III domain-containing protein	LA_0995	Leptospira interrogans serogroup Icterohaemorrhagiae serovar Lai (strain 56601)	271		0	0	0	8.43443	17.9201	19.6548	18.5673	4.21469	0.0106735	1.97169
Q8F4G0	Flagellar motor switch protein FliM	fliM LA_2081	Leptospira interrogans serogroup Icterohaemorrhagiae serovar Lai (strain 56601)	341	fliM	0	0	0	15.4631	20.3095	9.07146	18.4356	4.20442	0.0380156	1.42004
Q8F3M5	Type II secretory pathway component protein C	gspC LA_2376	Leptospira interrogans serogroup Icterohaemorrhagiae serovar Lai (strain 56601)	302	gspC	0	0	0	21.0861	13.1414	10.5834	17.7706	4.15142	0.00038779	3.4114
Q8F3M6	Type II secretory pathway component protein D	gspD LA_2375	Leptospira interrogans serogroup Icterohaemorrhagiae serovar Lai (strain 56601)	596	gspD	0	0	0	9.84016	22.6988	12.0953	17.4896	4.12842	5.43764e-07	6.26459
Q8EXG7	Na+/solute symporter	putP LB_245	Leptospira interrogans serogroup Icterohaemorrhagiae serovar Lai (strain 56601)	462	putP	0	0	0	23.8975	13.1414	7.55955	17.2966	4.11241	0.0476288	1.32213
Q8F3B8	Predicted membrane protein involved in D-alaninealginate export/acetyltransferase of MBOAT family	dltB LA_2489	Leptospira interrogans serogroup Icterohaemorrhagiae serovar Lai (strain 56601)	478	dltB	0	0	0	21.0861	9.5574	13.6072	17.1121	4.09694	7.8939e-11	10.1027
Q8F3M7	Protein-secreting ATPase (EC 7.4.2.8)	gspE LA_2374	Leptospira interrogans serogroup Icterohaemorrhagiae serovar Lai (strain 56601)	557	gspE	0	0	0	14.0574	17.9201	12.0953	17.0349	4.09042	0.00371598	2.42993
Q8F3M8	Type II secretory pathway component protein F	gspF LA_2373	Leptospira interrogans serogroup Icterohaemorrhagiae serovar Lai (strain 56601)	408	gspF	0	0	0	5.62295	9.5574	28.7263	16.5921	4.05242	2.74331e-08	7.56172
Q8F3M9	Type II secretory pathway component protein G	gspG LA_2372	Leptospira interrogans serogroup Icterohaemorrhagiae serovar Lai (strain 56601)	158	gspG	0	0	0	12.6516	20.3095	10.5834	16.4432	4.03942	0.0241829	1.61649
Q8F5Z7	RNA-binding protein Hfq	hfq LA_1517	Leptospira interrogans serogroup Icterohaemorrhagiae serovar Lai (strain 56601)	85	hfq	0	0	0	12.6516	20.3095	10.5834	16.4091	4.03642	0.0030649	2.51358
Q8F808	TM2 domain-containing protein	LA_0782	Leptospira interrogans serogroup Icterohaemorrhagiae serovar Lai (strain 56601)	106		0	0	0	5.62295	29.8669	7.55955	15.2264	3.9285	1.93662e-07	6.71296
Q8F3D6	Putative lipoprotein	LA_2470	Leptospira interrogans serogroup Icterohaemorrhagiae serovar Lai (strain 56601)	183		0	0	0	22.4918	11.9467	9.07146	15.2264	3.9285	8.05296e-07	6.09404
Q8F528	Catalase (EC 1.11.1.6)	katE LA_1859	Leptospira interrogans serogroup Icterohaemorrhagiae serovar Lai (strain 56601)	481	katE	0	0	0	12.6516	9.5574	21.1667	15.1518	3.92142	0.00482664	2.31636
G1UB25	Outer membrane lipoprotein LipL21	lipL21 LA_0011	Leptospira interrogans serogroup Icterohaemorrhagiae serovar Lai (strain 56601)	186	lipL21	0	0	0	14.0574	15.5308	13.6072	14.5145	3.85942	0.0132482	1.87784
O34094	LipL32	lipL32 LA_2637	Leptospira interrogans serogroup Icterohaemorrhagiae serovar Lai (strain 56601)	272	lipL32	0	0	0	9.84016	16.7254	16.631	13.6367	3.76942	4.11273e-05	4.38587
Q8F3V5	LipL45	lipL45 LA_2295	Leptospira interrogans serogroup Icterohaemorrhagiae serovar Lai (strain 56601)	388	lipL45	0	0	0	15.4631	15.5308	12.0953	13.1084	3.71242	0.00788129	2.1034
Q8F0B9	Endoflagellar motor protein A	motA LA_3577	Leptospira interrogans serogroup Icterohaemorrhagiae serovar Lai (strain 56601)	260	motA	0	0	0	16.8689	15.5308	10.5834	12.9459	3.69442	8.57435e-08	7.0668
Q8F6B8	Uncharacterized protein	LA_1390	Leptospira interrogans serogroup Icterohaemorrhagiae serovar Lai (strain 56601)	250		0	0	0	14.0574	10.7521	18.1429	12.8276	3.68118	0.00945169	2.02449
Q8F3Z3	Predicted membrane protein involved in D-alaninealginate export/acetyltransferase of MBOAT family	dltB LA_2256	Leptospira interrogans serogroup Icterohaemorrhagiae serovar Lai (strain 56601)	494	dltB	0	0	0	22.4918	16.7254	3.02382	12.5492	3.64952	7.88079e-06	5.10343
Q8EZN4	EVE domain-containing protein	LA_3818	Leptospira interrogans serogroup Icterohaemorrhagiae serovar Lai (strain 56601)	156		0	0	0	1.40574	22.6988	18.1429	12.3444	3.62578	0.000657885	3.18185
Q8F432	Endoflagellar motor protein B	motB LA_2215	Leptospira interrogans serogroup Icterohaemorrhagiae serovar Lai (strain 56601)	336	motB	0	0	0	12.6516	14.3361	15.1191	12.1209	3.59942	0.00029959	3.52347
Q8F4S9	Protein translocase subunit SecA (EC 7.4.2.8)	secA LA_1960	Leptospira interrogans serogroup Icterohaemorrhagiae serovar Lai (strain 56601)	908	secA	0	0	0	14.0574	14.3361	13.6072	12.0121	3.58642	3.21168e-05	4.49327
Q8F706	Protein translocase subunit SecD	secD LA_1142	Leptospira interrogans serogroup Icterohaemorrhagiae serovar Lai (strain 56601)	642	secD	0	0	0	5.62295	10.7521	25.7025	11.9374	3.57742	3.77094e-08	7.42355
Q8F3C8	Hypothetical lipoprotein	LA_2478	Leptospira interrogans serogroup Icterohaemorrhagiae serovar Lai (strain 56601)	124		0	0	0	14.0574	8.36272	19.6548	11.4454	3.51669	0.00174415	2.75842
Q8F142	Uridylate kinase (UK) (EC 2.7.4.22) (Uridine monophosphate kinase) (UMP kinase) (UMPK)	pyrH LA_3296	Leptospira interrogans serogroup Icterohaemorrhagiae serovar Lai (strain 56601)	248	pyrH	0	0	0	9.84016	9.5574	22.6786	11.4454	3.51669	0.0453763	1.34317
Q8F0R6	Protein translocase subunit SecE	secE LA_3426	Leptospira interrogans serogroup Icterohaemorrhagiae serovar Lai (strain 56601)	62	secE	0	0	0	11.2459	9.5574	21.1667	11.1922	3.48442	0.00791441	2.10158
Q8F705	Protein-export membrane protein SecF	secF LA_1143	Leptospira interrogans serogroup Icterohaemorrhagiae serovar Lai (strain 56601)	312	secF	0	0	0	16.8689	14.3361	10.5834	10.7885	3.43142	8.58983e-15	14.066
Q8F5I6	Protein-export membrane protein SecG	secG LA_1695	Leptospira interrogans serogroup Icterohaemorrhagiae serovar Lai (strain 56601)	111	secG	0	0	0	14.0574	9.5574	18.1429	10.6105	3.40742	0.019524	1.70943
Q8F3C9	TfoX-like protein	tfoX LA_2477	Leptospira interrogans serogroup Icterohaemorrhagiae serovar Lai (strain 56601)	121	tfoX	0	0	0	18.2746	2.38935	21.1667	10.572	3.40218	0.00072441	3.14002
G1UB19	Protein translocase subunit SecY	secY LA_0759	Leptospira interrogans serogroup Icterohaemorrhagiae serovar Lai (strain 56601)	460	secY	0	0	1.17701	37.9549	65.7071	36.2858	10.5518	3.39942	0.000643738	3.19129
Q8F7E3	Virulence-associated protein VagC	vagC LA_1002	Leptospira interrogans serogroup Icterohaemorrhagiae serovar Lai (strain 56601)	76	vagC	0	0	0	9.84016	19.1148	12.0953	10.5445	3.39842	0.00465542	2.33204
Q8F539	ISLbp1 transposase	LA_1848	Leptospira interrogans serogroup Icterohaemorrhagiae serovar Lai (strain 56601)	180		0	0	0	9.84016	13.1414	18.1429	9.63788	3.26872	0.0080321	2.09517
Q8F3I0	Chemotaxis response regulator CheY	LA_2423	Leptospira interrogans serogroup Icterohaemorrhagiae serovar Lai (strain 56601)	120		0	0	0	15.4631	11.9467	13.6072	9.12245	3.18942	0.00218596	2.66036
Q8F1S8	Hemolysin	LA_3050	Leptospira interrogans serogroup Icterohaemorrhagiae serovar Lai (strain 56601)	239		0	0	0	9.84016	14.3361	16.631	8.27307	3.04842	1.01929e-05	4.9917
Q8F475	Lipoprotein with phospholipase D domain	LA_2170	Leptospira interrogans serogroup Icterohaemorrhagiae serovar Lai (strain 56601)	547		0	0	0	11.2459	14.3361	15.1191	8.24444	3.04342	0.00845576	2.07285
Q8F8L7	Transcriptional regulator	LA_0538	Leptospira interrogans serogroup Icterohaemorrhagiae serovar Lai (strain 56601)	234		0	0	0	4.21721	16.7254	19.6548	8.20912	3.03723	0.000963442	3.01617
Q8F8F0	MCE-related protein	LA_0607	Leptospira interrogans serogroup Icterohaemorrhagiae serovar Lai (strain 56601)	266		0	0	0	14.0574	8.36272	18.1429	7.69234	2.94342	8.02596e-05	4.0955
Q8F882	Methyl-accepting chemotaxis protein	LA_0676	Leptospira interrogans serogroup Icterohaemorrhagiae serovar Lai (strain 56601)	691		0	0	0	14.0574	8.36272	18.1429	7.6392	2.93342	0.0246631	1.60795
Q8F9Y8	Methyl-accepting chemotaxis protein	LA_0049	Leptospira interrogans serogroup Icterohaemorrhagiae serovar Lai (strain 56601)	565		0	0	0	8.43443	16.7254	15.1191	7.59696	2.92542	0.00231837	2.63482
Q8F7S2	Microbial collagenase (EC 3.4.24.3)	LA_0872	Leptospira interrogans serogroup Icterohaemorrhagiae serovar Lai (strain 56601)	888		0	0	0	11.2459	16.7254	12.0953	7.57068	2.92042	1.6507e-05	4.78233
Q8F9H3	OmpA family lipoprotein	LA_0222	Leptospira interrogans serogroup Icterohaemorrhagiae serovar Lai (strain 56601)	195		0	0	0	9.84016	17.9201	12.0953	7.50276	2.90742	2.24477e-05	4.64883
G1UB30	OmpL1	LA_3138	Leptospira interrogans serogroup Icterohaemorrhagiae serovar Lai (strain 56601)	320		0	0	0	14.0574	10.7521	15.1191	7.48199	2.90342	0.000162766	3.78844
Q8F9P0	ACT domain-containing protein	LA_0151	Leptospira interrogans serogroup Icterohaemorrhagiae serovar Lai (strain 56601)	204		0	0	0	14.0574	10.7521	15.1191	7.27922	2.86378	6.01946e-05	4.22044
Q8F8H4	Outer membrane protein TolC	LA_0581	Leptospira interrogans serogroup Icterohaemorrhagiae serovar Lai (strain 56601)	459		0	0	0	11.2459	17.9201	10.5834	7.24217	2.85642	1.875e-08	7.727
Q8F992	Putative lipoprotein	LA_0303	Leptospira interrogans serogroup Icterohaemorrhagiae serovar Lai (strain 56601)	117		0	0	0	21.0861	3.58402	15.1191	7.19824	2.84764	0.0110915	1.95501
Q8F7X9	PINc domain-containing protein	LA_0813	Leptospira interrogans serogroup Icterohaemorrhagiae serovar Lai (strain 56601)	150		0	0	0	19.6803	10.7521	9.07146	7.09313	2.82642	0.0422651	1.37402
Q8CXT3	Predicted phospholipase	LA_1541	Leptospira interrogans serogroup Icterohaemorrhagiae serovar Lai (strain 56601)	300		0	0	0	15.4631	11.9467	12.0953	7.06369	2.82042	2.56599e-08	7.59074
Q8CVE4	TolB-related protein	LA_3067	Leptospira interrogans serogroup Icterohaemorrhagiae serovar Lai (strain 56601)	2588		0	0	0	11.2459	14.3361	13.6072	7.04902	2.81742	0.0451193	1.34564
Q8CVE2	TolC family protein	LA_3927	Leptospira interrogans serogroup Icterohaemorrhagiae serovar Lai (strain 56601)	623		0	0	0	11.2459	21.5041	6.04764	7.0149	2.81042	6.22692e-05	4.20573
Q8F7E1	Putative lipoprotein	LA_1004	Leptospira interrogans serogroup Icterohaemorrhagiae serovar Lai (strain 56601)	229		0	0	0	14.0574	19.1148	4.53573	7.01476	2.81039	0.000462813	3.33459
D4YW40	PINc domain-containing protein	LA_1816a	Leptospira interrogans serogroup Icterohaemorrhagiae serovar Lai (strain 56601)	138		0	0	0	2.81148	19.1148	16.631	7.01476	2.81039	0.000511871	3.29084
Q8EZX2	Fimh-like protein	LA_3729	Leptospira interrogans serogroup Icterohaemorrhagiae serovar Lai (strain 56601)	179		0	0	0	11.2459	17.9201	9.07146	7.01476	2.81039	0.00414057	2.38294
Q8F3Z8	Endonuclease	LA_2250	Leptospira interrogans serogroup Icterohaemorrhagiae serovar Lai (strain 56601)	288		0	0	0	12.6516	17.9201	7.55955	7.01476	2.81039	0.0105972	1.97481
Q8EXD0	TonB protein	LB_283	Leptospira interrogans serogroup Icterohaemorrhagiae serovar Lai (strain 56601)	216		0	0	0	14.0574	13.1414	10.5834	6.92792	2.79242	5.07146e-07	6.29487
Q8F585	PINc domain-containing protein	LA_1799	Leptospira interrogans serogroup Icterohaemorrhagiae serovar Lai (strain 56601)	148		0	0	0	11.2459	20.3095	6.04764	6.90222	2.78706	3.7811e-09	8.42238
Q8F3N3	Type II secretion pathway related protein etpK-like protein	LA_2368	Leptospira interrogans serogroup Icterohaemorrhagiae serovar Lai (strain 56601)	421		0	0	0	11.2459	14.3361	12.0953	6.89439	2.78542	3.10775e-05	4.50755
Q8F3N2	Type II secretion system protein J	LA_2369	Leptospira interrogans serogroup Icterohaemorrhagiae serovar Lai (strain 56601)	214		0	0	0	4.21721	4.7787	28.7263	6.88483	2.78342	0.0010062	2.99731
Q8F339	TPR-repeat-containing protein	pilF LA_2572	Leptospira interrogans serogroup Icterohaemorrhagiae serovar Lai (strain 56601)	369	pilF	0	0	0	14.0574	8.36272	15.1191	6.88006	2.78242	0.0210941	1.67584
P59115	Sphingomyelinase C 1 (EC 3.1.4.12) (Sphingomyelin phosphodiesterase 1) (SMase 1)	sph1 LA_1027	Leptospira interrogans serogroup Icterohaemorrhagiae serovar Lai (strain 56601)	597	sph1	0	0	0	12.6516	9.5574	15.1191	6.85626	2.77742	0.00735292	2.13354
P59116	Sphingomyelinase C 2 (EC 3.1.4.12) (Sphingomyelin phosphodiesterase 2) (SMase 2)	sph2 LA_1029	Leptospira interrogans serogroup Icterohaemorrhagiae serovar Lai (strain 56601)	623	sph2	0	0	0	7.02869	17.9201	12.0953	6.82781	2.77142	0.000197926	3.7035
Q8F1V0	Leucine-rich repeat containing protein	LA_3028	Leptospira interrogans serogroup Icterohaemorrhagiae serovar Lai (strain 56601)	685		0	0	0	12.6516	10.7521	13.6072	6.80418	2.76642	0.00547285	2.26179
Q8F213	Leucine-rich repeat protein	LA_2964	Leptospira interrogans serogroup Icterohaemorrhagiae serovar Lai (strain 56601)	426		0	0	0	4.21721	13.1414	19.6548	6.76656	2.75842	0.00748349	2.1259
Q8F8N0	Putative lipoprotein	LA_0525	Leptospira interrogans serogroup Icterohaemorrhagiae serovar Lai (strain 56601)	127		0	0	0	16.8689	10.7521	9.07146	6.23215	2.63973	1.06229e-10	9.97376
Q8F8F2	SET family protein	LA_0605	Leptospira interrogans serogroup Icterohaemorrhagiae serovar Lai (strain 56601)	176		0	0	0	8.43443	19.1148	9.07146	6.23215	2.63973	0.00634471	2.19759
Q8F5I8	Signal transduction histidine kinase	baeS LA_1693	Leptospira interrogans serogroup Icterohaemorrhagiae serovar Lai (strain 56601)	377	baeS	0	0	0	9.84016	13.1414	13.6072	5.83195	2.54398	1.67716e-08	7.77543
Q8F334	ABC1 domain-containing protein	aarF LA_2577	Leptospira interrogans serogroup Icterohaemorrhagiae serovar Lai (strain 56601)	430	aarF	0	0	0	5.62295	14.3361	16.631	4.48598	2.16542	0.000818711	3.08687
D4YVX4	Putative lipoprotein	LA_2430a	Leptospira interrogans serogroup Icterohaemorrhagiae serovar Lai (strain 56601)	69		0	0.801952	0	32.332	20.3095	18.1429	4.36633	2.12642	0.000175239	3.75637
D4YVX5	Uncharacterized protein	LA_2444a	Leptospira interrogans serogroup Icterohaemorrhagiae serovar Lai (strain 56601)	61		0	0	0	5.62295	15.5308	15.1191	4.31818	2.11042	3.99157e-06	5.39886
D4YVX6	Uncharacterized protein	LA_2640a	Leptospira interrogans serogroup Icterohaemorrhagiae serovar Lai (strain 56601)	77		0	0	0	7.02869	21.5041	7.55955	4.31518	2.10942	9.81913e-11	10.0079
D4YVX7	Uncharacterized protein	LA_2751a	Leptospira interrogans serogroup Icterohaemorrhagiae serovar Lai (strain 56601)	247		0	0	0	7.02869	9.5574	19.6548	4.23518	2.08242	0.000202658	3.69324
D4YVX8	Uncharacterized protein	LA_2783a	Leptospira interrogans serogroup Icterohaemorrhagiae serovar Lai (strain 56601)	109		0	0	0	5.62295	16.7254	13.6072	4.19718	2.06942	0.0329584	1.48203
D4YVX9	Uncharacterized protein	LA_2786a	Leptospira interrogans serogroup Icterohaemorrhagiae serovar Lai (strain 56601)	37		0	0	0	5.62295	17.9201	12.0953	4.15089	2.05342	0.0135758	1.86724
D4YVY0	Uncharacterized protein	LA_2845a	Leptospira interrogans serogroup Icterohaemorrhagiae serovar Lai (strain 56601)	86		0	0	0	18.2746	8.36272	9.07146	4.14802	2.05242	0.00148835	2.82729
D4YVY1	ISlin1 transposase	LA_2914a	Leptospira interrogans serogroup Icterohaemorrhagiae serovar Lai (strain 56601)	101		0	0	0	14.0574	9.5574	12.0953	4.1308	2.04642	0.00867167	2.0619
D4YVY2	Uncharacterized protein	LA_2947a	Leptospira interrogans serogroup Icterohaemorrhagiae serovar Lai (strain 56601)	64		0	0	0	2.81148	13.1414	19.6548	4.10511	2.03742	0.000850931	3.07011
D4YVY3	Uncharacterized protein	LA_3093a	Leptospira interrogans serogroup Icterohaemorrhagiae serovar Lai (strain 56601)	65		0	0	0	11.2459	4.7787	19.6548	4.10227	2.03642	1.35202e-07	6.86902
D4YVY4	IS1533 transposase	LA_3097a	Leptospira interrogans serogroup Icterohaemorrhagiae serovar Lai (strain 56601)	98		0	0	0	12.6516	5.97337	16.631	4.02063	2.00742	1.12966e-11	10.9471
D4YVY5	Uncharacterized protein	LA_3158a	Leptospira interrogans serogroup Icterohaemorrhagiae serovar Lai (strain 56601)	77		0	0	0	7.02869	8.36272	19.6548	3.97904	1.99242	0.00708842	2.14945
D4YVY6	Uncharacterized protein	LA_3193a	Leptospira interrogans serogroup Icterohaemorrhagiae serovar Lai (strain 56601)	73		0	0	0	8.43443	14.3361	12.0953	3.94062	1.97842	0.00334802	2.47521
D4YVY7	Putative lipoprotein	LA_3200b	Leptospira interrogans serogroup Icterohaemorrhagiae serovar Lai (strain 56601)	497		0	0	0	9.84016	14.3361	10.5834	3.93516	1.97642	0.00161715	2.79125
D4YVY8	Uncharacterized protein	LA_3286a	Leptospira interrogans serogroup Icterohaemorrhagiae serovar Lai (strain 56601)	39		0	0	0	5.62295	15.5308	13.6072	3.89716	1.96242	0.015667	1.80502
D4YVY9	Uncharacterized protein	LA_3356a	Leptospira interrogans serogroup Icterohaemorrhagiae serovar Lai (strain 56601)	67		0	0	0	5.62295	9.5574	19.6548	3.85417	1.94642	0.00848866	2.07116
D4YVZ0	Uncharacterized protein	LA_3388a	Leptospira interrogans serogroup Icterohaemorrhagiae serovar Lai (strain 56601)	40		0	0	0	9.84016	8.36272	16.631	3.84617	1.94342	0.0106083	1.97436
D4YVZ1	Uncharacterized protein	LA_3426a	Leptospira interrogans serogroup Icterohaemorrhagiae serovar Lai (strain 56601)	74		0	0	0	5.62295	3.58402	25.7025	3.75659	1.90942	0.0340826	1.46747
D4YVZ2	PL13	LA_3468a	Leptospira interrogans serogroup Icterohaemorrhagiae serovar Lai (strain 56601)	49		0	0	0	8.43443	15.5308	10.5834	3.72547	1.89742	2.44676e-06	5.61141
D4YVZ3	Putative lipoprotein	LA_3472a	Leptospira interrogans serogroup Icterohaemorrhagiae serovar Lai (strain 56601)	210		0	0	0	16.8689	8.36272	9.07146	3.69205	1.88442	0.0235292	1.62839
D4YVZ4	Uncharacterized protein	LA_3501a	Leptospira interrogans serogroup Icterohaemorrhagiae serovar Lai (strain 56601)	117		0	0	0	12.6516	9.5574	12.0953	3.65893	1.87142	9.49723e-05	4.0224
D4YVZ5	Uncharacterized protein	LA_3501b	Leptospira interrogans serogroup Icterohaemorrhagiae serovar Lai (strain 56601)	129		0	0	0	18.2746	8.36272	7.55955	3.6564	1.87042	6.21678e-06	5.20643
D4YVZ6	Uncharacterized protein	LA_3517a	Leptospira interrogans serogroup Icterohaemorrhagiae serovar Lai (strain 56601)	190		0	0	0	11.2459	10.7521	12.0953	3.6387	1.86342	6.95355e-05	4.15779
D4YVZ7	Uncharacterized protein	LA_3553a	Leptospira interrogans serogroup Icterohaemorrhagiae serovar Lai (strain 56601)	147		0	0	0	8.43443	11.9467	13.6072	3.6236	1.85742	0.0333989	1.47627
D4YVZ8	Uncharacterized protein	LA_3571a	Leptospira interrogans serogroup Icterohaemorrhagiae serovar Lai (strain 56601)	71		0	0	0	5.62295	13.1414	15.1191	3.62108	1.85642	0.00282173	2.54948
D4YVZ9	Uncharacterized protein	LA_3625a	Leptospira interrogans serogroup Icterohaemorrhagiae serovar Lai (strain 56601)	82		0	0	0	9.84016	13.1414	10.5834	3.61356	1.85342	0.000546048	3.26277
D4YW00	IS1533 transposase	LA_3636a	Leptospira interrogans serogroup Icterohaemorrhagiae serovar Lai (strain 56601)	43		0	0	0	8.43443	14.3361	10.5834	3.58115	1.84042	0.0139331	1.85595
D4YW01	Uncharacterized protein	LA_3697a	Leptospira interrogans serogroup Icterohaemorrhagiae serovar Lai (strain 56601)	43		0	0	0	8.43443	14.3361	10.5834	3.57123	1.83642	0.0225017	1.64778
D4YW02	Uncharacterized protein	LA_2825a	Leptospira interrogans serogroup Icterohaemorrhagiae serovar Lai (strain 56601)	481		0	0	0	12.6516	7.16805	13.6072	3.56381	1.83342	0.0389073	1.40997
D4YW03	Uncharacterized protein	LA_3834a	Leptospira interrogans serogroup Icterohaemorrhagiae serovar Lai (strain 56601)	93		4.7613	6.41561	2.35402	257.25	339.288	347.739	3.54656	1.82642	2.15055e-05	4.66745
D4YW04	Uncharacterized protein	LA_3871a	Leptospira interrogans serogroup Icterohaemorrhagiae serovar Lai (strain 56601)	65		0	0	0	8.43443	9.5574	15.1191	3.5294	1.81942	3.36239e-07	6.47335
D4YW05	ISlin1 transposase	LA_3952a	Leptospira interrogans serogroup Icterohaemorrhagiae serovar Lai (strain 56601)	70		0	0	0	9.84016	16.7254	6.04764	3.52451	1.81742	6.74943e-07	6.17073
D4YW06	Uncharacterized protein	LA_4005a	Leptospira interrogans serogroup Icterohaemorrhagiae serovar Lai (strain 56601)	137		0	0	0	9.84016	4.7787	18.1429	3.50745	1.81042	0.00630857	2.20007
D4YW07	Uncharacterized protein	LA_4110a	Leptospira interrogans serogroup Icterohaemorrhagiae serovar Lai (strain 56601)	75		0	0	0	2.81148	19.1148	10.5834	3.50502	1.80942	7.82245e-08	7.10666
D4YW08	Uncharacterized protein	LA_4142a	Leptospira interrogans serogroup Icterohaemorrhagiae serovar Lai (strain 56601)	66		0	0	0	8.43443	5.97337	18.1429	3.49289	1.80442	0.00554982	2.25572
D4YW09	Uncharacterized protein	LA_4226a	Leptospira interrogans serogroup Icterohaemorrhagiae serovar Lai (strain 56601)	72		0	0	0	7.02869	7.16805	18.1429	3.47117	1.79542	6.58073e-06	5.18173
D4YW10	Uncharacterized protein	LA_4237a	Leptospira interrogans serogroup Icterohaemorrhagiae serovar Lai (strain 56601)	68		0	0	0	11.2459	5.97337	15.1191	3.42101	1.77442	0.000129876	3.88647
D4YW12	Uncharacterized protein	LA_0284a	Leptospira interrogans serogroup Icterohaemorrhagiae serovar Lai (strain 56601)	138		0	0	0	12.6516	11.9467	7.55955	3.41154	1.77042	1.35636e-06	5.86762
D4YW13	Uncharacterized protein	LA_0313a	Leptospira interrogans serogroup Icterohaemorrhagiae serovar Lai (strain 56601)	63		0	0	0	12.6516	13.1414	6.04764	3.39267	1.76242	0.000268805	3.57056
D4YW14	Anti-sigma factor antagonist	LA_0395a	Leptospira interrogans serogroup Icterohaemorrhagiae serovar Lai (strain 56601)	37		0	0	0	12.6516	7.16805	12.0953	3.34365	1.74142	0.000215384	3.66679
D4YW15	Uncharacterized protein	LA_0560a	Leptospira interrogans serogroup Icterohaemorrhagiae serovar Lai (strain 56601)	132		0	0	0	8.43443	15.5308	7.55955	3.2862	1.71642	0.000367269	3.43502
D4YW16	Uncharacterized protein	LA_0650a	Leptospira interrogans serogroup Icterohaemorrhagiae serovar Lai (strain 56601)	118		0	0	0	4.21721	4.7787	22.6786	3.28165	1.71442	0.0366063	1.43644
D4YW17	Uncharacterized protein	LA_0678a	Leptospira interrogans serogroup Icterohaemorrhagiae serovar Lai (strain 56601)	62		0	0	0	18.2746	7.16805	6.04764	3.27711	1.71242	0.00946113	2.02406
D4YW18	Uncharacterized protein	LA_0727a	Leptospira interrogans serogroup Icterohaemorrhagiae serovar Lai (strain 56601)	62		0	0	0	5.62295	10.7521	15.1191	3.22527	1.68942	1.90204e-12	11.7208
D4YW19	Uncharacterized protein	LA_0727b	Leptospira interrogans serogroup Icterohaemorrhagiae serovar Lai (strain 56601)	99		0	0	0	8.43443	10.7521	12.0953	3.20522	1.68042	0.012446	1.90497
D4YW20	Hypothetical lipoprotein	LA_0728a	Leptospira interrogans serogroup Icterohaemorrhagiae serovar Lai (strain 56601)	43		0	0	0	8.43443	17.9201	4.53573	3.19856	1.67742	0.00231095	2.63621
D4YW21	50S ribosomal protein L36	rpmJ LA_0761a	Leptospira interrogans serogroup Icterohaemorrhagiae serovar Lai (strain 56601)	37	rpmJ	0	0	0	12.6516	10.7521	7.55955	3.14143	1.65142	0.045509	1.3419
D4YW22	Uncharacterized protein	LA_0847a	Leptospira interrogans serogroup Icterohaemorrhagiae serovar Lai (strain 56601)	122		0	0	0	8.43443	11.9467	10.5834	3.12839	1.64542	0.00550999	2.25885
D4YW23	Uncharacterized protein	LA_0853a	Leptospira interrogans serogroup Icterohaemorrhagiae serovar Lai (strain 56601)	135		0	0	0	4.21721	7.16805	19.6548	3.11325	1.63842	0.00459678	2.33755
D4YW24	Uncharacterized protein	LA_0913a	Leptospira interrogans serogroup Icterohaemorrhagiae serovar Lai (strain 56601)	67		0	0	0	5.62295	13.1414	12.0953	3.0896	1.62742	0.000830959	3.08042
D4YW25	Putative acetyltransferase	LA_0997a	Leptospira interrogans serogroup Icterohaemorrhagiae serovar Lai (strain 56601)	152		0	0	0	4.21721	20.3095	6.04764	3.07678	1.62142	0.000303681	3.51758
D4YW26	Uncharacterized protein	LA_1124a	Leptospira interrogans serogroup Icterohaemorrhagiae serovar Lai (strain 56601)	50		0	0	0	4.21721	15.5308	10.5834	3.05765	1.61242	0.0332522	1.47818
D4YW27	Uncharacterized protein	LA_1133a	Leptospira interrogans serogroup Icterohaemorrhagiae serovar Lai (strain 56601)	59		0	0	0	15.4631	7.16805	7.55955	3.01555	1.59242	0.00143398	2.84346
D4YW28	Uncharacterized protein	LA_1141a	Leptospira interrogans serogroup Icterohaemorrhagiae serovar Lai (strain 56601)	248		0	0	0	11.2459	8.36272	10.5834	3.0072	1.58842	8.67249e-08	7.06186
D4YW29	Uncharacterized protein	LA_1192a	Leptospira interrogans serogroup Icterohaemorrhagiae serovar Lai (strain 56601)	64		0	0	0	7.02869	16.7254	6.04764	2.99265	1.58142	0.0225909	1.64607
Q8EY75	Uncharacterized protein	LA_4342	Leptospira interrogans serogroup Icterohaemorrhagiae serovar Lai (strain 56601)	115		0	0	0	9.84016	4.7787	15.1191	2.97482	1.5728	0.0109155	1.96196
Q8F1P9	Adenylosuccinate lyase (ASL) (EC 4.3.2.2) (Adenylosuccinase)	purB LA_3080	Leptospira interrogans serogroup Icterohaemorrhagiae serovar Lai (strain 56601)	433	purB	0	0	0	11.2459	10.7521	7.55955	2.88501	1.52858	0.000426908	3.36967
D4YW30	Uncharacterized protein	LA_1241a	Leptospira interrogans serogroup Icterohaemorrhagiae serovar Lai (strain 56601)	110		0	0	0	8.43443	13.1414	7.55955	2.84696	1.50942	0.000140998	3.85079
D4YW31	Uncharacterized protein	LA_1312a	Leptospira interrogans serogroup Icterohaemorrhagiae serovar Lai (strain 56601)	431		0	0	0	8.43443	13.1414	7.55955	2.84105	1.50642	0.0196833	1.7059
D4YW32	Uncharacterized protein	LA_1406a	Leptospira interrogans serogroup Icterohaemorrhagiae serovar Lai (strain 56601)	60		0	0	0	14.0574	11.9467	3.02382	2.80971	1.49042	0.00614252	2.21165
Q8F0S0	50S ribosomal protein L10	rplJ LA_3422	Leptospira interrogans serogroup Icterohaemorrhagiae serovar Lai (strain 56601)	177	rplJ	0	0	0	7.02869	14.3361	7.55955	2.77181	1.47083	0.015454	1.81096
D4YW33	Uncharacterized protein	LA_1459a	Leptospira interrogans serogroup Icterohaemorrhagiae serovar Lai (strain 56601)	118		0	0	0	7.02869	14.3361	7.55955	2.74808	1.45842	0.00173002	2.76195
D4YW34	Putative lipoprotein	LA_1468a	Leptospira interrogans serogroup Icterohaemorrhagiae serovar Lai (strain 56601)	147		0	0	0	8.43443	8.36272	12.0953	2.72342	1.44542	2.5636e-06	5.59115
D4YW35	Uncharacterized protein	LA_1517a	Leptospira interrogans serogroup Icterohaemorrhagiae serovar Lai (strain 56601)	291		0	0	0	9.84016	8.36272	10.5834	2.71588	1.44142	0.0249718	1.60255
D4YW36	IS1533 transposase	LA_1528a	Leptospira interrogans serogroup Icterohaemorrhagiae serovar Lai (strain 56601)	49		0	0	0	7.02869	15.5308	6.04764	2.69526	1.43042	0.000108816	3.96331
Q8F7Q4	NADH-quinone oxidoreductase subunit F (EC 7.1.1.-)	nuoF LA_0890	Leptospira interrogans serogroup Icterohaemorrhagiae serovar Lai (strain 56601)	443	nuoF	0	0	0	8.43443	15.5308	4.53573	2.67097	1.41737	5.93547e-07	6.22654
D4YW37	Acetyltransferase-like protein (Acetyltransferase-related protein)	LA_1803a	Leptospira interrogans serogroup Icterohaemorrhagiae serovar Lai (strain 56601)	109		0	0	0	4.21721	16.7254	7.55955	2.62155	1.39042	3.44225e-05	4.46316
D4YW38	Uncharacterized protein	LA_1808a	Leptospira interrogans serogroup Icterohaemorrhagiae serovar Lai (strain 56601)	59		0	0	0	8.43443	3.58402	16.631	2.61067	1.38442	0.0115218	1.93848
D4YW39	Uncharacterized protein	LA_1813a	Leptospira interrogans serogroup Icterohaemorrhagiae serovar Lai (strain 56601)	136		0	0	0	2.81148	5.97337	19.6548	2.58367	1.36942	0.00791441	2.10158
D4YW41	IS1501 transposase	LA_1937a	Leptospira interrogans serogroup Icterohaemorrhagiae serovar Lai (strain 56601)	42		0	0	0	7.02869	4.7787	16.631	2.56938	1.36142	0.00144437	2.84032
D4YW42	Uncharacterized protein	LA_1951a	Leptospira interrogans serogroup Icterohaemorrhagiae serovar Lai (strain 56601)	152		0	12.8312	9.4161	528.557	547.161	465.668	2.53225	1.34042	6.79757e-07	6.16765
D4YW43	Multidrug efflux pump	LA_1963a	Leptospira interrogans serogroup Icterohaemorrhagiae serovar Lai (strain 56601)	233		0	0	0	18.2746	2.38935	7.55955	2.48703	1.31442	2.23428e-09	8.65086
D4YW44	Uncharacterized protein	LA_2004a	Leptospira interrogans serogroup Icterohaemorrhagiae serovar Lai (strain 56601)	64		0	0	0	11.2459	10.7521	6.04764	2.46472	1.30142	0.0305274	1.51531
D4YW45	Ferredoxin family protein	fer LA_2081a	Leptospira interrogans serogroup Icterohaemorrhagiae serovar Lai (strain 56601)	73	fer	0	0	0	7.02869	11.9467	9.07146	2.43584	1.28442	0.0449275	1.34749
D4YW46	Uncharacterized protein	LA_2100a	Leptospira interrogans serogroup Icterohaemorrhagiae serovar Lai (strain 56601)	63		0	0	0	9.84016	11.9467	6.04764	2.394	1.25942	0.0423525	1.37312
Q8F8P2	UDP-3-O-[3-hydroxymyristoyl] glucosamine N-acyltransferase	lpxD LA_0512	Leptospira interrogans serogroup Icterohaemorrhagiae serovar Lai (strain 56601)	340	lpxD	0	0	0	1.40574	14.3361	12.0953	2.38497	1.25397	1.1353e-12	11.9449
D4YW47	Uncharacterized protein	LA_2154a	Leptospira interrogans serogroup Icterohaemorrhagiae serovar Lai (strain 56601)	39		0	0	0	14.0574	4.7787	9.07146	2.37252	1.24642	0.000135267	3.86881
D4YW48	Uncharacterized protein	LA_2227a	Leptospira interrogans serogroup Icterohaemorrhagiae serovar Lai (strain 56601)	64		0	0	0	2.81148	14.3361	10.5834	2.36268	1.24042	0.0144241	1.84091
D4YW49	50S ribosomal protein L33	rpmG LB_222a	Leptospira interrogans serogroup Icterohaemorrhagiae serovar Lai (strain 56601)	54	rpmG	0	0	0	7.02869	7.16805	13.6072	2.34961	1.23242	0.00265365	2.57616
D4YW50	Uncharacterized protein	LB_245a	Leptospira interrogans serogroup Icterohaemorrhagiae serovar Lai (strain 56601)	123		0	0	0	5.62295	14.3361	7.55955	2.33986	1.22642	1.24362e-07	6.90531
D4YW51	S-adenosylmethionine decarboxylase proenzyme (AdoMetDC) (SAMDC) (EC 4.1.1.50) [Cleaved into: S-adenosylmethionine decarboxylase beta chain; S-adenosylmethionine decarboxylase alpha chain]	speD speH LB_312a	Leptospira interrogans serogroup Icterohaemorrhagiae serovar Lai (strain 56601)	125	speD	0	0	0	5.62295	8.36272	13.6072	2.33338	1.22242	0.00213193	2.67123
D4YW52	Uncharacterized protein	LB_340a	Leptospira interrogans serogroup Icterohaemorrhagiae serovar Lai (strain 56601)	92		0	0	0	7.02869	8.36272	12.0953	2.291	1.19598	0.0503336	1.29814
D5MNY1	Glycosyl transferase	LA_1663	Leptospira interrogans serogroup Icterohaemorrhagiae serovar Lai (strain 56601)	301		2.38065	0	0	28.1148	40.6189	33.262	2.29	1.19535	0.0503368	1.29811
D5MNY2	Malic enzyme	sfcA LA_0181	Leptospira interrogans serogroup Icterohaemorrhagiae serovar Lai (strain 56601)	420	sfcA	0	0	0	5.62295	9.5574	12.0953	2.289	1.19472	0.050433	1.29729
G1UB14	Glycosyl transferase	LA_1666	Leptospira interrogans serogroup Icterohaemorrhagiae serovar Lai (strain 56601)	282		0	0	0	7.02869	15.5308	4.53573	2.288	1.19409	0.0508247	1.29392
G1UB15	Jag-like RNA-binding protein	jag LA_0179	Leptospira interrogans serogroup Icterohaemorrhagiae serovar Lai (strain 56601)	236	jag	0	1.6039	0	35.1434	23.8935	37.7977	2.288	1.19409	0.0508917	1.29335
G1UB16	Glycosyltransferase	LA_1646	Leptospira interrogans serogroup Icterohaemorrhagiae serovar Lai (strain 56601)	395		0	0	0	8.43443	9.5574	9.07146	2.286	1.19283	0.0510337	1.29214
G1UB17	Galactowaldenase (UDP-galactose 4-epimerase)	LA_1643	Leptospira interrogans serogroup Icterohaemorrhagiae serovar Lai (strain 56601)	344		0	0	0	16.8689	8.36272	1.51191	2.285	1.19219	0.0513145	1.28976
G1UB18	Uncharacterized protein	LA_0172	Leptospira interrogans serogroup Icterohaemorrhagiae serovar Lai (strain 56601)	780		0	0	0	4.21721	13.1414	9.07146	2.284	1.19156	0.0513615	1.28936
G1UB20	Glucose-1-phosphate thymidylyltransferase (EC 2.7.7.24)	rfbA LA_1662	Leptospira interrogans serogroup Icterohaemorrhagiae serovar Lai (strain 56601)	294	rfbA	0	0	0	1.40574	8.36272	16.631	2.281	1.18967	0.051423	1.28884
G1UB21	Glycosyltransferase	LA_1650	Leptospira interrogans serogroup Icterohaemorrhagiae serovar Lai (strain 56601)	313		0	0	0	7.02869	13.1414	6.04764	2.279	1.1884	0.0514381	1.28872
G1UB22	Uncharacterized protein	LA_1641	Leptospira interrogans serogroup Icterohaemorrhagiae serovar Lai (strain 56601)	429		0	0	0	11.2459	11.9467	3.02382	2.279	1.1884	0.0514943	1.28824
G1UB23	Glycosyl transferase	wcaJ LA_1647	Leptospira interrogans serogroup Icterohaemorrhagiae serovar Lai (strain 56601)	421	wcaJ	0	0	0	7.02869	7.16805	12.0953	2.27745	1.18742	8.96384e-05	4.04751
G1UB24	Uncharacterized protein	LA_1639	Leptospira interrogans serogroup Icterohaemorrhagiae serovar Lai (strain 56601)	704		0	0	0	5.62295	9.5574	10.5834	2.277	1.18713	0.0515581	1.2877
G1UB26	Glycosyl transferase	LA_1656	Leptospira interrogans serogroup Icterohaemorrhagiae serovar Lai (strain 56601)	265		0	0	0	2.81148	14.3361	7.55955	2.277	1.18713	0.0516474	1.28695
G1UB27	dTDP-4-dehydrorhamnose 3,5-epimerase (EC 5.1.3.13) (Thymidine diphospho-4-keto-rhamnose 3,5-epimerase)	rfbC LA_1659	Leptospira interrogans serogroup Icterohaemorrhagiae serovar Lai (strain 56601)	186	rfbC	0	0	0	7.02869	9.5574	7.55955	2.275	1.18587	0.0516824	1.28666
G1UB28	mRNA interferase (EC 3.1.-.-)	LA_2843	Leptospira interrogans serogroup Icterohaemorrhagiae serovar Lai (strain 56601)	113		0	0	0	2.81148	14.3361	6.04764	2.272	1.18396	0.0516945	1.28656
G1UB29	Glycosyl transferase	LA_1657	Leptospira interrogans serogroup Icterohaemorrhagiae serovar Lai (strain 56601)	273		0	0	0	11.2459	4.7787	6.04764	2.27115	1.18342	0.0445677	1.35098
G1UB31	Glycosyltransferase	LA_1642	Leptospira interrogans serogroup Icterohaemorrhagiae serovar Lai (strain 56601)	381		0	0	1.17701	16.8689	22.6988	31.7501	2.269	1.18206	0.0517387	1.28618
G1UB32	Serine protease	LA_2949	Leptospira interrogans serogroup Icterohaemorrhagiae serovar Lai (strain 56601)	484		0	1.6039	0	16.8689	26.2828	30.2382	2.269	1.18206	0.0518049	1.28563
G1UB33	Pyridoxal phosphate-dependent aminotransferase	wecE LA_1655	Leptospira interrogans serogroup Icterohaemorrhagiae serovar Lai (strain 56601)	363	wecE	0	0.801952	0	11.2459	16.7254	10.5834	2.268	1.18142	0.0519631	1.2843
G1UB34	FdtA-like protein	LA_1654	Leptospira interrogans serogroup Icterohaemorrhagiae serovar Lai (strain 56601)	139		0	2.40586	0	26.709	26.2828	36.2858	2.268	1.18142	0.0519713	1.28424
G1UB35	Predicted transcriptional regulator	LA_2844	Leptospira interrogans serogroup Icterohaemorrhagiae serovar Lai (strain 56601)	82		0	0	0	5.62295	4.7787	6.04764	2.267	1.18078	0.0521549	1.2827
O50638	Putative membrane protein insertion efficiency factor	LA_0177	Leptospira interrogans serogroup Icterohaemorrhagiae serovar Lai (strain 56601)	74		0	0	0	5.62295	7.16805	3.02382	2.266	1.18015	0.0521595	1.28267
P0C0A0	S-adenosylmethionine decarboxylase proenzyme (AdoMetDC) (SAMDC) (EC 4.1.1.50) [Cleaved into: S-adenosylmethionine decarboxylase beta chain; S-adenosylmethionine decarboxylase alpha chain]	speH LB_314.1	Leptospira interrogans serogroup Icterohaemorrhagiae serovar Lai (strain 56601)	128	speH	0	0	0	5.62295	2.38935	7.55955	2.265	1.17951	0.0522239	1.28213
P24015	3-isopropylmalate dehydrogenase (EC 1.1.1.85) (3-IPM-DH) (Beta-IPM dehydrogenase) (IMDH)	leuB LA_2152	Leptospira interrogans serogroup Icterohaemorrhagiae serovar Lai (strain 56601)	358	leuB	0	0	4.70805	59.041	46.5923	58.9645	2.263	1.17824	0.0522769	1.28169
P24086	Uncharacterized protein LA_2151 (ORF 2)	LA_2151	Leptospira interrogans serogroup Icterohaemorrhagiae serovar Lai (strain 56601)	135		2.38065	0	0	22.4918	21.5041	10.5834	2.26172	1.17742	8.21252e-06	5.08552
P24087	Acetylornithine aminotransferase (ACOAT) (EC 2.6.1.11)	argD LA_2153	Leptospira interrogans serogroup Icterohaemorrhagiae serovar Lai (strain 56601)	406	argD	1.19033	0	0.588506	16.8689	11.9467	6.04764	2.261	1.17696	0.0527267	1.27797
P41394	Aspartate-semialdehyde dehydrogenase (ASA dehydrogenase) (ASADH) (EC 1.2.1.11) (Aspartate-beta-semialdehyde dehydrogenase)	asd LB_355	Leptospira interrogans serogroup Icterohaemorrhagiae serovar Lai (strain 56601)	349	asd	0	0.801952	3.53104	21.0861	34.6456	40.8216	2.261	1.17696	0.0527443	1.27782
P41395	Uncharacterized protein LB_356	LB_356	Leptospira interrogans serogroup Icterohaemorrhagiae serovar Lai (strain 56601)	530		0	0	1.17701	2.81148	10.7521	13.6072	2.26016	1.17642	0.000408585	3.38872
P52277	Protein RecA (Recombinase A)	recA LA_2179	Leptospira interrogans serogroup Icterohaemorrhagiae serovar Lai (strain 56601)	366	recA	0	0.801952	0.588506	4.21721	7.16805	15.1191	2.259	1.17568	0.052801	1.27736
P59117	RNA polymerase sigma factor RpoD (Sigma-70)	rpoD LA_2232	Leptospira interrogans serogroup Icterohaemorrhagiae serovar Lai (strain 56601)	585	rpoD	0	0.801952	2.35402	33.7377	4.7787	1.51191	2.25859	1.17542	3.09099e-06	5.5099
P59118	Imidazole glycerol phosphate synthase subunit HisH (EC 4.3.2.10) (IGP synthase glutaminase subunit) (EC 3.5.1.2) (IGP synthase subunit HisH) (ImGP synthase subunit HisH) (IGPS subunit HisH)	hisH LA_0125	Leptospira interrogans serogroup Icterohaemorrhagiae serovar Lai (strain 56601)	210	hisH	0	0.801952	1.17701	5.62295	11.9467	6.04764	2.258	1.17505	0.0531359	1.27461
P59119	Imidazole glycerol phosphate synthase subunit HisF (EC 4.3.2.10) (IGP synthase cyclase subunit) (IGP synthase subunit HisF) (ImGP synthase subunit HisF) (IGPS subunit HisF)	hisF LA_2506	Leptospira interrogans serogroup Icterohaemorrhagiae serovar Lai (strain 56601)	256	hisF	0	1.6039	3.53104	19.6803	16.7254	19.6548	2.255	1.17313	0.0531686	1.27435
P59164	30S ribosomal protein S12	rpsL LA_3417	Leptospira interrogans serogroup Icterohaemorrhagiae serovar Lai (strain 56601)	124	rpsL	0	1.6039	1.17701	11.2459	4.7787	9.07146	2.253	1.17185	0.0534222	1.27228
P59173	Probable 2,3-bisphosphoglycerate-independent phosphoglycerate mutase (BPG-independent PGAM) (Phosphoglyceromutase) (iPGM) (EC 5.4.2.12)	gpmI pmgI LA_0439	Leptospira interrogans serogroup Icterohaemorrhagiae serovar Lai (strain 56601)	548	gpmI	0	1.6039	1.76552	16.8689	7.16805	3.02382	2.25	1.16993	0.0534275	1.27224
P59219	Potassium-transporting ATPase ATP-binding subunit (EC 7.2.2.6) (ATP phosphohydrolase [potassium-transporting] B chain) (Potassium-binding and translocating subunit B) (Potassium-translocating ATPase B chain)	kdpB LA_3107	Leptospira interrogans serogroup Icterohaemorrhagiae serovar Lai (strain 56601)	692	kdpB	0	0	3.53104	16.8689	7.16805	6.04764	2.247	1.168	0.0534964	1.27168
P59247	Glycerol-3-phosphate acyltransferase (Acyl-PO4 G3P acyltransferase) (Acyl-phosphate--glycerol-3-phosphate acyltransferase) (G3P acyltransferase) (GPAT) (EC 2.3.1.275) (Lysophosphatidic acid synthase) (LPA synthase)	plsY LA_1304	Leptospira interrogans serogroup Icterohaemorrhagiae serovar Lai (strain 56601)	216	plsY	13.0936	23.2566	18.2437	321.914	21.5041	40.8216	2.244	1.16607	0.053576	1.27103
P59299	Acetylglutamate kinase (EC 2.7.2.8) (N-acetyl-L-glutamate 5-phosphotransferase) (NAG kinase) (NAGK)	argB LB_114	Leptospira interrogans serogroup Icterohaemorrhagiae serovar Lai (strain 56601)	294	argB	0	8.82147	0.588506	15.4631	7.16805	37.7977	2.242	1.16479	0.0535844	1.27096
P59307	N-acetyl-gamma-glutamyl-phosphate reductase (AGPR) (EC 1.2.1.38) (N-acetyl-glutamate semialdehyde dehydrogenase) (NAGSA dehydrogenase)	argC LA_2178	Leptospira interrogans serogroup Icterohaemorrhagiae serovar Lai (strain 56601)	338	argC	4.7613	0.801952	0.588506	8.43443	10.7521	12.0953	2.24	1.1635	0.0535886	1.27093
P61437	Co-chaperonin GroES (10 kDa chaperonin) (Chaperonin-10) (Cpn10)	groES groS hsp10 LA_2654	Leptospira interrogans serogroup Icterohaemorrhagiae serovar Lai (strain 56601)	96	groES	38.0904	34.4839	41.1954	67.4754	56.1497	438.454	2.239	1.16285	0.0536505	1.27043
P61439	Chaperonin GroEL (EC 5.6.1.7) (60 kDa chaperonin) (Chaperonin-60) (Cpn60)	groEL groL hsp58 mopA LA_2655	Leptospira interrogans serogroup Icterohaemorrhagiae serovar Lai (strain 56601)	546	groEL	5.95163	3.20781	0	9.84016	15.5308	15.1191	2.238	1.16221	0.0536756	1.27022
P61441	Chaperone protein DnaJ	dnaJ LA_3706	Leptospira interrogans serogroup Icterohaemorrhagiae serovar Lai (strain 56601)	372	dnaJ	4.7613	15.2371	9.4161	43.5779	32.2562	49.893	2.238	1.16221	0.0537407	1.2697
P61445	Protein GrpE (HSP-70 cofactor)	grpE LA_3704	Leptospira interrogans serogroup Icterohaemorrhagiae serovar Lai (strain 56601)	212	grpE	2.38065	4.00976	3.53104	7.02869	16.7254	18.1429	2.237	1.16157	0.0537958	1.26925
P61447	Heat-inducible transcription repressor HrcA	hrcA LA_3703	Leptospira interrogans serogroup Icterohaemorrhagiae serovar Lai (strain 56601)	342	hrcA	0	4.81171	5.88506	19.6803	19.1148	9.07146	2.235	1.16027	0.053799	1.26923
P94871	Glutamate 5-kinase (EC 2.7.2.11) (Gamma-glutamyl kinase) (GK)	proB LA_0853	Leptospira interrogans serogroup Icterohaemorrhagiae serovar Lai (strain 56601)	290	proB	9.52261	0	4.11954	19.6803	11.9467	21.1667	2.23213	1.15842	0.0115114	1.93887
P94872	Gamma-glutamyl phosphate reductase (GPR) (EC 1.2.1.41) (Glutamate-5-semialdehyde dehydrogenase) (Glutamyl-gamma-semialdehyde dehydrogenase) (GSA dehydrogenase)	proA LA_0854	Leptospira interrogans serogroup Icterohaemorrhagiae serovar Lai (strain 56601)	416	proA	2.38065	4.81171	4.70805	12.6516	16.7254	19.6548	2.229	1.1564	0.0538974	1.26843
P97041	Membrane protein insertase YidC (Foldase YidC) (Membrane integrase YidC) (Membrane protein YidC)	yidC LA_0178	Leptospira interrogans serogroup Icterohaemorrhagiae serovar Lai (strain 56601)	627	yidC	4.7613	3.20781	9.4161	29.5205	16.7254	18.1429	2.228	1.15575	0.0539351	1.26813
P97043	tRNA modification GTPase MnmE (EC 3.6.-.-)	mnmE trmE LA_0180	Leptospira interrogans serogroup Icterohaemorrhagiae serovar Lai (strain 56601)	456	mnmE	19.0452	36.8898	12.3586	53.418	39.4243	142.119	2.226	1.15445	0.0539406	1.26808
Q7CM17	Putative transposase	LB_224 LB_346	Leptospira interrogans serogroup Icterohaemorrhagiae serovar Lai (strain 56601)	99		4.7613	6.41561	8.23909	16.8689	14.3361	30.2382	2.222	1.15186	0.0541134	1.2667
Q7CM18	Putative transposase	tra5 LB_223	Leptospira interrogans serogroup Icterohaemorrhagiae serovar Lai (strain 56601)	282	tra5	10.7129	16.039	13.5356	30.9262	56.1497	33.262	2.221	1.15121	0.0541931	1.26606
Q7ZAM7	Tyrosine recombinase XerD	xerD LA_2483	Leptospira interrogans serogroup Icterohaemorrhagiae serovar Lai (strain 56601)	298	xerD	5.95163	9.62342	11.1816	18.2746	29.8669	33.262	2.22	1.15056	0.0543853	1.26452
Q7ZAM8	Tyrosine recombinase XerC	xerC LA_2347	Leptospira interrogans serogroup Icterohaemorrhagiae serovar Lai (strain 56601)	311	xerC	4.7613	12.8312	14.7127	32.332	25.0882	40.8216	2.215	1.14731	0.0544557	1.26396
Q7ZAM9	Chromosome partition protein Smc	smc LA_1309	Leptospira interrogans serogroup Icterohaemorrhagiae serovar Lai (strain 56601)	924	smc	4.7613	24.0586	12.3586	42.1721	43.0083	36.2858	2.214	1.14666	0.0544885	1.26369
Q7ZAN0	Segregation and condensation protein B	scpB LA_1255	Leptospira interrogans serogroup Icterohaemorrhagiae serovar Lai (strain 56601)	187	scpB	24.9968	18.4449	17.6552	75.9098	58.5391	39.3096	2.213	1.146	0.0545169	1.26347
Q7ZAN1	Segregation and condensation protein A	scpA LA_1254	Leptospira interrogans serogroup Icterohaemorrhagiae serovar Lai (strain 56601)	261	scpA	4.7613	12.0293	8.82759	32.332	20.3095	22.6786	2.213	1.146	0.0545974	1.26283
Q8F6F6	Capsule biosynthesis protein CapA (Poly-gamma-glutamate biosynthesis protein)	LA_1351	Leptospira interrogans serogroup Icterohaemorrhagiae serovar Lai (strain 56601)	342		14.2839	32.0781	17.6552	66.0697	64.5124	51.4049	2.21179	1.14521	0.035297	1.45226
Q8CLY2	IS1501 transposase	tra5 LB_231 LB_303	Leptospira interrogans serogroup Icterohaemorrhagiae serovar Lai (strain 56601)	266	tra5	5.95163	14.4351	10.0046	35.1434	28.6722	22.6786	2.21	1.14405	0.054637	1.26251
Q8CM44	DNA gyrase subunit A (EC 5.6.2.2)	gyrA LA_0006	Leptospira interrogans serogroup Icterohaemorrhagiae serovar Lai (strain 56601)	834	gyrA	7.14196	19.2468	14.1241	40.7664	34.6456	39.3096	2.21	1.14405	0.0546524	1.26239
Q8CM73	ISlin1 transposase	LA_0087 LA_0418 LA_0451 LA_0489 LA_0561 LA_0585 LA_0636 LA_0702 LA_0775 LA_1006 LA_1361 LA_1441 LA_1461 LA_2294 LA_2524 LA_2729 LA_2858 LA_3167 LA_3542 LA_3830 LA_3882 LA_4071	Leptospira interrogans serogroup Icterohaemorrhagiae serovar Lai (strain 56601)	389		11.9033	16.841	12.9471	46.3893	28.6722	39.3096	2.21	1.14405	0.0546692	1.26226
Q8CM74	ISlin1 transposase	LA_3956 LA_3983	Leptospira interrogans serogroup Icterohaemorrhagiae serovar Lai (strain 56601)	389		13.0936	20.8507	18.8322	39.3607	57.3444	48.3811	2.207	1.14209	0.0546853	1.26213
Q8CM77	Transposase	tra5 LA_1811 LA_2652 LA_3329	Leptospira interrogans serogroup Icterohaemorrhagiae serovar Lai (strain 56601)	280	tra5	22.6162	30.4742	37.6644	78.7213	90.7953	77.1074	2.2	1.1375	0.054951	1.26002
Q8CMI4	Putative transposase (Transposase)	LA_1748 LA_1812 LA_2651 LA_2679 LA_3328 LA_4353	Leptospira interrogans serogroup Icterohaemorrhagiae serovar Lai (strain 56601)	52		30.9485	32.88	31.1908	91.3729	86.0166	75.5955	2.199	1.13685	0.055061	1.25916
Q8CVD7	Strictosidine synthase	LA_4215	Leptospira interrogans serogroup Icterohaemorrhagiae serovar Lai (strain 56601)	358		14.2839	23.2566	14.7127	56.2295	53.7604	25.7025	2.197	1.13553	0.0552104	1.25798
Q8CVD8	Cholesterol oxidase	LA_4009	Leptospira interrogans serogroup Icterohaemorrhagiae serovar Lai (strain 56601)	574		20.2355	28.8703	32.3678	96.9959	54.955	61.9883	2.195	1.13422	0.0552624	1.25757
Q8CVD9	Sphingomyelinase C	LA_4004	Leptospira interrogans serogroup Icterohaemorrhagiae serovar Lai (strain 56601)	510		17.8549	44.9093	50.023	81.5328	105.131	111.881	2.184	1.12697	0.0553164	1.25715
Q8CVE0	Choline dehydrogenase	LA_3999	Leptospira interrogans serogroup Icterohaemorrhagiae serovar Lai (strain 56601)	522		48.8034	72.1757	58.8506	140.574	156.502	161.774	2.184	1.12697	0.0555573	1.25526
Q8CVE1	Murein hydrolase A (EC 4.2.2.n1)	LA_3985	Leptospira interrogans serogroup Icterohaemorrhagiae serovar Lai (strain 56601)	366		39.2808	54.5327	73.5633	127.922	142.166	151.191	2.17561	1.12142	0.00185547	2.73155
Q8CVE3	Sphingomyelinase C	LA_3540	Leptospira interrogans serogroup Icterohaemorrhagiae serovar Lai (strain 56601)	525		24.9968	44.1073	37.0759	77.3156	105.131	81.6431	2.16208	1.11242	0.0394704	1.40373
Q8CVE5	Substrate-binding protein of ABC-type sulfate transport system	sbp LA_2748	Leptospira interrogans serogroup Icterohaemorrhagiae serovar Lai (strain 56601)	334	sbp	26.1872	15.2371	19.4207	61.8525	40.6189	45.3573	2.15162	1.10542	0.0125458	1.9015
Q8CVE6	Flagellar L-ring protein	LA_2665	Leptospira interrogans serogroup Icterohaemorrhagiae serovar Lai (strain 56601)	333		16.6646	22.4546	11.7701	36.5492	50.1763	36.2858	2.147	1.10232	0.0555647	1.2552
Q8CVE7	Cell wall-associated hydrolase/lipoprotein	LA_2413	Leptospira interrogans serogroup Icterohaemorrhagiae serovar Lai (strain 56601)	423		28.5678	46.5132	45.9035	104.025	114.689	72.5717	2.145	1.10098	0.0555796	1.25508
Q8CVE8	Outer membrane efflux protein	LA_1963	Leptospira interrogans serogroup Icterohaemorrhagiae serovar Lai (strain 56601)	468		17.8549	12.0293	23.5402	30.9262	35.8402	61.9883	2.144	1.1003	0.0558241	1.25318
Q8CVE9	Aspartate 1-decarboxylase (EC 4.1.1.11) (Aspartate alpha-decarboxylase) [Cleaved into: Aspartate 1-decarboxylase beta chain; Aspartate 1-decarboxylase alpha chain]	panD LA_1729	Leptospira interrogans serogroup Icterohaemorrhagiae serovar Lai (strain 56601)	116	panD	49.9937	64.1561	61.2046	149.008	131.414	136.072	2.14	1.09761	0.0558564	1.25293
Q8CVF0	Carboxy-terminal processing protease	prc LA_1513	Leptospira interrogans serogroup Icterohaemorrhagiae serovar Lai (strain 56601)	596	prc	11.9033	16.039	22.3632	42.1721	44.203	33.262	2.13	1.09085	0.055986	1.25192
Q8CVF1	Carboxy-terminal processing protease	prc LA_1449	Leptospira interrogans serogroup Icterohaemorrhagiae serovar Lai (strain 56601)	462	prc	13.0936	32.88	24.7173	59.041	54.955	52.9168	2.12936	1.09042	4.55135e-05	4.34186
Q8CVF2	Substrate-binding protein of ABC-type sulfate transport system	sbp LA_1155	Leptospira interrogans serogroup Icterohaemorrhagiae serovar Lai (strain 56601)	335	sbp	15.4742	19.2468	13.5356	40.7664	25.0882	45.3573	2.129	1.09018	0.0560726	1.25125
Q8CVF3	Transglycosylase	LA_0791	Leptospira interrogans serogroup Icterohaemorrhagiae serovar Lai (strain 56601)	749		21.4259	32.88	25.8943	36.5492	46.5923	102.81	2.128	1.0895	0.0561707	1.25049
Q8CVF4	Penicillin G acylase	LA_0330	Leptospira interrogans serogroup Icterohaemorrhagiae serovar Lai (strain 56601)	838		28.5678	38.4937	31.7793	64.6639	95.574	66.524	2.123	1.0861	0.0562582	1.24981
Q8F527	Histidine kinase sensor protein	LA_1860	Leptospira interrogans serogroup Icterohaemorrhagiae serovar Lai (strain 56601)	739		20.2355	34.4839	34.1334	67.4754	71.6805	66.524	2.10966	1.07701	0.000174361	3.75855
Q8CXQ9	Acetyl-CoA hydrolase/transferase	ach1 LB_255	Leptospira interrogans serogroup Icterohaemorrhagiae serovar Lai (strain 56601)	429	ach1	52.3743	67.3639	49.4345	125.111	125.441	134.56	2.107	1.07519	0.0563148	1.24938
Q8CXR0	DNA binding protein	LB_228	Leptospira interrogans serogroup Icterohaemorrhagiae serovar Lai (strain 56601)	407		22.6162	16.039	18.2437	35.1434	41.8136	51.4049	2.10442	1.07342	0.0288075	1.54049
Q8CXR1	Transcriptional coactivator-like protein	LA_4329	Leptospira interrogans serogroup Icterohaemorrhagiae serovar Lai (strain 56601)	71		17.8549	32.0781	20.5977	40.7664	58.5391	60.4764	2.09859	1.06942	1.22049e-07	6.91347
Q8CXR2	S-methyl-5'-thioadenosine phosphorylase (EC 2.4.2.28) (5'-methylthioadenosine phosphorylase) (MTA phosphorylase) (MTAP)	mtnP LA_4248	Leptospira interrogans serogroup Icterohaemorrhagiae serovar Lai (strain 56601)	287	mtnP	73.8002	99.442	77.0943	193.992	181.591	182.941	2.08988	1.06342	0.0115619	1.93697
Q8CXR3	Hydrolase	LA_4247	Leptospira interrogans serogroup Icterohaemorrhagiae serovar Lai (strain 56601)	269		22.6162	42.5034	30.6023	70.2869	82.4325	61.9883	2.081	1.05728	0.0563932	1.24877
Q8CXR4	Zn-dependent alcohol dehydrogenase	adhP LA_4085	Leptospira interrogans serogroup Icterohaemorrhagiae serovar Lai (strain 56601)	340	adhP	32.1388	33.682	45.315	94.1844	78.8485	77.1074	2.08	1.05658	0.0564531	1.24831
Q8CXR5	Glyoxalase/bleomycin resistance protein/dioxygenase	LA_3782	Leptospira interrogans serogroup Icterohaemorrhagiae serovar Lai (strain 56601)	134		24.9968	16.039	28.2483	52.0123	59.7337	42.3335	2.07833	1.05542	0.000458548	3.33862
Q8CXR6	FOG:HEAT repeat protein	LA_3632	Leptospira interrogans serogroup Icterohaemorrhagiae serovar Lai (strain 56601)	486		69.0389	67.3639	64.1472	105.43	158.892	178.405	2.071	1.05033	0.0565721	1.2474
Q8CXR7	Benzene 1,2-dioxygenase system ferredoxin component	nirD LA_3561	Leptospira interrogans serogroup Icterohaemorrhagiae serovar Lai (strain 56601)	103	nirD	17.8549	20.8507	27.0713	39.3607	43.0083	65.0121	2.071	1.05033	0.0566283	1.24697
Q8CXR8	Predicted esterase	LA_3485	Leptospira interrogans serogroup Icterohaemorrhagiae serovar Lai (strain 56601)	235		23.8065	28.8703	21.7747	52.0123	43.0083	68.0359	2.06683	1.04742	0.000156552	3.80534
Q8CXR9	Zn-dependent alcohol dehydrogenase	adhP LA_3354	Leptospira interrogans serogroup Icterohaemorrhagiae serovar Lai (strain 56601)	343	adhP	20.2355	31.2761	33.5448	54.8238	66.9018	65.0121	2.064	1.04544	0.0569067	1.24484
Q8CXS0	Glyoxalase	LA_3312	Leptospira interrogans serogroup Icterohaemorrhagiae serovar Lai (strain 56601)	141		41.6614	80.9971	63.5587	91.3729	118.273	196.548	2.061	1.04334	0.0569622	1.24441
Q8CXS1	tRNA uridine(34) hydroxylase (EC 1.14.-.-) (tRNA hydroxylation protein O)	trhO LA_3128	Leptospira interrogans serogroup Icterohaemorrhagiae serovar Lai (strain 56601)	367	trhO	16.6646	19.2468	22.9517	39.3607	41.8136	46.8692	2.059	1.04194	0.0569801	1.24428
Q8CXS2	Sodium bile acid symporter family protein	LA_3127	Leptospira interrogans serogroup Icterohaemorrhagiae serovar Lai (strain 56601)	302		23.8065	52.1269	57.0851	94.1844	93.1846	102.81	2.0554	1.03942	0.0135041	1.86953
Q8CXS3	Queuine tRNA-ribosyltransferase (EC 2.4.2.29) (Guanine insertion enzyme) (tRNA-guanine transglycosylase)	tgt LA_3095	Leptospira interrogans serogroup Icterohaemorrhagiae serovar Lai (strain 56601)	374	tgt	54.755	102.65	91.807	184.152	144.556	211.667	2.055	1.03914	0.0570129	1.24403
Q8CXS4	Rhodanese-related thiosulfate sulfurtransferase	LA_2863	Leptospira interrogans serogroup Icterohaemorrhagiae serovar Lai (strain 56601)	177		33.3291	33.682	32.3678	81.5328	52.5657	78.6193	2.046	1.03281	0.0570246	1.24394
Q8CXS5	Response regulator with HD-GYP domain	LA_2847	Leptospira interrogans serogroup Icterohaemorrhagiae serovar Lai (strain 56601)	660		16.6646	37.6917	46.492	68.8811	52.5657	96.7622	2.03979	1.02842	0.000312405	3.50528
Q8CXS6	tRNA pseudouridine synthase A (EC 5.4.99.12) (tRNA pseudouridine(38-40) synthase) (tRNA pseudouridylate synthase I) (tRNA-uridine isomerase I)	truA LA_2740	Leptospira interrogans serogroup Icterohaemorrhagiae serovar Lai (strain 56601)	207	truA	21.4259	27.2664	20.5977	43.5779	52.5657	49.893	2.036	1.02574	0.0570687	1.2436
Q8CXS7	S-adenosylmethionine synthase (AdoMet synthase) (EC 2.5.1.6) (MAT) (Methionine adenosyltransferase)	metK LA_2633	Leptospira interrogans serogroup Icterohaemorrhagiae serovar Lai (strain 56601)	386	metK	36.9001	24.8605	22.3632	50.6066	78.8485	43.8454	2.036	1.02574	0.0571485	1.243
Q8CXS8	tRNA (guanine-N(1)-)-methyltransferase (EC 2.1.1.228) (M1G-methyltransferase) (tRNA [GM37] methyltransferase)	trmD LA_2388	Leptospira interrogans serogroup Icterohaemorrhagiae serovar Lai (strain 56601)	231	trmD	49.9937	60.1464	53.5541	109.648	118.273	114.905	2.035	1.02503	0.0571799	1.24276
Q8CXS9	Phosphoesterase-related protein	LA_2251	Leptospira interrogans serogroup Icterohaemorrhagiae serovar Lai (strain 56601)	372		22.6162	22.4546	30.6023	43.5779	54.955	60.4764	2.03414	1.02442	0.000803011	3.09528
Q8CXT0	SGNH-hydrolase	LA_2144	Leptospira interrogans serogroup Icterohaemorrhagiae serovar Lai (strain 56601)	248		69.0389	60.9483	58.2621	133.545	129.025	122.465	2.03	1.02148	0.0573551	1.24143
Q8CXT1	CAP family transcription factor	LA_1929	Leptospira interrogans serogroup Icterohaemorrhagiae serovar Lai (strain 56601)	719		48.8034	55.3347	47.0805	126.516	99.158	84.6669	2.0243	1.01742	0.0115764	1.93643
Q8CXT2	rRNA methylase	spoU LA_1862	Leptospira interrogans serogroup Icterohaemorrhagiae serovar Lai (strain 56601)	220	spoU	34.5195	59.3444	74.7403	129.328	113.494	108.857	2.024	1.01721	0.0573902	1.24116
Q8CXT4	Leucine-rich repeat protein	LA_1530	Leptospira interrogans serogroup Icterohaemorrhagiae serovar Lai (strain 56601)	167		17.8549	24.8605	33.5448	47.7951	59.7337	51.4049	2.022	1.01578	0.0576296	1.23935
Q8F276	Uncharacterized protein	LA_2900	Leptospira interrogans serogroup Icterohaemorrhagiae serovar Lai (strain 56601)	270		57.1356	58.5425	79.4483	139.168	89.6006	175.381	2.01635	1.01174	2.03652e-10	9.69111
Q8CXT5	tRNA dimethylallyltransferase (EC 2.5.1.75) (Dimethylallyl diphosphate:tRNA dimethylallyltransferase) (DMAPP:tRNA dimethylallyltransferase) (DMATase) (Isopentenyl-diphosphate:tRNA isopentenyltransferase) (IPP transferase) (IPPT) (IPTase)	miaA LA_1516	Leptospira interrogans serogroup Icterohaemorrhagiae serovar Lai (strain 56601)	297	miaA	48.8034	72.9776	117.113	171.5	155.308	164.798	2.016	1.0115	0.0576477	1.23922
Q8CXT6	Export protein	LA_1397	Leptospira interrogans serogroup Icterohaemorrhagiae serovar Lai (strain 56601)	984		74.9905	93.8284	82.9794	165.877	164.865	179.917	2.016	1.0115	0.057816	1.23795
Q8CXT7	Sodium bile acid symporter	LA_1340	Leptospira interrogans serogroup Icterohaemorrhagiae serovar Lai (strain 56601)	270		42.8517	67.3639	58.2621	115.27	114.689	113.393	2.011	1.00791	0.0579384	1.23703
Q8CXT8	SsrA-binding protein (Small protein B)	smpB LA_1302	Leptospira interrogans serogroup Icterohaemorrhagiae serovar Lai (strain 56601)	160	smpB	30.9485	24.0586	24.7173	49.2008	66.9018	42.3335	2.00753	1.00542	0.00141961	2.84783
Q8CXT9	Acetyltransferase	LA_1217	Leptospira interrogans serogroup Icterohaemorrhagiae serovar Lai (strain 56601)	201		66.6583	65.76	73.5633	119.488	148.14	148.167	2.00197	1.00142	4.02795e-05	4.39492
Q8CXU0	Recombination factor protein RarA	LA_1179	Leptospira interrogans serogroup Icterohaemorrhagiae serovar Lai (strain 56601)	423		33.3291	46.5132	34.1334	84.3443	65.7071	80.1312	1.99987	0.999904	0.0108369	1.9651
Q8CXU1	tRNA pseudouridine synthase B (EC 5.4.99.25) (tRNA pseudouridine(55) synthase) (Psi55 synthase) (tRNA pseudouridylate synthase) (tRNA-uridine isomerase)	truB LA_0945	Leptospira interrogans serogroup Icterohaemorrhagiae serovar Lai (strain 56601)	309	truB	52.3743	83.403	72.9748	126.516	113.494	184.453	1.99739	0.998113	0.019012	1.72097
Q8CXU2	rRNA methylase	spoU LA_0787	Leptospira interrogans serogroup Icterohaemorrhagiae serovar Lai (strain 56601)	274	spoU	35.7098	40.0976	22.9517	49.2008	74.0698	72.5717	1.99649	0.997464	0.0291843	1.53485
Q8CXU3	Uncharacterized protein	LA_0471	Leptospira interrogans serogroup Icterohaemorrhagiae serovar Lai (strain 56601)	157		48.8034	40.8995	38.8414	77.3156	84.8219	93.7384	1.99446	0.996	0.00725031	2.13964
Q8CXU4	FOG:HEAT repeat protein	LA_0466	Leptospira interrogans serogroup Icterohaemorrhagiae serovar Lai (strain 56601)	438		66.6583	96.2342	85.3334	144.791	155.308	201.084	1.99316	0.995059	0.00897608	2.04691
Q8CXU5	Rhodanese-like protein	pspE LA_0449	Leptospira interrogans serogroup Icterohaemorrhagiae serovar Lai (strain 56601)	111	pspE	42.8517	40.8995	34.1334	68.8811	84.8219	80.1312	1.98952	0.992422	0.039218	1.40651
Q8CXU6	Lipase/esterase	LA_0397	Leptospira interrogans serogroup Icterohaemorrhagiae serovar Lai (strain 56601)	216		97.6067	125.906	118.878	254.438	200.705	232.834	1.98509	0.989201	0.0270534	1.56778
Q8CXU7	cAMP-binding protein	crp LA_0309	Leptospira interrogans serogroup Icterohaemorrhagiae serovar Lai (strain 56601)	221	crp	24.9968	32.0781	37.0759	60.4467	76.4592	52.9168	1.98493	0.989088	0.0354853	1.44995
Q8CXU8	Uncharacterized protein	LA_0102	Leptospira interrogans serogroup Icterohaemorrhagiae serovar Lai (strain 56601)	515		3168.65	3178.13	3212.07	6435.47	6353.28	6281.98	1.98127	0.986422	0.0220105	1.65737
Q8CXU9	Dioxygenase superfamily protein	LA_0076	Leptospira interrogans serogroup Icterohaemorrhagiae serovar Lai (strain 56601)	122		23.8065	27.2664	32.9563	64.6639	48.9817	55.9406	1.9803	0.985719	0.00405254	2.39227
Q8EX50	Uncharacterized protein	LB_367	Leptospira interrogans serogroup Icterohaemorrhagiae serovar Lai (strain 56601)	312		48.8034	77.7893	61.2046	99.8074	145.75	128.512	1.98007	0.985549	0.0441524	1.35505
Q8EX51	ParB	parB LB_366	Leptospira interrogans serogroup Icterohaemorrhagiae serovar Lai (strain 56601)	281	parB	49.9937	72.1757	65.3242	122.299	108.715	145.143	1.97896	0.98474	0.0380669	1.41945
Q8EX52	ParA	parA LB_365	Leptospira interrogans serogroup Icterohaemorrhagiae serovar Lai (strain 56601)	250	parA	52.3743	48.1171	36.4874	87.1557	76.4592	105.834	1.97782	0.983909	0.0428829	1.36772
Q8EX53	Response regulator	LB_364	Leptospira interrogans serogroup Icterohaemorrhagiae serovar Lai (strain 56601)	456		22.6162	38.4937	37.6644	82.9385	60.9284	54.4287	1.97168	0.979422	0.0259699	1.58553
Q8EX54	Uncharacterized protein	LB_363	Leptospira interrogans serogroup Icterohaemorrhagiae serovar Lai (strain 56601)	336		46.4227	77.7893	57.0851	123.705	125.441	111.881	1.96973	0.978001	0.0468901	1.32892
Q8EX55	Uncharacterized protein	LB_362	Leptospira interrogans serogroup Icterohaemorrhagiae serovar Lai (strain 56601)	324		41.6614	40.8995	60.6161	91.3729	88.4059	107.346	1.96955	0.977863	0.0445686	1.35097
Q8EX56	Uncharacterized protein	LB_361	Leptospira interrogans serogroup Icterohaemorrhagiae serovar Lai (strain 56601)	126		61.8969	80.9971	85.3334	151.82	146.945	155.727	1.9688	0.97732	0.0471819	1.32622
Q8EX58	Predicted membrane protein involved in D-alaninealginate export/acetyltransferase of MBOAT family	dltB LB_359	Leptospira interrogans serogroup Icterohaemorrhagiae serovar Lai (strain 56601)	487	dltB	34.5195	46.5132	46.492	71.6926	84.8219	96.7622	1.9685	0.977098	0.0441075	1.35549
Q8EX59	Uncharacterized protein	LB_358	Leptospira interrogans serogroup Icterohaemorrhagiae serovar Lai (strain 56601)	521		101.178	85.0069	100.046	192.586	181.591	188.989	1.95707	0.968695	0.0405583	1.39192
Q8EX61	Uncharacterized protein	LB_354	Leptospira interrogans serogroup Icterohaemorrhagiae serovar Lai (strain 56601)	653		23.8065	28.8703	22.9517	57.6352	50.1763	40.8216	1.95399	0.966422	0.0352018	1.45344
Q8EX62	Pyruvate kinase (EC 2.7.1.40)	pykF LB_353	Leptospira interrogans serogroup Icterohaemorrhagiae serovar Lai (strain 56601)	486	pykF	33.3291	34.4839	39.4299	67.4754	60.9284	83.155	1.95371	0.966219	0.00407365	2.39002
Q8EX64	Uncharacterized protein	LB_351	Leptospira interrogans serogroup Icterohaemorrhagiae serovar Lai (strain 56601)	125		23.8065	30.4742	38.2529	74.5041	64.5124	43.8454	1.94743	0.961568	0.0119053	1.92426
Q8EX65	Putative lipoprotein	LB_350	Leptospira interrogans serogroup Icterohaemorrhagiae serovar Lai (strain 56601)	136		33.3291	34.4839	44.138	71.6926	80.0432	68.0359	1.94672	0.961047	0.0464776	1.33276
Q8EX67	Uncharacterized protein	LB_348	Leptospira interrogans serogroup Icterohaemorrhagiae serovar Lai (strain 56601)	146		27.3775	29.6722	22.9517	66.0697	46.5923	42.3335	1.94453	0.959422	0.0443225	1.35338
Q8EX69	Putative transposase	LB_345	Leptospira interrogans serogroup Icterohaemorrhagiae serovar Lai (strain 56601)	389		26.1872	34.4839	24.7173	60.4467	68.0964	36.2858	1.94114	0.956904	0.0441075	1.35549
Q8EX71	Uncharacterized protein	LB_343	Leptospira interrogans serogroup Icterohaemorrhagiae serovar Lai (strain 56601)	155		88.0841	130.718	112.405	206.643	248.492	188.989	1.93789	0.954486	0.0328031	1.48409
Q8EX72	Uncharacterized protein	LB_342	Leptospira interrogans serogroup Icterohaemorrhagiae serovar Lai (strain 56601)	89		54.755	79.3932	65.9127	132.139	126.636	128.512	1.9378	0.954422	0.0446471	1.35021
Q8EX73	Uncharacterized protein	LB_341	Leptospira interrogans serogroup Icterohaemorrhagiae serovar Lai (strain 56601)	127		61.8969	83.403	85.3334	179.934	137.388	128.512	1.93753	0.95422	0.0285567	1.54429
Q8EX74	Uncharacterized protein	LB_340	Leptospira interrogans serogroup Icterohaemorrhagiae serovar Lai (strain 56601)	137		73.8002	73.7796	69.4437	144.791	127.83	143.631	1.93753	0.95422	0.0422846	1.37382
Q8EX75	Uncharacterized protein	LB_339	Leptospira interrogans serogroup Icterohaemorrhagiae serovar Lai (strain 56601)	60		69.0389	58.5425	80.6253	144.791	112.299	145.143	1.92415	0.94422	0.0127011	1.89616
Q8EX77	Uncharacterized protein	LB_337	Leptospira interrogans serogroup Icterohaemorrhagiae serovar Lai (strain 56601)	271		60.7066	56.9386	50.6115	82.9385	118.273	117.929	1.92415	0.94422	0.0296904	1.52738
Q8EX80	Uncharacterized protein	LB_334	Leptospira interrogans serogroup Icterohaemorrhagiae serovar Lai (strain 56601)	219		78.5615	100.244	110.639	175.717	156.502	225.275	1.92387	0.944011	0.0403005	1.39469
Q8EX81	Response regulator	ompR LB_333	Leptospira interrogans serogroup Icterohaemorrhagiae serovar Lai (strain 56601)	241	ompR	35.7098	47.3152	41.7839	75.9098	65.7071	98.2741	1.92047	0.941461	0.0364854	1.43788
Q8EX82	Uncharacterized protein	LB_332	Leptospira interrogans serogroup Icterohaemorrhagiae serovar Lai (strain 56601)	131		40.4711	59.3444	45.315	95.5902	83.6272	98.2741	1.91917	0.940481	0.0391434	1.40734
Q8EX83	Uncharacterized protein	LB_330	Leptospira interrogans serogroup Icterohaemorrhagiae serovar Lai (strain 56601)	109		49.9937	48.1171	55.3196	84.3443	106.326	101.298	1.91872	0.940144	0.0333769	1.47655
Q8EX85	Lysyl-tRNA synthetase	LB_329	Leptospira interrogans serogroup Icterohaemorrhagiae serovar Lai (strain 56601)	338		53.5647	79.3932	74.1518	132.139	134.998	128.512	1.91776	0.939422	0.00880382	2.05533
Q8EX86	OmpA-family protein	LB_328	Leptospira interrogans serogroup Icterohaemorrhagiae serovar Lai (strain 56601)	383		76.1809	101.046	105.343	195.398	185.175	157.239	1.917	0.93885	0.0580271	1.23637
Q8EX87	Aconitate hydratase A (EC 4.2.1.3) (Iron-responsive protein-like) (RNA-binding protein)	acnA LB_327	Leptospira interrogans serogroup Icterohaemorrhagiae serovar Lai (strain 56601)	757	acnA	26.1872	39.2956	38.2529	67.4754	59.7337	71.0597	1.9095	0.933191	0.0323832	1.48968
Q8EX89	Transcriptional regulator	LB_325	Leptospira interrogans serogroup Icterohaemorrhagiae serovar Lai (strain 56601)	242		46.4227	40.8995	44.138	66.0697	77.6538	104.322	1.90445	0.929371	0.0303234	1.51822
Q8EX91	Transglycosylase	mltE LB_323	Leptospira interrogans serogroup Icterohaemorrhagiae serovar Lai (strain 56601)	205	mltE	34.5195	34.4839	36.4874	67.4754	60.9284	71.0597	1.90317	0.928408	0.0422846	1.37382
Q8EX92	Histidine kinase sensor protein	LB_322	Leptospira interrogans serogroup Icterohaemorrhagiae serovar Lai (strain 56601)	771		39.2808	51.3249	36.4874	74.5041	76.4592	87.6907	1.903	0.928276	0.0581187	1.23568
Q8EX93	Uncharacterized protein	LB_321	Leptospira interrogans serogroup Icterohaemorrhagiae serovar Lai (strain 56601)	199		36.9001	37.6917	45.315	74.5041	69.2911	83.155	1.901	0.926759	0.0582989	1.23434
Q8EX94	MgtE_N domain-containing protein	LB_320	Leptospira interrogans serogroup Icterohaemorrhagiae serovar Lai (strain 56601)	263		38.0904	61.7503	53.5541	111.053	84.8219	95.2503	1.8991	0.925316	0.0438567	1.35796
Q8EX95	Uncharacterized protein	LB_319	Leptospira interrogans serogroup Icterohaemorrhagiae serovar Lai (strain 56601)	303		38.0904	41.7015	49.4345	75.9098	77.6538	89.2027	1.89882	0.925103	0.0496305	1.30425
Q8EX96	Putative acyltransferase	LB_318	Leptospira interrogans serogroup Icterohaemorrhagiae serovar Lai (strain 56601)	381		38.0904	35.2859	45.9035	61.8525	75.2645	86.1788	1.89156	0.919578	0.0336723	1.47273
Q8EX97	Alanine racemase (EC 5.1.1.1)	alr LB_317	Leptospira interrogans serogroup Icterohaemorrhagiae serovar Lai (strain 56601)	389	alr	23.8065	56.1366	48.846	89.9672	82.4325	71.0597	1.8877	0.916631	0.0246269	1.60859
Q8EX98	Uncharacterized protein	LB_316	Leptospira interrogans serogroup Icterohaemorrhagiae serovar Lai (strain 56601)	162		29.7581	55.3347	52.377	109.648	88.4059	58.9645	1.88734	0.916355	0.023009	1.6381
Q8EXA2	S-adenosylmethionine decarboxylase	speD LB_312	Leptospira interrogans serogroup Icterohaemorrhagiae serovar Lai (strain 56601)	288	speD	103.558	97.8381	98.869	208.049	164.865	181.429	1.88637	0.91561	0.0435103	1.36141
Q8EXA3	Polyamine aminopropyltransferase 2 (Putrescine aminopropyltransferase 2) (PAPT 2) (Spermidine synthase 2) (SPDS 2) (SPDSY 2) (EC 2.5.1.16)	speE2 LB_311	Leptospira interrogans serogroup Icterohaemorrhagiae serovar Lai (strain 56601)	280	speE2	30.9485	48.9191	45.9035	78.7213	80.0432	75.5955	1.8851	0.914638	0.0150778	1.82166
Q8EXA4	Orotidine 5'-phosphate decarboxylase (EC 4.1.1.23) (OMP decarboxylase) (OMPDCase) (OMPdecase)	pyrF LB_310	Leptospira interrogans serogroup Icterohaemorrhagiae serovar Lai (strain 56601)	275	pyrF	48.8034	56.9386	67.0897	136.357	82.4325	101.298	1.88481	0.914422	0.0258019	1.58835
Q8EXA5	Uncharacterized protein	LB_309	Leptospira interrogans serogroup Icterohaemorrhagiae serovar Lai (strain 56601)	400		67.8486	83.403	83.5679	146.197	136.193	149.679	1.87712	0.908525	0.0231772	1.63494
Q8EXA7	Uncharacterized protein	LB_307	Leptospira interrogans serogroup Icterohaemorrhagiae serovar Lai (strain 56601)	152		76.1809	114.679	132.414	199.615	182.785	216.203	1.87666	0.908168	0.0445686	1.35097
Q8EXA9	Cytoplasmic membrane protein	LB_305	Leptospira interrogans serogroup Icterohaemorrhagiae serovar Lai (strain 56601)	164		48.8034	68.9678	75.3288	132.139	114.689	110.369	1.87647	0.90802	0.0399716	1.39825
Q8EXB0	IS1501 transposase	LB_304	Leptospira interrogans serogroup Icterohaemorrhagiae serovar Lai (strain 56601)	99		88.0841	78.5913	96.515	167.283	136.193	179.917	1.875	0.906891	0.0584289	1.23337
Q8EXB2	Uncharacterized protein	LB_301	Leptospira interrogans serogroup Icterohaemorrhagiae serovar Lai (strain 56601)	251		32.1388	76.1854	60.0276	73.0984	113.494	123.977	1.87309	0.905422	0.0182513	1.73871
Q8EXB3	Uncharacterized protein	LB_300	Leptospira interrogans serogroup Icterohaemorrhagiae serovar Lai (strain 56601)	68		67.8486	87.4127	97.1035	160.254	166.06	136.072	1.87153	0.90422	0.0119506	1.92261
Q8EXB4	Hypothetical lipoprotein	LB_299	Leptospira interrogans serogroup Icterohaemorrhagiae serovar Lai (strain 56601)	167		73.8002	87.4127	84.7449	170.094	136.193	142.119	1.87153	0.90422	0.0173496	1.76071
Q8EXB5	L-lysine 2, 3-aminomutase	kamA LB_298	Leptospira interrogans serogroup Icterohaemorrhagiae serovar Lai (strain 56601)	365	kamA	199.975	240.586	214.805	407.664	372.738	409.727	1.86661	0.900422	0.0445686	1.35097
Q8EXB6	ABC-type phosphate transport system protein PstS	pstS LB_297	Leptospira interrogans serogroup Icterohaemorrhagiae serovar Lai (strain 56601)	299	pstS	72.6099	80.1952	72.9748	153.225	117.078	139.096	1.86273	0.897422	0.0115107	1.9389
Q8EXB8	Putative transposase	LB_295	Leptospira interrogans serogroup Icterohaemorrhagiae serovar Lai (strain 56601)	389		91.6551	99.442	109.462	208.049	185.175	151.191	1.86273	0.897422	0.0150961	1.82113
Q8EXB9	Elongation factor P (EF-P)	efp LB_294	Leptospira interrogans serogroup Icterohaemorrhagiae serovar Lai (strain 56601)	188	efp	53.5647	68.9678	51.2	111.053	90.7953	111.881	1.86273	0.897422	0.0298409	1.52519
Q8EXC0	Acireductone dioxygenase (1,2-dihydroxy-3-keto-5-methylthiopentene dioxygenase) (DHK-MTPene dioxygenase) (Acireductone dioxygenase (Fe(2+)-requiring)) (ARD') (Fe-ARD) (EC 1.13.11.54) (Acireductone dioxygenase (Ni(2+)-requiring)) (ARD) (Ni-ARD) (EC 1.13.11.53)	mtnD LB_293	Leptospira interrogans serogroup Icterohaemorrhagiae serovar Lai (strain 56601)	177	mtnD	40.4711	55.3347	45.9035	98.4016	80.0432	77.1074	1.862	0.896853	0.0584348	1.23333
Q8EXC1	Methylthioribulose-1-phosphate dehydratase (MTRu-1-P dehydratase) (EC 4.2.1.109)	mtnB LB_292	Leptospira interrogans serogroup Icterohaemorrhagiae serovar Lai (strain 56601)	249	mtnB	45.2324	44.9093	45.315	87.1557	72.8751	83.155	1.86173	0.896643	0.0193343	1.71367
Q8EXC2	Short chain dehydrogenase	dltE LB_291	Leptospira interrogans serogroup Icterohaemorrhagiae serovar Lai (strain 56601)	232	dltE	99.9874	90.6205	117.701	178.529	157.697	217.715	1.86149	0.896459	0.0133608	1.87417
Q8EXC3	Histidine kinase sensor protein	LB_290	Leptospira interrogans serogroup Icterohaemorrhagiae serovar Lai (strain 56601)	847		60.7066	48.1171	52.377	109.648	84.8219	92.2265	1.86039	0.895601	0.0462978	1.33444
Q8EXC4	Uncharacterized protein	LB_289	Leptospira interrogans serogroup Icterohaemorrhagiae serovar Lai (strain 56601)	143		79.7518	91.4225	98.2805	126.516	176.812	178.405	1.86015	0.895422	0.0454407	1.34256
Q8EXC5	Uncharacterized protein	LB_288	Leptospira interrogans serogroup Icterohaemorrhagiae serovar Lai (strain 56601)	143		42.8517	30.4742	43.5495	77.3156	60.9284	69.5478	1.85758	0.893422	0.0475166	1.32315
Q8EXC6	Yip1 domain-containing protein	LB_287	Leptospira interrogans serogroup Icterohaemorrhagiae serovar Lai (strain 56601)	242		71.4196	93.0264	105.931	167.283	146.945	172.358	1.852	0.889084	0.0585225	1.23268
Q8EXC7	Glutamate synthase	gltB LB_286	Leptospira interrogans serogroup Icterohaemorrhagiae serovar Lai (strain 56601)	533	gltB	42.8517	46.5132	47.669	94.1844	83.6272	65.0121	1.84987	0.887422	0.0417793	1.37904
Q8EXC8	Metallophos domain-containing protein	LB_285	Leptospira interrogans serogroup Icterohaemorrhagiae serovar Lai (strain 56601)	264		34.5195	51.3249	51.2	73.0984	87.2112	83.155	1.84987	0.887422	0.0466321	1.33132
Q8EXD1	ExbD-related biopolymer transport protein	exbD LB_282	Leptospira interrogans serogroup Icterohaemorrhagiae serovar Lai (strain 56601)	134	exbD	66.6583	96.2342	110.639	181.34	149.334	155.727	1.84852	0.886368	0.0316294	1.49991
Q8EXD2	TolQ-like transport protein	tolQ LB_281	Leptospira interrogans serogroup Icterohaemorrhagiae serovar Lai (strain 56601)	204	tolQ	69.0389	54.5327	64.7357	91.3729	102.742	134.56	1.8473	0.885422	0.0400835	1.39703
Q8EXD3	Uncharacterized protein	LB_280	Leptospira interrogans serogroup Icterohaemorrhagiae serovar Lai (strain 56601)	171		63.0873	98.6401	95.338	120.893	167.254	164.798	1.8473	0.885422	0.0419198	1.37758
Q8EXD4	Plug domain-containing protein	LB_279	Leptospira interrogans serogroup Icterohaemorrhagiae serovar Lai (strain 56601)	879		82.1325	105.858	91.807	144.791	167.254	178.405	1.84674	0.884978	0.0485428	1.31388
Q8EXD5	Uncharacterized protein	LB_278	Leptospira interrogans serogroup Icterohaemorrhagiae serovar Lai (strain 56601)	149		2553.25	2557.42	2529.4	4585.52	4066.67	4671.8	1.846	0.884403	0.0585992	1.23211
Q8EXD6	Uncharacterized protein	LB_277	Leptospira interrogans serogroup Icterohaemorrhagiae serovar Lai (strain 56601)	229		40.4711	59.3444	60.6161	87.1557	103.937	84.6669	1.84316	0.882181	0.0446723	1.34996
Q8EXD7	Uncharacterized protein	LB_276	Leptospira interrogans serogroup Icterohaemorrhagiae serovar Lai (strain 56601)	125		65.4679	87.4127	78.2713	143.385	130.22	120.953	1.83454	0.875422	0.019066	1.71974
Q8EXD8	Protein kinase involved in LAO/AO amino acid transport	argK LB_275	Leptospira interrogans serogroup Icterohaemorrhagiae serovar Lai (strain 56601)	351	argK	84.5131	100.244	84.1564	174.311	138.582	143.631	1.83454	0.875422	0.0226669	1.64461
Q8EXD9	Methylmalonyl-CoA mutase	sbm LB_274	Leptospira interrogans serogroup Icterohaemorrhagiae serovar Lai (strain 56601)	732	sbm	49.9937	55.3347	50.6115	64.6639	103.937	95.2503	1.832	0.873422	0.0245345	1.61022
Q8EXE0	Methylmalonyl-CoA mutase	sbm LB_273	Leptospira interrogans serogroup Icterohaemorrhagiae serovar Lai (strain 56601)	626	sbm	92.8454	121.897	102.989	161.66	182.785	193.524	1.832	0.873422	0.0435103	1.36141
Q8EXE1	Integral membrane protein TerC	terC LB_272	Leptospira interrogans serogroup Icterohaemorrhagiae serovar Lai (strain 56601)	212	terC	153.552	153.975	134.179	247.41	211.457	282.727	1.8317	0.873187	0.0439188	1.35735
Q8EXE2	Permease	LB_271	Leptospira interrogans serogroup Icterohaemorrhagiae serovar Lai (strain 56601)	120		345.195	270.258	359.577	565.106	512.515	553.359	1.831	0.872632	0.0587593	1.23092
Q8EXE4	YhhN-like protein	LB_269	Leptospira interrogans serogroup Icterohaemorrhagiae serovar Lai (strain 56601)	208		53.5647	97.0362	68.2667	116.676	129.025	122.465	1.8307	0.872395	0.028209	1.54961
Q8EXE5	Rubrerythrin domain-containing protein	LB_268	Leptospira interrogans serogroup Icterohaemorrhagiae serovar Lai (strain 56601)	289		59.5163	42.5034	70.6207	91.3729	89.6006	108.857	1.82947	0.871422	0.0479029	1.31964
Q8EXE6	Selenocysteine lyase	csdB LB_267	Leptospira interrogans serogroup Icterohaemorrhagiae serovar Lai (strain 56601)	383	csdB	90.4648	93.8284	116.524	163.066	164.865	175.381	1.8282	0.870422	0.0207452	1.68308
Q8EXE7	Bile acid Na+ symporter	LB_266	Leptospira interrogans serogroup Icterohaemorrhagiae serovar Lai (strain 56601)	316		61.8969	48.9191	54.7311	95.5902	80.0432	98.2741	1.8282	0.870422	0.0364854	1.43788
Q8EXE8	AB hydrolase-1 domain-containing protein	LB_265	Leptospira interrogans serogroup Icterohaemorrhagiae serovar Lai (strain 56601)	323		57.1356	57.7405	52.377	81.5328	97.9633	96.7622	1.82779	0.870102	0.0215997	1.66555
Q8EXE9	Uncharacterized protein	LB_264	Leptospira interrogans serogroup Icterohaemorrhagiae serovar Lai (strain 56601)	305		828.467	782.705	897.472	1277.82	1458.7	1412.12	1.82757	0.869923	0.0250509	1.60118
Q8EXF0	Uncharacterized protein	LB_263	Leptospira interrogans serogroup Icterohaemorrhagiae serovar Lai (strain 56601)	135		67.8486	89.8186	98.2805	129.328	139.777	157.239	1.82724	0.869667	0.0254366	1.59454
Q8EXF1	UTP-glucose-1-phosphate uridyltransferase	LB_262	Leptospira interrogans serogroup Icterohaemorrhagiae serovar Lai (strain 56601)	457		97.6067	88.2147	82.3909	154.631	143.361	137.584	1.823	0.866315	0.0587724	1.23083
Q8EXF2	EAL domain-containing protein	LB_261	Leptospira interrogans serogroup Icterohaemorrhagiae serovar Lai (strain 56601)	450		63.0873	100.244	72.3863	144.791	126.636	111.881	1.82214	0.865634	0.027215	1.56519
Q8EXF5	Cysteine protease	LB_258	Leptospira interrogans serogroup Icterohaemorrhagiae serovar Lai (strain 56601)	799		59.5163	69.7698	64.1472	123.705	82.4325	107.346	1.82036	0.86422	0.0331742	1.4792
Q8EXF6	Uncharacterized protein	LB_257	Leptospira interrogans serogroup Icterohaemorrhagiae serovar Lai (strain 56601)	152		682.057	628.73	622.051	991.045	952.156	1162.66	1.82036	0.86422	0.0372522	1.42885
Q8EXF8	Sugar permease	LB_254	Leptospira interrogans serogroup Icterohaemorrhagiae serovar Lai (strain 56601)	404		71.4196	63.3542	58.8506	106.836	84.8219	117.929	1.81809	0.862422	0.0420999	1.37572
Q8EXG0	Predicted esterase of the alpha-beta hydrolase	rssA LB_252	Leptospira interrogans serogroup Icterohaemorrhagiae serovar Lai (strain 56601)	292	rssA	136.887	166.004	134.768	229.135	217.431	247.953	1.81458	0.859637	0.0419198	1.37758
Q8EXG1	Uncharacterized protein	LB_251	Leptospira interrogans serogroup Icterohaemorrhagiae serovar Lai (strain 56601)	654		74.9905	105.858	100.635	139.168	163.67	143.631	1.81305	0.858422	0.0400835	1.39703
Q8EXG2	Hypothetical lipoprotein	LB_250	Leptospira interrogans serogroup Icterohaemorrhagiae serovar Lai (strain 56601)	93		241.636	233.368	213.039	306.451	341.677	429.382	1.81256	0.858026	0.0257279	1.58959
Q8EXG4	Uncharacterized protein	LB_248	Leptospira interrogans serogroup Icterohaemorrhagiae serovar Lai (strain 56601)	485		95.2261	120.293	101.812	157.443	187.564	151.191	1.812	0.857583	0.0587739	1.23082
Q8EXG8	PNPLA domain-containing protein	LB_244	Leptospira interrogans serogroup Icterohaemorrhagiae serovar Lai (strain 56601)	334		59.5163	86.6108	81.8024	129.328	117.078	113.393	1.8105	0.856391	0.0387672	1.41154
Q8EXG9	Uncharacterized protein	LB_243	Leptospira interrogans serogroup Icterohaemorrhagiae serovar Lai (strain 56601)	135		224.972	234.17	202.446	366.898	307.031	352.275	1.80929	0.855422	0.0445686	1.35097
Q8EXH0	LipL45-related lipoprotein	LB_242	Leptospira interrogans serogroup Icterohaemorrhagiae serovar Lai (strain 56601)	233		95.2261	97.0362	80.0368	144.791	127.83	148.167	1.80929	0.855422	0.0496305	1.30425
Q8EXH1	Histidine kinase sensor protein	LB_241	Leptospira interrogans serogroup Icterohaemorrhagiae serovar Lai (strain 56601)	841		129.746	295.92	298.373	372.52	344.066	411.239	1.80859	0.854868	0.0470385	1.32755
Q8EXH2	GGDEF family protein	LB_240	Leptospira interrogans serogroup Icterohaemorrhagiae serovar Lai (strain 56601)	507		84.5131	91.4225	94.7495	119.488	139.777	152.703	1.80755	0.854032	0.0322092	1.49202
Q8EXH4	GGDEF family protein	LB_238	Leptospira interrogans serogroup Icterohaemorrhagiae serovar Lai (strain 56601)	323		364.24	286.297	290.722	493.414	448.003	474.74	1.80678	0.853422	0.0442549	1.35404
Q8EXH5	GGDEF family protein	LB_237	Leptospira interrogans serogroup Icterohaemorrhagiae serovar Lai (strain 56601)	172		862.986	774.685	756.23	1030.41	1201.84	1347.11	1.80303	0.850422	0.0295386	1.52961
Q8EXH7	Predicted response regulator containing EAL domain	LB_235	Leptospira interrogans serogroup Icterohaemorrhagiae serovar Lai (strain 56601)	572		249.968	245.397	289.545	320.508	385.88	468.692	1.80303	0.850422	0.0295836	1.52895
Q8EXI0	Uncharacterized protein	LB_232	Leptospira interrogans serogroup Icterohaemorrhagiae serovar Lai (strain 56601)	139		85.7035	83.403	84.1564	127.922	125.441	117.929	1.80303	0.850422	0.0468099	1.32966
Q8EXI1	IS1501 transposase	LB_230	Leptospira interrogans serogroup Icterohaemorrhagiae serovar Lai (strain 56601)	99		113.081	97.8381	125.94	189.775	138.582	167.822	1.80217	0.849737	0.0390479	1.4084
Q8EXI4	FimH-like protein	LB_226	Leptospira interrogans serogroup Icterohaemorrhagiae serovar Lai (strain 56601)	175		762.999	660.006	589.683	909.512	1017.86	1009.96	1.795	0.843984	0.0588427	1.23031
Q8EXI5	Lipoprotein	LB_225	Leptospira interrogans serogroup Icterohaemorrhagiae serovar Lai (strain 56601)	860		217.83	202.092	165.37	327.537	280.749	240.394	1.79437	0.843481	0.0445686	1.35097
Q8EXI6	DnaK suppressor protein	dksA LB_222	Leptospira interrogans serogroup Icterohaemorrhagiae serovar Lai (strain 56601)	150	dksA	195.213	162.796	184.791	244.598	256.855	284.239	1.793	0.842375	0.0588436	1.2303
Q8EXI8	Uncharacterized protein	LB_220	Leptospira interrogans serogroup Icterohaemorrhagiae serovar Lai (strain 56601)	699		832.038	797.14	961.031	1166.76	1210.21	1319.9	1.7925	0.841974	0.0302323	1.51953
Q8EXJ0	Uncharacterized protein	LB_218	Leptospira interrogans serogroup Icterohaemorrhagiae serovar Lai (strain 56601)	463		278.536	281.485	290.722	396.418	396.632	412.751	1.788	0.838347	0.0588654	1.23014
Q8EXJ2	Lipoprotein	LB_216	Leptospira interrogans serogroup Icterohaemorrhagiae serovar Lai (strain 56601)	698		348.766	325.592	333.683	503.254	439.64	477.763	1.78671	0.837306	0.0338948	1.46987
Q8EXJ3	Demethylmenaquinone methyltransferase (EC 2.1.1.163)	menG LB_215	Leptospira interrogans serogroup Icterohaemorrhagiae serovar Lai (strain 56601)	249	menG	229.733	257.426	265.416	406.258	329.73	329.596	1.78459	0.83559	0.0441075	1.35549
Q8EXJ4	TolQ-like transport protein	LB_214	Leptospira interrogans serogroup Icterohaemorrhagiae serovar Lai (strain 56601)	175		285.678	279.079	253.646	390.795	373.933	379.489	1.78438	0.835422	0.0016167	2.79137
Q8EXJ5	ExbD-related biopolymer transport protein	exbD LB_213	Leptospira interrogans serogroup Icterohaemorrhagiae serovar Lai (strain 56601)	137	exbD	660.631	645.571	583.798	892.643	796.848	947.967	1.78191	0.833422	0.0461192	1.33612
Q8EXJ6	Nucleoside triphosphate pyrophosphohydrolase MazG	mazG LB_212	Leptospira interrogans serogroup Icterohaemorrhagiae serovar Lai (strain 56601)	114	mazG	361.859	364.086	363.697	468.111	522.073	526.144	1.78161	0.83318	0.0378823	1.42156
Q8EXJ7	Uncharacterized protein	LB_211	Leptospira interrogans serogroup Icterohaemorrhagiae serovar Lai (strain 56601)	356		430.898	473.152	350.75	567.918	598.532	565.454	1.77697	0.829422	0.0445686	1.35097
Q8EXJ8	Predicted membrane protein involved in D-alaninealginate export/acetyltransferase of MBOAT family	dltB LB_210	Leptospira interrogans serogroup Icterohaemorrhagiae serovar Lai (strain 56601)	465	dltB	205.926	276.673	240.699	310.668	346.456	346.227	1.77629	0.828864	0.0420772	1.37595
Q8EXJ9	Uncharacterized protein	LB_209	Leptospira interrogans serogroup Icterohaemorrhagiae serovar Lai (strain 56601)	386		255.92	263.842	221.867	358.463	289.111	365.882	1.77517	0.827961	0.0364854	1.43788
Q8EXK0	Predicted membrane protein involved in D-alaninealginate export/acetyltransferase of MBOAT family	dltB LB_208	Leptospira interrogans serogroup Icterohaemorrhagiae serovar Lai (strain 56601)	470	dltB	386.856	353.661	388.414	454.053	551.94	527.656	1.76893	0.822878	0.0488972	1.31072
Q8EXK1	Uncharacterized protein	LB_207	Leptospira interrogans serogroup Icterohaemorrhagiae serovar Lai (strain 56601)	461		219.02	270.258	262.474	358.463	321.367	340.18	1.76837	0.822422	0.0380397	1.41976
Q8EXK3	Uncharacterized protein	LB_205	Leptospira interrogans serogroup Icterohaemorrhagiae serovar Lai (strain 56601)	190		244.017	293.514	298.961	378.143	348.845	405.192	1.76837	0.822422	0.0383958	1.41572
Q8EXK4	Glycosyltransferase	LB_204	Leptospira interrogans serogroup Icterohaemorrhagiae serovar Lai (strain 56601)	380		668.963	632.74	562.023	759.098	829.104	907.146	1.76837	0.822422	0.0411098	1.38605
Q8EXK5	Uncharacterized protein	LB_203	Leptospira interrogans serogroup Icterohaemorrhagiae serovar Lai (strain 56601)	481		418.995	493.2	437.26	655.074	603.311	548.823	1.76715	0.821422	0.0418849	1.37794
Q8EXK6	S-adenosylmethionine:tRNA ribosyltransferase-isomerase (EC 2.4.99.17) (Queuosine biosynthesis protein QueA)	queA LB_202	Leptospira interrogans serogroup Icterohaemorrhagiae serovar Lai (strain 56601)	352	queA	261.872	312.761	304.846	420.316	373.933	382.513	1.76715	0.821422	0.0452349	1.34453
Q8EXK7	Endopeptidase La (EC 3.4.21.53)	lonB LB_201	Leptospira interrogans serogroup Icterohaemorrhagiae serovar Lai (strain 56601)	540	lonB	224.972	214.923	205.389	316.291	242.519	300.87	1.75737	0.813422	0.0411519	1.38561
Q8EXK9	Uncharacterized protein	LB_199	Leptospira interrogans serogroup Icterohaemorrhagiae serovar Lai (strain 56601)	451		163.075	170.014	202.446	222.107	247.298	247.953	1.75737	0.813422	0.0460636	1.33664
Q8EXL0	Uncharacterized protein	LB_198	Leptospira interrogans serogroup Icterohaemorrhagiae serovar Lai (strain 56601)	83		357.098	368.898	341.334	458.27	479.064	480.787	1.75702	0.813127	0.0399766	1.39819
Q8EXL1	Uncharacterized protein	LB_197	Leptospira interrogans serogroup Icterohaemorrhagiae serovar Lai (strain 56601)	257		201.165	174.024	191.853	261.467	256.855	231.322	1.757	0.813114	0.0588792	1.23004
Q8EXL2	Lipoprotein	LB_196	Leptospira interrogans serogroup Icterohaemorrhagiae serovar Lai (strain 56601)	241		474.94	590.236	582.621	746.447	770.565	668.264	1.757	0.813114	0.0589314	1.22965
Q8EXL4	Putative lipoprotein	LB_194	Leptospira interrogans serogroup Icterohaemorrhagiae serovar Lai (strain 56601)	192		435.659	392.154	331.329	584.787	519.683	415.775	1.756	0.812293	0.0589649	1.22941
Q8EXL6	Uncharacterized protein	LB_192	Leptospira interrogans serogroup Icterohaemorrhagiae serovar Lai (strain 56601)	233		2460.4	2376.98	2300.47	3113.71	3039.25	3249.09	1.75514	0.811589	0.0452046	1.34482
Q8EXL7	TonB-dependent outer membrane receptor	LB_191	Leptospira interrogans serogroup Icterohaemorrhagiae serovar Lai (strain 56601)	710		440.421	489.191	461.389	622.742	628.399	577.549	1.754	0.810649	0.0589803	1.22929
Q8EXL9	Uncharacterized protein	LB_190	Leptospira interrogans serogroup Icterohaemorrhagiae serovar Lai (strain 56601)	176		539.218	500.418	482.575	768.938	596.143	628.954	1.753	0.809826	0.0590053	1.22911
Q8EXM1	Multidrug-efflux transporter	LB_187	Leptospira interrogans serogroup Icterohaemorrhagiae serovar Lai (strain 56601)	402		409.472	513.249	461.977	648.045	571.054	594.18	1.753	0.809826	0.0590786	1.22857
Q8EXM2	Heme oxygenase	LB_186	Leptospira interrogans serogroup Icterohaemorrhagiae serovar Lai (strain 56601)	225		383.285	326.394	356.046	439.996	482.649	456.597	1.75129	0.808422	0.0441075	1.35549
Q8EXM5	Ferric uptake regulator	fur LB_183	Leptospira interrogans serogroup Icterohaemorrhagiae serovar Lai (strain 56601)	130	fur	586.831	606.275	659.127	662.102	897.201	834.574	1.75129	0.808422	0.0499108	1.30181
Q8EXM6	Uncharacterized protein	LB_182	Leptospira interrogans serogroup Icterohaemorrhagiae serovar Lai (strain 56601)	525		239.256	239.784	234.814	307.857	321.367	276.679	1.74662	0.804564	0.0422846	1.37382
Q8EXM7	Uncharacterized protein	LB_181	Leptospira interrogans serogroup Icterohaemorrhagiae serovar Lai (strain 56601)	410		455.895	429.846	409.6	573.541	488.622	569.99	1.7462	0.80422	0.0424549	1.37207
Q8EXN0	Putative serine protease	LB_178	Leptospira interrogans serogroup Icterohaemorrhagiae serovar Lai (strain 56601)	527		3236.5	2976.84	2934.29	3403.29	3948.4	4171.36	1.7462	0.80422	0.0446723	1.34996
Q8EXN1	Putative serine protease	degQ LB_177	Leptospira interrogans serogroup Icterohaemorrhagiae serovar Lai (strain 56601)	504	degQ	847.512	866.91	908.065	1085.23	1065.65	1162.66	1.74571	0.803811	0.0446723	1.34996
Q8EXN2	Adenine phosphoribosyltransferase (APRT) (EC 2.4.2.7)	apt LB_176	Leptospira interrogans serogroup Icterohaemorrhagiae serovar Lai (strain 56601)	177	apt	12115.1	11580.2	12333.3	14656.2	15504.5	15232.5	1.74455	0.802858	0.0439591	1.35695
Q8EXN4	Protease HtpX homolog (EC 3.4.24.-)	htpX LB_174	Leptospira interrogans serogroup Icterohaemorrhagiae serovar Lai (strain 56601)	295	htpX	624.921	708.925	710.915	763.315	852.998	947.967	1.74403	0.802422	0.0442549	1.35404
Q8EXN6	Permease	LB_172	Leptospira interrogans serogroup Icterohaemorrhagiae serovar Lai (strain 56601)	527		559.453	543.723	637.352	743.635	680.964	752.931	1.74403	0.802422	0.0465327	1.33224
Q8EXN7	Uncharacterized protein	LB_171	Leptospira interrogans serogroup Icterohaemorrhagiae serovar Lai (strain 56601)	156		445.182	449.895	361.931	459.676	526.851	571.502	1.74307	0.801631	0.0443225	1.35338
Q8EXN8	Nucleoside-diphosphate sugar epimerase	LB_170	Leptospira interrogans serogroup Icterohaemorrhagiae serovar Lai (strain 56601)	629		338.053	310.355	350.161	417.504	424.109	399.144	1.743	0.801573	0.0592976	1.22696
Q8EXN9	STAS domain-containing protein	LB_169	Leptospira interrogans serogroup Icterohaemorrhagiae serovar Lai (strain 56601)	190		1070.1	1075.42	1084.03	1279.22	1287.86	1449.92	1.74282	0.801422	0.0445686	1.35097
Q8EXP0	Uncharacterized protein	LB_167	Leptospira interrogans serogroup Icterohaemorrhagiae serovar Lai (strain 56601)	707		485.653	498.814	539.072	617.119	577.028	690.943	1.74282	0.801422	0.0446723	1.34996
Q8EXP3	Ferredoxin-related protein	LB_165	Leptospira interrogans serogroup Icterohaemorrhagiae serovar Lai (strain 56601)	389		584.45	633.542	661.481	778.779	811.184	728.74	1.74282	0.801422	0.0461192	1.33612
Q8EXP4	Uncharacterized protein	LB_164	Leptospira interrogans serogroup Icterohaemorrhagiae serovar Lai (strain 56601)	115		878.461	884.553	843.329	920.758	1132.55	1114.28	1.739	0.798258	0.0594163	1.22609
Q8EXP5	Flavodoxin reductase	LB_163	Leptospira interrogans serogroup Icterohaemorrhagiae serovar Lai (strain 56601)	249		432.088	444.281	454.327	594.627	495.79	529.168	1.73558	0.795422	0.0462978	1.33444
Q8EXP6	Cobalt-precorrin-5B C(1)-methyltransferase (EC 2.1.1.195) (Cobalt-precorrin-6A synthase)	cbiD LB_162	Leptospira interrogans serogroup Icterohaemorrhagiae serovar Lai (strain 56601)	367	cbiD	405.901	443.479	474.924	558.078	522.073	529.168	1.73558	0.795422	0.0499319	1.30162
Q8EXP7	Cobalt-precorrin-8 methylmutase (EC 5.4.99.60) (Cobalt-precorrin isomerase)	cbiC LB_161	Leptospira interrogans serogroup Icterohaemorrhagiae serovar Lai (strain 56601)	220	cbiC	624.921	573.395	642.06	660.697	756.229	808.872	1.733	0.793272	0.0594444	1.22589
Q8EXP8	Precorrin-6Y C5,15 methylase	cobL LB_160	Leptospira interrogans serogroup Icterohaemorrhagiae serovar Lai (strain 56601)	411	cobL	2218.77	1937.52	2195.13	2429.11	2519.57	2707.83	1.729	0.789938	0.0595448	1.22516
Q8EXQ0	Precorrin methylase	cbiG LB_158	Leptospira interrogans serogroup Icterohaemorrhagiae serovar Lai (strain 56601)	385	cbiG	917.741	852.475	769.178	934.815	1009.5	1091.6	1.716	0.77905	0.0596216	1.2246
Q8EXQ1	Precorrin-3B C-17 methyltransferase	cobJ LB_157	Leptospira interrogans serogroup Icterohaemorrhagiae serovar Lai (strain 56601)	497	cobJ	1897.38	1489.22	1813.19	2194.36	1904.31	2053.17	1.70577	0.770422	0.0471909	1.32614
Q8EXQ2	Precorrin-4 methylase	cobM LB_156	Leptospira interrogans serogroup Icterohaemorrhagiae serovar Lai (strain 56601)	254	cobM	2496.11	2406.66	2375.8	2888.79	2852.88	2859.02	1.70577	0.770422	0.0485428	1.31388
Q8EXQ3	Cob(I)yrinic acid a,c-diamide adenosyltransferase	btuR LB_155	Leptospira interrogans serogroup Icterohaemorrhagiae serovar Lai (strain 56601)	178	btuR	538.027	512.447	500.23	589.004	629.593	607.788	1.7017	0.766976	0.0488972	1.31072
Q8EXQ4	Cobyrinate a,c-diamide synthase (EC 6.3.5.11) (Cobyrinic acid a,c-diamide synthetase)	cbiA cobB LB_154	Leptospira interrogans serogroup Icterohaemorrhagiae serovar Lai (strain 56601)	454	cbiA	1198.66	1172.45	1180.54	1341.07	1398.96	1427.24	1.70012	0.765635	0.0496079	1.30445
Q8EXQ5	Adenosylcobinamide amidohydrolase	cbiZ LB_153	Leptospira interrogans serogroup Icterohaemorrhagiae serovar Lai (strain 56601)	227	cbiZ	13830.4	13163.2	13427.4	14732.1	15807.9	15485	1.7	0.765535	0.0596571	1.22434
Q8EXQ6	Adenosylcobinamide kinase (EC 2.7.1.156) (EC 2.7.7.62) (Adenosylcobinamide-phosphate guanylyltransferase)	cobU LB_152	Leptospira interrogans serogroup Icterohaemorrhagiae serovar Lai (strain 56601)	194	cobU	2643.71	2509.31	2487.03	2856.46	2963.99	2845.41	1.69987	0.765422	0.0496494	1.30409
Q8EXQ7	Adenosylcobalamin biosynthesis bifunctional protein CobDQ [Includes: Putative threonine-phosphate decarboxylase (EC 4.1.1.81) (L-threonine-O-3-phosphate decarboxylase); Cobyric acid synthase]	cobDQ LB_151	Leptospira interrogans serogroup Icterohaemorrhagiae serovar Lai (strain 56601)	863	cobDQ	4317.31	4093.16	4182.51	4325.45	4703.43	4797.29	1.69987	0.765422	0.0497879	1.30288
Q8EXQ8	Cobalamin biosynthesis protein CobD	cobD LB_150	Leptospira interrogans serogroup Icterohaemorrhagiae serovar Lai (strain 56601)	315	cobD	8094.22	7867.95	7997.21	8108.29	8937.36	8974.69	1.69869	0.764422	0.0496906	1.30373
Q8EXQ9	Phosphoglycerate mutase	gpmB LB_149	Leptospira interrogans serogroup Icterohaemorrhagiae serovar Lai (strain 56601)	207	gpmB	11654.5	11348.4	11580	11943.1	12602.6	12804.4	1.69845	0.76422	0.0496305	1.30425
Q8EXR0	Uncharacterized protein	LB_148	Leptospira interrogans serogroup Icterohaemorrhagiae serovar Lai (strain 56601)	113		15230.2	14541	15175.8	15643	16472.2	16351.3	1.69845	0.76422	0.0498303	1.30251
Q8EXR1	Uncharacterized protein	LB_147	Leptospira interrogans serogroup Icterohaemorrhagiae serovar Lai (strain 56601)	215		11160.5	10752.6	11318.2	11435.7	12258.6	12052.9	1.697	0.762987	0.0600047	1.22181
Q8EXR2	Predicted peptidoglycan peptidase	LB_146	Leptospira interrogans serogroup Icterohaemorrhagiae serovar Lai (strain 56601)	175		8598.91	8228.83	8849.37	8889.88	9326.82	9234.74	1.696	0.762136	0.0601209	1.22097
Q8EXR4	RNA polymerase sigma subunit	LB_144	Leptospira interrogans serogroup Icterohaemorrhagiae serovar Lai (strain 56601)	173		6245.64	6138.94	6028.07	6398.92	6606.55	6634.26	1.69526	0.76151	0.0496906	1.30373
Q8EXR5	LipL45-related protein	LB_143	Leptospira interrogans serogroup Icterohaemorrhagiae serovar Lai (strain 56601)	363		8609.63	8376.39	8527.45	9291.93	9313.68	8554.38	1.69399	0.760422	0.0496305	1.30425
Q8EXR6	Uncharacterized protein	LB_142	Leptospira interrogans serogroup Icterohaemorrhagiae serovar Lai (strain 56601)	183		15339.7	15319.7	15665.4	16227.8	16995.4	16062.5	1.69393	0.76037	0.0485428	1.31388
Q8EXR7	LipL45-related protein	LB_141	Leptospira interrogans serogroup Icterohaemorrhagiae serovar Lai (strain 56601)	235		11379.5	11070.9	11384.7	11737.9	11965.9	12240.4	1.691	0.757877	0.0601718	1.22061
Q8EXR9	Serine phosphatase RsbU	rsbU LB_139	Leptospira interrogans serogroup Icterohaemorrhagiae serovar Lai (strain 56601)	495	rsbU	92.7787	59.7337	55.9406	132.126	150.767	126.529	1.69	0.757023	0.0602216	1.22025
Q8EXS0	Uncharacterized protein	LB_138	Leptospira interrogans serogroup Icterohaemorrhagiae serovar Lai (strain 56601)	485		1307.34	1085.96	1212.55	2222.34	2166.07	1890.87	1.69	0.757023	0.0603216	1.21953
Q8EXS1	Uncharacterized protein	LB_137	Leptospira interrogans serogroup Icterohaemorrhagiae serovar Lai (strain 56601)	332		2524.7	2254.35	2461.39	4499.43	4147.69	3894.15	1.6888	0.756002	0.0473644	1.32455
Q8EXS2	Anti-sigma factor antagonist	spoIIAA LB_136	Leptospira interrogans serogroup Icterohaemorrhagiae serovar Lai (strain 56601)	132	spoIIAA	2308.22	1998.69	1995.72	3973.31	3472.45	3457.47	1.68813	0.755422	0.0471155	1.32684
Q8EXS4	Uncharacterized protein	LB_134	Leptospira interrogans serogroup Icterohaemorrhagiae serovar Lai (strain 56601)	126		3106.68	2883.94	3116.05	5296.95	5365.86	4613.3	1.68813	0.755422	0.0480699	1.31813
Q8EXS5	Putative diguanylate phosphodiesterase	LB_133	Leptospira interrogans serogroup Icterohaemorrhagiae serovar Lai (strain 56601)	493		78.7213	71.6805	37.7977	123.794	103.452	91.807	1.685	0.752749	0.060327	1.21949
Q8EXS7	AraC-family transcriptional regulator	LB_131	Leptospira interrogans serogroup Icterohaemorrhagiae serovar Lai (strain 56601)	369		78.7213	71.6805	37.7977	123.794	103.452	91.807	1.684	0.751892	0.0603369	1.21942
Q8EXS8	AraC-family transcriptional regulator	LB_130	Leptospira interrogans serogroup Icterohaemorrhagiae serovar Lai (strain 56601)	381		78.7213	71.6805	37.7977	123.794	103.452	91.807	1.6802	0.748632	0.0464844	1.33269
Q8EXT1	Putative lipoprotein	LB_127	Leptospira interrogans serogroup Icterohaemorrhagiae serovar Lai (strain 56601)	187		78.7213	71.6805	37.7977	123.794	103.452	91.807	1.676	0.745022	0.060387	1.21906
Q8EXT2	Pheromone shutdown protein	LB_126	Leptospira interrogans serogroup Icterohaemorrhagiae serovar Lai (strain 56601)	408		98.4016	74.0698	89.2027	135.697	119.491	178.906	1.67507	0.74422	0.0496305	1.30425
Q8EXT3	Probable chemoreceptor glutamine deamidase CheD 2 (EC 3.5.1.44)	cheD2 LB_125	Leptospira interrogans serogroup Icterohaemorrhagiae serovar Lai (strain 56601)	168	cheD2	98.4016	74.0698	89.2027	135.697	119.491	178.906	1.67298	0.742422	0.0461959	1.3354
Q8EXT4	Predicted signal transduction protein	LB_124	Leptospira interrogans serogroup Icterohaemorrhagiae serovar Lai (strain 56601)	283		98.4016	74.0698	89.2027	135.697	119.491	178.906	1.67298	0.742422	0.0482937	1.31611
Q8EXT5	Shikimate kinase (SK) (EC 2.7.1.71)	aroK LB_123	Leptospira interrogans serogroup Icterohaemorrhagiae serovar Lai (strain 56601)	179	aroK	98.4016	74.0698	89.2027	135.697	119.491	178.906	1.67182	0.741422	0.0458872	1.33831
Q8EXT6	XerD-related integrase	LB_122	Leptospira interrogans serogroup Icterohaemorrhagiae serovar Lai (strain 56601)	299		3460.93	3327.17	3202.22	5876.64	5648.15	5008.19	1.67182	0.741422	0.045942	1.33779
Q8EXT7	Short-chain dehydrogenase/reductase SDR	LB_121	Leptospira interrogans serogroup Icterohaemorrhagiae serovar Lai (strain 56601)	270		3089.81	2840.94	2721.44	4962.47	5150.13	4169.57	1.67151	0.741149	0.0468099	1.32966
Q8EXT8	Uncharacterized protein	LB_120	Leptospira interrogans serogroup Icterohaemorrhagiae serovar Lai (strain 56601)	365		8583.43	7310.21	8217.23	13873.2	13690.1	11704.8	1.67108	0.740782	0.0454407	1.34256
Q8EXT9	Uncharacterized protein	LB_119	Leptospira interrogans serogroup Icterohaemorrhagiae serovar Lai (strain 56601)	122		1537.88	1283.08	1298.73	2413.98	2198.95	2038	1.66951	0.739422	0.0446723	1.34996
Q8EXU0	Adenylate/guanylate cyclase	LB_118	Leptospira interrogans serogroup Icterohaemorrhagiae serovar Lai (strain 56601)	721		2658.25	2607.97	2668.52	4385.16	4414.74	3935.93	1.66951	0.739422	0.0471909	1.32614
Q8EXU1	Peroxiredoxin	bcp LB_117	Leptospira interrogans serogroup Icterohaemorrhagiae serovar Lai (strain 56601)	158	bcp	1953.98	1530.38	1756.84	2837.74	3091.52	2444.07	1.66861	0.738643	0.0442549	1.35404
Q8EXU2	Predicted protease with the C-terminal PDZ domain	LB_116	Leptospira interrogans serogroup Icterohaemorrhagiae serovar Lai (strain 56601)	580		6375.02	6365.23	6333.39	10299.9	10152.7	9519.68	1.66373	0.734422	0.0446471	1.35021
Q8EXU4	Short chain dehydrogenase	fabG LB_113	Leptospira interrogans serogroup Icterohaemorrhagiae serovar Lai (strain 56601)	272	fabG	5575.16	5462.05	5532.08	9122.66	8791.8	7868.92	1.66	0.731183	0.0604296	1.21875
Q8EXU5	Serine phosphatase RsbU	rsbU LB_112	Leptospira interrogans serogroup Icterohaemorrhagiae serovar Lai (strain 56601)	581	rsbU	5056.44	4977.01	5323.43	8382.28	8064.43	7408.12	1.6587	0.730049	0.0496305	1.30425
Q8EXU6	ATP-dependent 6-phosphofructokinase (ATP-PFK) (Phosphofructokinase) (EC 2.7.1.11) (Phosphohexokinase)	pfkA LB_111	Leptospira interrogans serogroup Icterohaemorrhagiae serovar Lai (strain 56601)	431	pfkA	4803.41	4883.83	4835.09	7806.16	7522.31	7020.88	1.65866	0.730018	0.0445686	1.35097
Q8EXU7	Putative outer membrane protein	LB_110	Leptospira interrogans serogroup Icterohaemorrhagiae serovar Lai (strain 56601)	310		759.098	936.625	898.074	1415.3	1247.84	1307.66	1.65702	0.728592	0.046166	1.33568
Q8EXU8	Uncharacterized protein	LB_109	Leptospira interrogans serogroup Icterohaemorrhagiae serovar Lai (strain 56601)	112		2010.2	1956.88	1781.03	3000.81	2922.31	2759.51	1.655	0.726831	0.0605165	1.21813
Q8EXU9	Methionine synthase (EC 2.1.1.13) (5-methyltetrahydrofolate--homocysteine methyltransferase)	metH LB_108	Leptospira interrogans serogroup Icterohaemorrhagiae serovar Lai (strain 56601)	1247	metH	4034.47	3929.28	4133.56	6295.63	6444.48	5499	1.65338	0.725422	0.0441524	1.35505
Q8EXV0	Ferredoxin	LB_107	Leptospira interrogans serogroup Icterohaemorrhagiae serovar Lai (strain 56601)	99		3101.06	2935.32	2854.48	4760.11	4527.82	4105.42	1.65338	0.725422	0.0442249	1.35433
Q8EXV1	Adenosylhomocysteinase (EC 3.3.1.1) (S-adenosyl-L-homocysteine hydrolase) (AdoHcyase)	ahcY LB_106	Leptospira interrogans serogroup Icterohaemorrhagiae serovar Lai (strain 56601)	436	ahcY	1152.7	1118.22	1170.22	1785.49	1614.33	1761.99	1.65214	0.724334	0.045268	1.34421
Q8EXV2	Transcriptional regulator ArsR containing a methyltransferase domain	LB_105	Leptospira interrogans serogroup Icterohaemorrhagiae serovar Lai (strain 56601)	327		1152.7	1118.22	1170.22	1785.49	1614.33	1761.99	1.65201	0.72422	0.0452046	1.34482
Q8EXV4	Thioesterase	LB_103	Leptospira interrogans serogroup Icterohaemorrhagiae serovar Lai (strain 56601)	142		1152.7	1118.22	1170.22	1785.49	1614.33	1761.99	1.65201	0.72422	0.0459858	1.33738
Q8EXV5	Haloacid dehalogenase-like protein	nagD LB_102	Leptospira interrogans serogroup Icterohaemorrhagiae serovar Lai (strain 56601)	269	nagD	1152.7	1118.22	1170.22	1785.49	1614.33	1761.99	1.648	0.720716	0.0606481	1.21718
Q8EXV8	Uncharacterized protein	LB_099	Leptospira interrogans serogroup Icterohaemorrhagiae serovar Lai (strain 56601)	171		1152.7	1118.22	1170.22	1785.49	1614.33	1761.99	1.64613	0.719082	0.0434586	1.36192
Q8EXW0	Polysaccharide deacetylase	cda1 LB_098	Leptospira interrogans serogroup Icterohaemorrhagiae serovar Lai (strain 56601)	437	cda1	5489.41	5988.9	5860.16	9353.58	8329.87	8298.53	1.646	0.718964	0.0606543	1.21714
Q8EXW1	Methyltransf_11 domain-containing protein	LB_096	Leptospira interrogans serogroup Icterohaemorrhagiae serovar Lai (strain 56601)	250		5478.16	5312.72	5231.21	8106.12	8223.21	7401.64	1.64538	0.718422	0.0477652	1.32089
Q8EXW3	Adenylate/guanylate cyclase	LB_094	Leptospira interrogans serogroup Icterohaemorrhagiae serovar Lai (strain 56601)	979		125.111	118.273	176.893	202.355	179.637	227.752	1.63402	0.708422	0.0442549	1.35404
Q8EXW4	Long-chain-fatty-acid CoA ligase	faa1 LB_093	Leptospira interrogans serogroup Icterohaemorrhagiae serovar Lai (strain 56601)	645	faa1	125.111	118.273	176.893	202.355	179.637	227.752	1.634	0.708408	0.0606874	1.2169
Q8EXW5	Uncharacterized protein	LB_092	Leptospira interrogans serogroup Icterohaemorrhagiae serovar Lai (strain 56601)	136		125.111	118.273	176.893	202.355	179.637	227.752	1.633	0.707525	0.0608139	1.216
Q8EXW6	Uncharacterized protein	LB_091	Leptospira interrogans serogroup Icterohaemorrhagiae serovar Lai (strain 56601)	79		125.111	118.273	176.893	202.355	179.637	227.752	1.63154	0.706234	0.0421391	1.37532
Q8EXW7	Uncharacterized protein	LB_090	Leptospira interrogans serogroup Icterohaemorrhagiae serovar Lai (strain 56601)	179		6226.01	6008.02	6354.56	9530.94	8686.74	8684.59	1.62723	0.702422	0.0418182	1.37864
Q8EXW8	Putative FAD-dependent dehydrogenase	LB_089	Leptospira interrogans serogroup Icterohaemorrhagiae serovar Lai (strain 56601)	518		1584.27	1536.35	1455.97	2155.68	2199.75	2215.73	1.625	0.70044	0.060934	1.21514
Q8EXW9	Uncharacterized protein	LB_088	Leptospira interrogans serogroup Icterohaemorrhagiae serovar Lai (strain 56601)	124		1584.27	1536.35	1455.97	2155.68	2199.75	2215.73	1.624	0.699552	0.0609466	1.21505
Q8EXX0	Mechanosensitive ion channel	LB_087	Leptospira interrogans serogroup Icterohaemorrhagiae serovar Lai (strain 56601)	293		1584.27	1536.35	1455.97	2155.68	2199.75	2215.73	1.6216	0.697422	0.0427298	1.36927
Q8EXX1	3-dehydroquinate synthase (DHQS) (EC 4.2.3.4)	aroB LB_086	Leptospira interrogans serogroup Icterohaemorrhagiae serovar Lai (strain 56601)	361	aroB	7221.27	7362.78	7871	11243.8	10647.5	9756.25	1.621	0.696884	0.0609497	1.21503
Q8EXX2	ADP-ribose pyrophosphatase	LB_085	Leptospira interrogans serogroup Icterohaemorrhagiae serovar Lai (strain 56601)	195		2233.72	2177.89	2196.8	3235.31	3133.23	2943.12	1.621	0.696884	0.0609893	1.21475
Q8EXX3	Ribonuclease 3 (EC 3.1.26.3) (Ribonuclease III) (RNase III)	rnc LB_084	Leptospira interrogans serogroup Icterohaemorrhagiae serovar Lai (strain 56601)	247	rnc	2233.72	2177.89	2196.8	3235.31	3133.23	2943.12	1.61998	0.695976	0.0446723	1.34996
Q8EXX4	Acyl carrier protein (ACP)	acpP LB_083	Leptospira interrogans serogroup Icterohaemorrhagiae serovar Lai (strain 56601)	77	acpP	2651.22	2541.07	2733.53	3924.5	3814.08	3393.91	1.61376	0.690422	0.0411561	1.38557
Q8EXX5	3-oxoacyl-[acyl-carrier-protein] reductase (EC 1.1.1.100)	fabG LB_082	Leptospira interrogans serogroup Icterohaemorrhagiae serovar Lai (strain 56601)	254	fabG	1047.27	1083.57	1029.61	1514.09	1570.22	1358.86	1.61376	0.690422	0.0436563	1.35995
Q8EXX7	Uncharacterized protein	LB_080	Leptospira interrogans serogroup Icterohaemorrhagiae serovar Lai (strain 56601)	608		1047.27	1083.57	1029.61	1514.09	1570.22	1358.86	1.61176	0.688636	0.0411436	1.3857
Q8EXX8	Phosphoribosyl-ATP pyrophosphatase (PRA-PH) (EC 3.6.1.31)	hisE LB_079	Leptospira interrogans serogroup Icterohaemorrhagiae serovar Lai (strain 56601)	92	hisE	397.824	395.437	453.573	610.637	591.84	533.775	1.60803	0.685296	0.0441155	1.35541
Q8EXX9	Thioredoxin domain-containing protein	LB_078	Leptospira interrogans serogroup Icterohaemorrhagiae serovar Lai (strain 56601)	357		397.824	395.437	453.573	610.637	591.84	533.775	1.60594	0.683422	0.0445686	1.35097
Q8EXY0	Methyltransf_25 domain-containing protein	LB_077	Leptospira interrogans serogroup Icterohaemorrhagiae serovar Lai (strain 56601)	230		397.824	395.437	453.573	610.637	591.84	533.775	1.60594	0.683422	0.0481961	1.31699
Q8EXY1	Uncharacterized protein	LB_075	Leptospira interrogans serogroup Icterohaemorrhagiae serovar Lai (strain 56601)	445		4509.61	4837.24	4921.27	6827.71	6968.96	6052.79	1.605	0.682573	0.0610015	1.21466
Q8EXY3	Methylmalonyl-CoA mutase	sbm LB_074	Leptospira interrogans serogroup Icterohaemorrhagiae serovar Lai (strain 56601)	670	sbm	4183.47	4464.5	4006.56	6049.24	5891.14	5599.05	1.60313	0.680894	0.0422846	1.37382
Q8EXY4	Protein kinase involved in LAO/AO amino acid transport	argK LB_073	Leptospira interrogans serogroup Icterohaemorrhagiae serovar Lai (strain 56601)	316	argK	3571.98	3464.56	3348.88	4995.8	4797.28	4596.82	1.60261	0.680422	0.0418849	1.37794
Q8EXY5	Uncharacterized protein	LB_072	Leptospira interrogans serogroup Icterohaemorrhagiae serovar Lai (strain 56601)	178		3571.98	3464.56	3348.88	4995.8	4797.28	4596.82	1.602	0.679874	0.0610462	1.21434
Q8EXY6	Uncharacterized protein	LB_071	Leptospira interrogans serogroup Icterohaemorrhagiae serovar Lai (strain 56601)	78		1127.4	1040.56	1022.05	1531.95	1522.91	1361.8	1.59596	0.674422	0.0416216	1.38068
Q8EXY7	NADP oxidoreductase coenzyme-related protein	LB_070	Leptospira interrogans serogroup Icterohaemorrhagiae serovar Lai (strain 56601)	216		102296	107638	104989	149422	142284	141464	1.593	0.671746	0.0611083	1.2139
Q8EXY8	Uncharacterized protein	LB_069	Leptospira interrogans serogroup Icterohaemorrhagiae serovar Lai (strain 56601)	194		3871.4	4530.21	4437.45	6071.85	6268.05	5195.33	1.585	0.664483	0.0612644	1.21279
Q8EXY9	Fatty-acid desaturase	ole1 LB_068	Leptospira interrogans serogroup Icterohaemorrhagiae serovar Lai (strain 56601)	273	ole1	2679.34	2558.99	2695.73	3705.48	3585.53	3462.77	1.585	0.664483	0.0613945	1.21187
Q8EXZ1	Uncharacterized protein	LB_066	Leptospira interrogans serogroup Icterohaemorrhagiae serovar Lai (strain 56601)	159		2679.34	2558.99	2695.73	3705.48	3585.53	3462.77	1.58415	0.663708	0.0395402	1.40296
Q8EXZ2	Uncharacterized protein	LB_065	Leptospira interrogans serogroup Icterohaemorrhagiae serovar Lai (strain 56601)	306		1540.69	1306.97	1452.94	1992.61	1922.28	1888.52	1.58274	0.662422	0.0391434	1.40734
Q8EXZ4	Sugar kinase	LB_063	Leptospira interrogans serogroup Icterohaemorrhagiae serovar Lai (strain 56601)	330		1540.69	1306.97	1452.94	1992.61	1922.28	1888.52	1.58274	0.662422	0.0435103	1.36141
Q8EXZ6	Predicted phosphatase	phoX LB_061	Leptospira interrogans serogroup Icterohaemorrhagiae serovar Lai (strain 56601)	532	phoX	857.5	772.954	914.705	1148.66	1092.26	1184.66	1.58054	0.660422	0.0493163	1.30701
Q8EXZ7	Uncharacterized protein	LB_060	Leptospira interrogans serogroup Icterohaemorrhagiae serovar Lai (strain 56601)	163		1521.01	1344.01	1262.44	1903.33	1867.75	1797.89	1.57836	0.658422	0.0402664	1.39506
Q8EXZ8	Uncharacterized protein	LB_059	Leptospira interrogans serogroup Icterohaemorrhagiae serovar Lai (strain 56601)	189		1073.98	1017.86	861.788	1308.17	1409.83	1253.52	1.57554	0.655851	0.0446723	1.34996
Q8EXZ9	Heat shock protein 90	htpG LB_058	Leptospira interrogans serogroup Icterohaemorrhagiae serovar Lai (strain 56601)	607	htpG	2710.26	2670.1	2453.83	3716.2	3374.61	3441	1.573	0.653519	0.0616902	1.20978
Q8EY00	BatD	LB_057	Leptospira interrogans serogroup Icterohaemorrhagiae serovar Lai (strain 56601)	547		2710.26	2670.1	2453.83	3716.2	3374.61	3441	1.57072	0.651422	0.0439188	1.35735
Q8EY01	BatC	LB_056	Leptospira interrogans serogroup Icterohaemorrhagiae serovar Lai (strain 56601)	229		2334.93	2149.22	2249.72	3075.8	3067.47	2834.25	1.56963	0.650422	0.0399716	1.39825
Q8EY02	BatB	chlD LB_055	Leptospira interrogans serogroup Icterohaemorrhagiae serovar Lai (strain 56601)	318	chlD	2334.93	2149.22	2249.72	3075.8	3067.47	2834.25	1.56788	0.648812	0.0442549	1.35404
Q8EY03	BatA	LB_054	Leptospira interrogans serogroup Icterohaemorrhagiae serovar Lai (strain 56601)	312		2334.93	2149.22	2249.72	3075.8	3067.47	2834.25	1.56323	0.644532	0.0394847	1.40357
Q8EY04	Uncharacterized protein	LB_053	Leptospira interrogans serogroup Icterohaemorrhagiae serovar Lai (strain 56601)	289		2334.93	2149.22	2249.72	3075.8	3067.47	2834.25	1.56307	0.644386	0.0499108	1.30181
Q8EY05	DUF58 domain-containing protein	LB_052	Leptospira interrogans serogroup Icterohaemorrhagiae serovar Lai (strain 56601)	276		1289.06	1419.27	1422.71	1864.05	1783.54	1853.79	1.563	0.644318	0.0617999	1.20901
Q8EY06	MoxR-like ATPase	LB_051	Leptospira interrogans serogroup Icterohaemorrhagiae serovar Lai (strain 56601)	327		1289.06	1419.27	1422.71	1864.05	1783.54	1853.79	1.562	0.643394	0.0618185	1.20888
Q8EY07	Uncharacterized protein	LB_050	Leptospira interrogans serogroup Icterohaemorrhagiae serovar Lai (strain 56601)	204		1289.06	1419.27	1422.71	1864.05	1783.54	1853.79	1.562	0.643394	0.0618811	1.20844
Q8EY09	Transposase	LB_048	Leptospira interrogans serogroup Icterohaemorrhagiae serovar Lai (strain 56601)	389		1733.27	1713.16	1667.64	2290.19	2421.89	2096.26	1.559	0.640621	0.0619963	1.20763
Q8EY10	Conserved hypothetical lipoprotein	LB_047	Leptospira interrogans serogroup Icterohaemorrhagiae serovar Lai (strain 56601)	439		1221.59	1181.53	999.372	1527.19	1572.63	1424.18	1.55555	0.637422	0.0383958	1.41572
Q8EY12	Uncharacterized protein	LB_045	Leptospira interrogans serogroup Icterohaemorrhagiae serovar Lai (strain 56601)	60		1221.59	1181.53	999.372	1527.19	1572.63	1424.18	1.55555	0.637422	0.0482137	1.31683
Q8EY13	Uncharacterized protein	LB_044	Leptospira interrogans serogroup Icterohaemorrhagiae serovar Lai (strain 56601)	356		948.873	987.996	982.741	1310.55	1300.77	1244.1	1.554	0.635987	0.0620997	1.20691
Q8EY14	Uncharacterized protein	LB_043	Leptospira interrogans serogroup Icterohaemorrhagiae serovar Lai (strain 56601)	123		2881.76	2605.59	2524.89	3761.43	3369.8	3435.11	1.55339	0.635422	0.0441075	1.35549
Q8EY15	Uncharacterized protein	LB_042	Leptospira interrogans serogroup Icterohaemorrhagiae serovar Lai (strain 56601)	140		2881.76	2605.59	2524.89	3761.43	3369.8	3435.11	1.55339	0.635422	0.0475166	1.32315
Q8EY16	Short-chain dehydrogenase	LB_041	Leptospira interrogans serogroup Icterohaemorrhagiae serovar Lai (strain 56601)	267		2881.76	2605.59	2524.89	3761.43	3369.8	3435.11	1.553	0.635058	0.0623469	1.20519
Q8EY17	Uncharacterized protein	LB_040	Leptospira interrogans serogroup Icterohaemorrhagiae serovar Lai (strain 56601)	122		2881.76	2605.59	2524.89	3761.43	3369.8	3435.11	1.551	0.633199	0.0623622	1.20508
Q8EY18	Uncharacterized protein	LB_039	Leptospira interrogans serogroup Icterohaemorrhagiae serovar Lai (strain 56601)	202		628.365	667.823	577.549	880.841	869.316	726.805	1.55017	0.632422	0.0382339	1.41755
Q8EY20	Uncharacterized protein	LB_037	Leptospira interrogans serogroup Icterohaemorrhagiae serovar Lai (strain 56601)	150		628.365	667.823	577.549	880.841	869.316	726.805	1.55017	0.632422	0.0382339	1.41755
Q8EY21	NADH dehydrogenase	ndh LB_036	Leptospira interrogans serogroup Icterohaemorrhagiae serovar Lai (strain 56601)	422	ndh	1352.32	1498.12	1312.34	1891.43	1834.06	1769.05	1.54802	0.630422	0.0400835	1.39703
Q8EY22	Phosphotyrosine protein phosphatase	wzb LB_035	Leptospira interrogans serogroup Icterohaemorrhagiae serovar Lai (strain 56601)	183	wzb	517.311	420.525	441.478	604.686	564.574	642.649	1.54802	0.630422	0.0407652	1.38971
Q8EY23	Short-chain dehydrogenase	LB_034	Leptospira interrogans serogroup Icterohaemorrhagiae serovar Lai (strain 56601)	251		517.311	420.525	441.478	604.686	564.574	642.649	1.547	0.629473	0.0623977	1.20483
Q8EY25	Cyclic nucleotide-binding protein	crp LB_031	Leptospira interrogans serogroup Icterohaemorrhagiae serovar Lai (strain 56601)	116	crp	517.311	420.525	441.478	604.686	564.574	642.649	1.544	0.626673	0.0624101	1.20474
Q8EY27	Intercellular adhesion protein C	LB_030	Leptospira interrogans serogroup Icterohaemorrhagiae serovar Lai (strain 56601)	387		17910.5	18724.1	18965.4	25205.2	24501.2	23371.3	1.54138	0.62422	0.0377986	1.42252
Q8EY29	Azoreductase	LB_028	Leptospira interrogans serogroup Icterohaemorrhagiae serovar Lai (strain 56601)	200		2756.65	2475.37	2370.67	3388.86	3275.17	3305.64	1.54138	0.62422	0.0496305	1.30425
Q8EY30	ParB-like protein	spo0J LB_027	Leptospira interrogans serogroup Icterohaemorrhagiae serovar Lai (strain 56601)	235	spo0J	2756.65	2475.37	2370.67	3388.86	3275.17	3305.64	1.538	0.621056	0.0624529	1.20445
Q8EY31	ParA-like protein	soj LB_026	Leptospira interrogans serogroup Icterohaemorrhagiae serovar Lai (strain 56601)	305	soj	3320.35	3286.55	3099.41	4285.17	4285.63	4127.19	1.53732	0.620422	0.0376703	1.424
Q8EY32	Uncharacterized protein	LB_025	Leptospira interrogans serogroup Icterohaemorrhagiae serovar Lai (strain 56601)	380		3320.35	3286.55	3099.41	4285.17	4285.63	4127.19	1.53732	0.620422	0.0376703	1.424
Q8EY33	Ferrochelatase (EC 4.99.1.1)	hemH LB_024	Leptospira interrogans serogroup Icterohaemorrhagiae serovar Lai (strain 56601)	190	hemH	738.012	671.407	669.776	996.303	885.355	842.152	1.536	0.619178	0.0624554	1.20443
Q8EY34	Ferrochelatase	LB_023	Leptospira interrogans serogroup Icterohaemorrhagiae serovar Lai (strain 56601)	98		738.012	671.407	669.776	996.303	885.355	842.152	1.533	0.616358	0.0625568	1.20373
Q8EY35	Transposase	LB_022	Leptospira interrogans serogroup Icterohaemorrhagiae serovar Lai (strain 56601)	389		738.012	671.407	669.776	996.303	885.355	842.152	1.53201	0.615422	0.0495064	1.30534
Q8EY37	Coproporphyrinogen III oxidase (EC 1.3.3.15)	LB_020	Leptospira interrogans serogroup Icterohaemorrhagiae serovar Lai (strain 56601)	427		738.012	671.407	669.776	996.303	885.355	842.152	1.53073	0.61422	0.0446723	1.34996
Q8EY39	DUF5683 domain-containing protein	LB_018	Leptospira interrogans serogroup Icterohaemorrhagiae serovar Lai (strain 56601)	327		1790.91	1840.99	1808.24	2586.58	2335.28	2189.24	1.53073	0.61422	0.0488448	1.31118
Q8EY40	Coproporphyrinogen-III oxidase (EC 1.3.98.3)	hemN LB_017	Leptospira interrogans serogroup Icterohaemorrhagiae serovar Lai (strain 56601)	449	hemN	2422.09	2010.64	2205.88	2987.72	2922.31	2734.2	1.52459	0.608422	0.0422846	1.37382
Q8EY41	Uroporphyrinogen decarboxylase (EC 4.1.1.37)	hemE LB_016	Leptospira interrogans serogroup Icterohaemorrhagiae serovar Lai (strain 56601)	340	hemE	2422.09	2010.64	2205.88	2987.72	2922.31	2734.2	1.52459	0.608422	0.047828	1.32032
Q8EY42	Response regulator	ompR LB_015	Leptospira interrogans serogroup Icterohaemorrhagiae serovar Lai (strain 56601)	230	ompR	2422.09	2010.64	2205.88	2987.72	2922.31	2734.2	1.52248	0.606422	0.0364854	1.43788
Q8EY43	Sensor protein of a two component response regulator	LB_014	Leptospira interrogans serogroup Icterohaemorrhagiae serovar Lai (strain 56601)	305		2422.09	2010.64	2205.88	2987.72	2922.31	2734.2	1.52248	0.606422	0.0376703	1.424
Q8EY44	Glutamate-1-semialdehyde 2,1-aminomutase (GSA) (EC 5.4.3.8) (Glutamate-1-semialdehyde aminotransferase) (GSA-AT)	hemL LB_013	Leptospira interrogans serogroup Icterohaemorrhagiae serovar Lai (strain 56601)	443	hemL	3611.34	3144.38	3093.37	4418.49	4235.11	4157.8	1.52037	0.604422	0.0475166	1.32315
Q8EY45	Delta-aminolevulinic acid dehydratase (EC 4.2.1.24) (Porphobilinogen synthase)	hemB LB_012	Leptospira interrogans serogroup Icterohaemorrhagiae serovar Lai (strain 56601)	317	hemB	3611.34	3144.38	3093.37	4418.49	4235.11	4157.8	1.52	0.604071	0.0626081	1.20337
Q8EY46	Hydroxymethylbilane synthase (EC 2.5.1.61)	hemC LB_011	Leptospira interrogans serogroup Icterohaemorrhagiae serovar Lai (strain 56601)	542	hemC	3611.34	3144.38	3093.37	4418.49	4235.11	4157.8	1.52	0.604071	0.0626558	1.20304
Q8EY47	Glutamyl-tRNA reductase	LB_010	Leptospira interrogans serogroup Icterohaemorrhagiae serovar Lai (strain 56601)	289		2334.93	2262.71	2151.45	2950.82	2994.49	2828.95	1.519	0.603122	0.0626592	1.20301
Q8EY50	Haloacid dehalogenase-like protein	LB_007	Leptospira interrogans serogroup Icterohaemorrhagiae serovar Lai (strain 56601)	286		2334.93	2262.71	2151.45	2950.82	2994.49	2828.95	1.51511	0.599422	0.0383019	1.41678
Q8EY52	1,4-dihydroxy-6-naphtoate synthase (EC 4.1.-.-) (Menaquinone biosynthetic enzyme MqnD)	mqnD LB_005	Leptospira interrogans serogroup Icterohaemorrhagiae serovar Lai (strain 56601)	274	mqnD	4494.14	4272.16	4227.3	5865.93	5476.53	5547.26	1.51511	0.599422	0.0464844	1.33269
Q8EY55	Methylenetetrahydrofolate reductase (EC 1.5.1.20)	metF LB_002	Leptospira interrogans serogroup Icterohaemorrhagiae serovar Lai (strain 56601)	293	metF	4494.14	4272.16	4227.3	5865.93	5476.53	5547.26	1.51301	0.597422	0.0382339	1.41755
Q8EY56	F5/8 type C domain-containing protein	LB_001	Leptospira interrogans serogroup Icterohaemorrhagiae serovar Lai (strain 56601)	838		3169.94	3235.18	3035.91	4167.33	4113.21	3982.42	1.51301	0.597422	0.0389555	1.40943
Q8EY57	DNA polymerase III gamma and tau subunits	LA_4361	Leptospira interrogans serogroup Icterohaemorrhagiae serovar Lai (strain 56601)	310		3169.94	3235.18	3035.91	4167.33	4113.21	3982.42	1.50778	0.592422	0.0494531	1.30581
Q8EY58	Branched-chain-amino-acid aminotransferase (BCAT) (EC 2.6.1.42)	ilvE LA_4360	Leptospira interrogans serogroup Icterohaemorrhagiae serovar Lai (strain 56601)	307	ilvE	3169.94	3235.18	3035.91	4167.33	4113.21	3982.42	1.506	0.590722	0.062787	1.20213
Q8EY59	tRNA uridine 5-carboxymethylaminomethyl modification enzyme MnmG (Glucose-inhibited division protein A)	mnmG gidA LA_4359	Leptospira interrogans serogroup Icterohaemorrhagiae serovar Lai (strain 56601)	635	mnmG	6931.69	6254.12	5891.91	8197.77	8250.48	8203.19	1.50569	0.590422	0.0382339	1.41755
Q8EY63	Uncharacterized protein	LA_4355	Leptospira interrogans serogroup Icterohaemorrhagiae serovar Lai (strain 56601)	276		6931.69	6254.12	5891.91	8197.77	8250.48	8203.19	1.5	0.584963	0.0629306	1.20114
Q8EY68	Metallopeptidase	LA_4349	Leptospira interrogans serogroup Icterohaemorrhagiae serovar Lai (strain 56601)	482		6931.69	6254.12	5891.91	8197.77	8250.48	8203.19	1.4984	0.583422	0.0407652	1.38971
Q8EY69	Ribosomal RNA small subunit methyltransferase G (EC 2.1.1.-) (16S rRNA 7-methylguanosine methyltransferase) (16S rRNA m7G methyltransferase)	rsmG LA_4348	Leptospira interrogans serogroup Icterohaemorrhagiae serovar Lai (strain 56601)	254	rsmG	6931.69	6254.12	5891.91	8197.77	8250.48	8203.19	1.49632	0.581422	0.0465327	1.33224
Q8EY70	ParA	parA LA_4347	Leptospira interrogans serogroup Icterohaemorrhagiae serovar Lai (strain 56601)	253	parA	6931.69	6254.12	5891.91	8197.77	8250.48	8203.19	1.493	0.578214	0.0629914	1.20072
Q8EY71	ParB-like protein	parB LA_4346	Leptospira interrogans serogroup Icterohaemorrhagiae serovar Lai (strain 56601)	291	parB	476.545	409.773	412.751	534.456	626.324	512	1.48908	0.574422	0.0406001	1.39147
Q8EY72	Cytoplasmic membrane protein	LA_4345	Leptospira interrogans serogroup Icterohaemorrhagiae serovar Lai (strain 56601)	273		476.545	409.773	412.751	534.456	626.324	512	1.48908	0.574422	0.0471909	1.32614
Q8EY74	Uncharacterized protein	LA_4343	Leptospira interrogans serogroup Icterohaemorrhagiae serovar Lai (strain 56601)	165		3282.4	3468.14	3382.14	4403.02	4220.67	4424.39	1.489	0.574344	0.0632962	1.19862
Q8EY76	Metalloendopeptidase	LA_4341	Leptospira interrogans serogroup Icterohaemorrhagiae serovar Lai (strain 56601)	339		3282.4	3468.14	3382.14	4403.02	4220.67	4424.39	1.489	0.574344	0.0634334	1.19768
Q8EY77	TatD	tatD LA_4340	Leptospira interrogans serogroup Icterohaemorrhagiae serovar Lai (strain 56601)	269	tatD	2569.69	2329.62	2304.15	3012.71	3131.62	3100.25	1.484	0.569491	0.0634813	1.19735
Q8EY78	Serine--tRNA ligase (EC 6.1.1.11) (Seryl-tRNA synthetase) (SerRS) (Seryl-tRNA(Ser/Sec) synthetase)	serS LA_4339	Leptospira interrogans serogroup Icterohaemorrhagiae serovar Lai (strain 56601)	417	serS	1443.69	1311.75	1372.81	1692.64	1825.24	1760.22	1.4829	0.568422	0.0345344	1.46175
Q8EY80	OmpA family protein	LA_4337	Leptospira interrogans serogroup Icterohaemorrhagiae serovar Lai (strain 56601)	428		1443.69	1311.75	1372.81	1692.64	1825.24	1760.22	1.47879	0.564422	0.0376703	1.424
Q8EY81	ABC-type peptide transport system periplasmic component	LA_4336	Leptospira interrogans serogroup Icterohaemorrhagiae serovar Lai (strain 56601)	282		1443.69	1311.75	1372.81	1692.64	1825.24	1760.22	1.47879	0.564422	0.0452046	1.34482
Q8EY82	Uncharacterized protein	LA_4335	Leptospira interrogans serogroup Icterohaemorrhagiae serovar Lai (strain 56601)	524		1536.47	1420.47	1564.83	1953.32	1957.56	1874.98	1.47859	0.56422	0.0337787	1.47136
Q8EY84	Recombination protein RecR	recR LA_4333	Leptospira interrogans serogroup Icterohaemorrhagiae serovar Lai (strain 56601)	201	recR	5915.34	5812.09	5597.09	7853.77	7353.1	6990.86	1.47859	0.56422	0.0391434	1.40734
Q8EY85	Nucleoid-associated protein LA_4332	LA_4332	Leptospira interrogans serogroup Icterohaemorrhagiae serovar Lai (strain 56601)	115		5915.34	5812.09	5597.09	7853.77	7353.1	6990.86	1.47368	0.559422	0.0446723	1.34996
Q8EY86	DNA polymerase III subunit gamma/tau (EC 2.7.7.7)	dnaX LA_4331	Leptospira interrogans serogroup Icterohaemorrhagiae serovar Lai (strain 56601)	479	dnaX	5915.34	5812.09	5597.09	7853.77	7353.1	6990.86	1.47368	0.559422	0.0491711	1.30829
Q8EY87	Cytidine deaminase	cumB LA_4330	Leptospira interrogans serogroup Icterohaemorrhagiae serovar Lai (strain 56601)	201	cumB	5915.34	5812.09	5597.09	7853.77	7353.1	6990.86	1.47266	0.558422	0.0333984	1.47627
Q8EY89	Ferredoxin--NADP reductase	LA_4327	Leptospira interrogans serogroup Icterohaemorrhagiae serovar Lai (strain 56601)	310		1612.38	1575.78	1631.35	2015.22	2137.2	2000.33	1.47266	0.558422	0.0335917	1.47377
Q8EY90	UDP-3-O-[3-hydroxymyristoyl] glucosamine N-acyltransferase	lpxD LA_4326	Leptospira interrogans serogroup Icterohaemorrhagiae serovar Lai (strain 56601)	371	lpxD	1612.38	1575.78	1631.35	2015.22	2137.2	2000.33	1.472	0.557778	0.063604	1.19652
Q8EY91	Uncharacterized protein	LA_4325	Leptospira interrogans serogroup Icterohaemorrhagiae serovar Lai (strain 56601)	65		1612.38	1575.78	1631.35	2015.22	2137.2	2000.33	1.47062	0.556422	0.033087	1.48034
Q8EY92	LenE	LA_4324	Leptospira interrogans serogroup Icterohaemorrhagiae serovar Lai (strain 56601)	472		2312.44	2100.24	1986.65	2648.48	2626.39	2890.74	1.4696	0.555422	0.0392946	1.40567
Q8EY94	Metal-dependent carboxypeptidase (EC 3.4.17.19)	LA_4322	Leptospira interrogans serogroup Icterohaemorrhagiae serovar Lai (strain 56601)	514		2312.44	2100.24	1986.65	2648.48	2626.39	2890.74	1.4696	0.555422	0.0461192	1.33612
Q8EY95	Uncharacterized protein	LA_4321	Leptospira interrogans serogroup Icterohaemorrhagiae serovar Lai (strain 56601)	121		2312.44	2100.24	1986.65	2648.48	2626.39	2890.74	1.467	0.552869	0.0637577	1.19547
Q8EY96	Uncharacterized protein	LA_4320	Leptospira interrogans serogroup Icterohaemorrhagiae serovar Lai (strain 56601)	128		3996.51	3790.7	3766.17	5332.66	4968.09	4467.35	1.46553	0.551422	0.0459049	1.33814
Q8EY97	Hypothetical lipoprotein	LA_4319	Leptospira interrogans serogroup Icterohaemorrhagiae serovar Lai (strain 56601)	195		3996.51	3790.7	3766.17	5332.66	4968.09	4467.35	1.46553	0.551422	0.0461959	1.3354
Q8EY98	Uncharacterized protein	LA_4318	Leptospira interrogans serogroup Icterohaemorrhagiae serovar Lai (strain 56601)	122		3996.51	3790.7	3766.17	5332.66	4968.09	4467.35	1.46451	0.550422	0.0324687	1.48854
Q8EYA1	Uncharacterized protein	LA_4314	Leptospira interrogans serogroup Icterohaemorrhagiae serovar Lai (strain 56601)	198		3996.51	3790.7	3766.17	5332.66	4968.09	4467.35	1.46451	0.550422	0.0325693	1.48719
Q8EYA2	Uncharacterized protein	LA_4315	Leptospira interrogans serogroup Icterohaemorrhagiae serovar Lai (strain 56601)	365		3996.51	3790.7	3766.17	5332.66	4968.09	4467.35	1.463	0.54893	0.0638407	1.1949
Q8EYA4	Uncharacterized protein	LA_4312	Leptospira interrogans serogroup Icterohaemorrhagiae serovar Lai (strain 56601)	100		3996.51	3790.7	3766.17	5332.66	4968.09	4467.35	1.461	0.546956	0.0638466	1.19486
Q8EYA5	Cytoplasmic membrane protein	LA_4311	Leptospira interrogans serogroup Icterohaemorrhagiae serovar Lai (strain 56601)	358		3996.51	3790.7	3766.17	5332.66	4968.09	4467.35	1.458	0.543991	0.0639141	1.1944
Q8EYA6	Uncharacterized protein	LA_4310	Leptospira interrogans serogroup Icterohaemorrhagiae serovar Lai (strain 56601)	175		2233.72	1940.15	2066.78	2666.33	2599.93	2689.47	1.45642	0.542422	0.0323287	1.49041
Q8EYA7	Flagellar hook-associated protein 1	LA_4309	Leptospira interrogans serogroup Icterohaemorrhagiae serovar Lai (strain 56601)	636		1594.11	1458.7	1502.84	2066.41	1986.43	1769.64	1.45642	0.542422	0.0453255	1.34366
Q8EYA8	Flagellar hook-associated protein FlgL	LA_4308	Leptospira interrogans serogroup Icterohaemorrhagiae serovar Lai (strain 56601)	421		1594.11	1458.7	1502.84	2066.41	1986.43	1769.64	1.456	0.54201	0.0641322	1.19292
Q8EYA9	Flagellar assembly factor FliW	fliW LA_4307	Leptospira interrogans serogroup Icterohaemorrhagiae serovar Lai (strain 56601)	150	fliW	1594.11	1458.7	1502.84	2066.41	1986.43	1769.64	1.455	0.541019	0.0642908	1.19185
Q8EYB0	Translational regulator CsrA	csrA LA_4306	Leptospira interrogans serogroup Icterohaemorrhagiae serovar Lai (strain 56601)	84	csrA	4503.98	4853.96	4611.32	6307.54	5822.17	5699.68	1.454	0.540027	0.0644566	1.19073
Q8EYB1	Putative lipoprotein	LA_4305	Leptospira interrogans serogroup Icterohaemorrhagiae serovar Lai (strain 56601)	270		4503.98	4853.96	4611.32	6307.54	5822.17	5699.68	1.45339	0.539422	0.0325242	1.48779
Q8EYB2	Uncharacterized protein	LA_4304	Leptospira interrogans serogroup Icterohaemorrhagiae serovar Lai (strain 56601)	168		733.795	659.46	766.538	908.219	992.014	848.037	1.45037	0.536422	0.0323287	1.49041
Q8EYB5	Sodium/hydrogen antiporter	kefB LA_4301	Leptospira interrogans serogroup Icterohaemorrhagiae serovar Lai (strain 56601)	598	kefB	733.795	659.46	766.538	908.219	992.014	848.037	1.45037	0.536422	0.0443114	1.35348
Q8EYB6	Hsp31/PfpI family protein	LA_4300	Leptospira interrogans serogroup Icterohaemorrhagiae serovar Lai (strain 56601)	254		733.795	659.46	766.538	908.219	992.014	848.037	1.446	0.532068	0.0645754	1.18993
Q8EYB7	Glutathione peroxidase	btuE LA_4299	Leptospira interrogans serogroup Icterohaemorrhagiae serovar Lai (strain 56601)	165	btuE	733.795	659.46	766.538	908.219	992.014	848.037	1.446	0.532068	0.0646291	1.18957
Q8EYB8	Transcriptional regulator of MarR family	marR LA_4298	Leptospira interrogans serogroup Icterohaemorrhagiae serovar Lai (strain 56601)	148	marR	2014.42	1852.94	1909.54	2519.92	2468.41	2366.97	1.44435	0.530422	0.0382339	1.41755
Q8EYB9	Fe-S protein	LA_4297	Leptospira interrogans serogroup Icterohaemorrhagiae serovar Lai (strain 56601)	61		2014.42	1852.94	1909.54	2519.92	2468.41	2366.97	1.44435	0.530422	0.0397914	1.40021
Q8EYC0	Sodium/hydrogen antiporter	kefB LA_4296	Leptospira interrogans serogroup Icterohaemorrhagiae serovar Lai (strain 56601)	590	kefB	1924.45	1889.98	1861.16	2559.2	2351.32	2318.71	1.44	0.526069	0.0646602	1.18936
Q8EYC1	Hypoxanthine phosphoribosyltransferase (EC 2.4.2.8)	hpt LA_4295	Leptospira interrogans serogroup Icterohaemorrhagiae serovar Lai (strain 56601)	183	hpt	3505.91	3022.53	2922.52	4242.32	3844.56	3921.8	1.43836	0.524422	0.0320181	1.4946
Q8EYC2	Phosphohistidine phosphatase SixA	sixA LA_4294	Leptospira interrogans serogroup Icterohaemorrhagiae serovar Lai (strain 56601)	180	sixA	3505.91	3022.53	2922.52	4242.32	3844.56	3921.8	1.43736	0.523422	0.0446471	1.35021
Q8EYC3	Uncharacterized protein	LA_4293	Leptospira interrogans serogroup Icterohaemorrhagiae serovar Lai (strain 56601)	224		2358.83	2446.69	2278.45	3052	2983.26	2967.84	1.42941	0.515422	0.039218	1.40651
Q8EYC4	Uncharacterized protein	LA_4292	Leptospira interrogans serogroup Icterohaemorrhagiae serovar Lai (strain 56601)	190		2358.83	2446.69	2278.45	3052	2983.26	2967.84	1.429	0.515006	0.064706	1.18906
Q8EYC5	Hypothetical lipoprotein	LA_4291	Leptospira interrogans serogroup Icterohaemorrhagiae serovar Lai (strain 56601)	480		2358.83	2446.69	2278.45	3052	2983.26	2967.84	1.427	0.512985	0.0650544	1.18672
Q8EYC6	Dihydroorotate dehydrogenase (quinone) (EC 1.3.5.2) (DHOdehase) (DHOD) (DHODase) (Dihydroorotate oxidase)	pyrD LA_4290	Leptospira interrogans serogroup Icterohaemorrhagiae serovar Lai (strain 56601)	372	pyrD	2358.83	2446.69	2278.45	3052	2983.26	2967.84	1.427	0.512985	0.0651047	1.18639
Q8EYC7	ABC-type multidrug transport system, permease component	LA_4289	Leptospira interrogans serogroup Icterohaemorrhagiae serovar Lai (strain 56601)	360		2358.83	2446.69	2278.45	3052	2983.26	2967.84	1.42348	0.509422	0.0315532	1.50096
Q8EYC8	ATP-binding protein of an ABC transporter complex	ccmA LA_4288	Leptospira interrogans serogroup Icterohaemorrhagiae serovar Lai (strain 56601)	188	ccmA	2358.83	2446.69	2278.45	3052	2983.26	2967.84	1.42348	0.509422	0.0352018	1.45344
Q8EYC9	ABC transporter ATP-binding protein	LA_4287	Leptospira interrogans serogroup Icterohaemorrhagiae serovar Lai (strain 56601)	126		2569.69	2499.26	2589.9	3387.67	3413.91	2929	1.418	0.503858	0.0651973	1.18577
Q8EYD0	Uncharacterized protein	LA_4286	Leptospira interrogans serogroup Icterohaemorrhagiae serovar Lai (strain 56601)	296		2569.69	2499.26	2589.9	3387.67	3413.91	2929	1.414	0.499782	0.0652031	1.18573
Q8EYD1	Predicted glycosyl hydrolase	LA_4285	Leptospira interrogans serogroup Icterohaemorrhagiae serovar Lai (strain 56601)	309		2569.69	2499.26	2589.9	3387.67	3413.91	2929	1.409	0.494672	0.0652946	1.18512
Q8EYD4	Uncharacterized protein	LA_4282	Leptospira interrogans serogroup Icterohaemorrhagiae serovar Lai (strain 56601)	471		2569.69	2499.26	2589.9	3387.67	3413.91	2929	1.405	0.49057	0.0655829	1.18321
Q8EYD6	Uncharacterized protein	LA_4280	Leptospira interrogans serogroup Icterohaemorrhagiae serovar Lai (strain 56601)	181		4056.96	4078.62	3755.58	5031.51	5233.54	4833.4	1.40486	0.490422	0.0343635	1.4639
Q8EYD7	Uncharacterized protein	LA_4279	Leptospira interrogans serogroup Icterohaemorrhagiae serovar Lai (strain 56601)	261		4056.96	4078.62	3755.58	5031.51	5233.54	4833.4	1.40291	0.488422	0.0382339	1.41755
Q8EYD8	Metal (Ni/Fe) hydrogenase small subunit	LA_4278	Leptospira interrogans serogroup Icterohaemorrhagiae serovar Lai (strain 56601)	273		4056.96	4078.62	3755.58	5031.51	5233.54	4833.4	1.401	0.486457	0.0656168	1.18298
Q8EYD9	Metal (Ni/Fe) hydrogenase large subunit	hycE LA_4277	Leptospira interrogans serogroup Icterohaemorrhagiae serovar Lai (strain 56601)	466	hycE	4056.96	4078.62	3755.58	5031.51	5233.54	4833.4	1.4	0.485427	0.0657013	1.18243
Q8EYE0	Formate hydrogenase subunit F	LA_4276	Leptospira interrogans serogroup Icterohaemorrhagiae serovar Lai (strain 56601)	402		1463.37	1477.81	1634.37	2002.13	1905.44	1897.34	1.398	0.483364	0.0657144	1.18234
Q8EYE1	Formate hydrogenase subunit E	LA_4275	Leptospira interrogans serogroup Icterohaemorrhagiae serovar Lai (strain 56601)	206		1463.37	1477.81	1634.37	2002.13	1905.44	1897.34	1.39709	0.482422	0.045268	1.34421
Q8EYE2	Formate hydrogenase subunit C	LA_4274	Leptospira interrogans serogroup Icterohaemorrhagiae serovar Lai (strain 56601)	295		3051.86	2843.33	2816.69	3717.39	3765.16	3572.23	1.393	0.478195	0.0657943	1.18181
Q8EYE3	Formate hydrogenase subunit B	LA_4273	Leptospira interrogans serogroup Icterohaemorrhagiae serovar Lai (strain 56601)	573		1747.33	1608.03	1572.39	2131.87	2206.17	1911.47	1.39032	0.475422	0.0314604	1.50224
Q8EYE4	Alginate_exp domain-containing protein	LA_4272	Leptospira interrogans serogroup Icterohaemorrhagiae serovar Lai (strain 56601)	650		2326.5	2167.14	2041.08	2894.87	2694.56	2681.82	1.38648	0.471422	0.0314604	1.50224
Q8EYE6	Predicted permease-related protein	LA_4270	Leptospira interrogans serogroup Icterohaemorrhagiae serovar Lai (strain 56601)	322		2326.5	2167.14	2041.08	2894.87	2694.56	2681.82	1.383	0.467801	0.0659877	1.18054
Q8EYE8	Transcriptional regulator	LA_4269	Leptospira interrogans serogroup Icterohaemorrhagiae serovar Lai (strain 56601)	543		2326.5	2167.14	2041.08	2894.87	2694.56	2681.82	1.38264	0.467422	0.0422846	1.37382
Q8EYE9	LipL45-like protein	LA_4267	Leptospira interrogans serogroup Icterohaemorrhagiae serovar Lai (strain 56601)	385		1906.18	1691.66	1776.49	2410.41	2206.97	2175.71	1.38264	0.467422	0.0444031	1.35259
Q8EYF0	Formate-dependent phosphoribosylglycinamide formyltransferase (EC 6.3.1.21) (5'-phosphoribosylglycinamide transformylase 2) (Formate-dependent GAR transformylase) (GAR transformylase 2) (GART 2) (Non-folate glycinamide ribonucleotide transformylase) (Phosphoribosylglycinamide formyltransferase 2)	purT LA_4266	Leptospira interrogans serogroup Icterohaemorrhagiae serovar Lai (strain 56601)	387	purT	1906.18	1691.66	1776.49	2410.41	2206.97	2175.71	1.37976	0.464422	0.0324687	1.48854
Q8EYF2	Glycerol-3-phosphate dehydrogenase	gpsA LA_4264	Leptospira interrogans serogroup Icterohaemorrhagiae serovar Lai (strain 56601)	809	gpsA	4432.29	5096.48	5216.09	6448	6302.54	5870.94	1.37976	0.464422	0.0461124	1.33618
Q8EYF3	Uncharacterized protein	LA_4263	Leptospira interrogans serogroup Icterohaemorrhagiae serovar Lai (strain 56601)	262		2800.23	2782.4	2647.35	3553.12	3555.05	3300.93	1.379	0.463622	0.0664232	1.17768
Q8EYF4	Putative lipoprotein	LA_4262	Leptospira interrogans serogroup Icterohaemorrhagiae serovar Lai (strain 56601)	134		2800.23	2782.4	2647.35	3553.12	3555.05	3300.93	1.37785	0.462422	0.0371797	1.42969
Q8EYF5	dTDP-4-dehydrorhamnose 3,5-epimerase	LA_4261	Leptospira interrogans serogroup Icterohaemorrhagiae serovar Lai (strain 56601)	319		2292.76	2279.44	2112.14	2972.24	2816.45	2657.69	1.37785	0.462422	0.0380913	1.41917
Q8EYF7	Transcriptional regulator	LA_4259	Leptospira interrogans serogroup Icterohaemorrhagiae serovar Lai (strain 56601)	37		2292.76	2279.44	2112.14	2972.24	2816.45	2657.69	1.375	0.459432	0.0665585	1.1768
Q8EYF8	Uncharacterized protein	LA_4258	Leptospira interrogans serogroup Icterohaemorrhagiae serovar Lai (strain 56601)	162		2292.76	2279.44	2112.14	2972.24	2816.45	2657.69	1.374	0.458382	0.0666003	1.17652
Q8EYF9	Mannosyltransferase	LA_4256	Leptospira interrogans serogroup Icterohaemorrhagiae serovar Lai (strain 56601)	403		2292.76	2279.44	2112.14	2972.24	2816.45	2657.69	1.374	0.458382	0.0669765	1.17408
Q8EYG1	GTP cyclohydrolase 1 (EC 3.5.4.16) (GTP cyclohydrolase I) (GTP-CH-I)	folE LA_4255	Leptospira interrogans serogroup Icterohaemorrhagiae serovar Lai (strain 56601)	183	folE	2292.76	2279.44	2112.14	2972.24	2816.45	2657.69	1.373	0.457332	0.0670005	1.17392
Q8EYG2	Acetyl-coenzyme A synthetase (AcCoA synthetase) (Acs) (EC 6.2.1.1) (Acetate--CoA ligase) (Acyl-activating enzyme)	acsA LA_4254	Leptospira interrogans serogroup Icterohaemorrhagiae serovar Lai (strain 56601)	661	acsA	2292.76	2279.44	2112.14	2972.24	2816.45	2657.69	1.371	0.455229	0.0670118	1.17385
Q8EYG3	Substrate binding protein of an ABC transporter complex	fepB LA_4253	Leptospira interrogans serogroup Icterohaemorrhagiae serovar Lai (strain 56601)	257	fepB	1335.45	1031	1141.49	1530.76	1464.36	1417.71	1.368	0.452068	0.0671703	1.17282
Q8EYG4	Uncharacterized protein	LA_4252	Leptospira interrogans serogroup Icterohaemorrhagiae serovar Lai (strain 56601)	236		1335.45	1031	1141.49	1530.76	1464.36	1417.71	1.36644	0.450422	0.0333829	1.47648
Q8EYG5	Methylated-DNA--[protein]-cysteine S-methyltransferase	ada LA_4251	Leptospira interrogans serogroup Icterohaemorrhagiae serovar Lai (strain 56601)	276	ada	1335.45	1031	1141.49	1530.76	1464.36	1417.71	1.36644	0.450422	0.049104	1.30888
Q8EYG7	Methyl-accepting chemotaxis protein	LA_4249	Leptospira interrogans serogroup Icterohaemorrhagiae serovar Lai (strain 56601)	522		916.541	872.112	869.348	1211.75	1102.68	1038.71	1.363	0.446786	0.0673109	1.17191
Q8EYG8	Alkaline phosphatase	LA_4246	Leptospira interrogans serogroup Icterohaemorrhagiae serovar Lai (strain 56601)	443		916.541	872.112	869.348	1211.75	1102.68	1038.71	1.36	0.443607	0.0674987	1.1707
Q8EYG9	Dimethylaniline monooxygenase [N-oxide-forming] 5 (EC 1.6.3.1) (Dimethylaniline oxidase 5) (Flavin-containing monooxygenase 5) (NAPDH oxidase)	LA_4245	Leptospira interrogans serogroup Icterohaemorrhagiae serovar Lai (strain 56601)	477		916.541	872.112	869.348	1211.75	1102.68	1038.71	1.35794	0.441422	0.0321569	1.49273
Q8EYH0	Predicted redox protein OsmC	osmC LA_4244	Leptospira interrogans serogroup Icterohaemorrhagiae serovar Lai (strain 56601)	149	osmC	916.541	872.112	869.348	1211.75	1102.68	1038.71	1.35794	0.441422	0.0416216	1.38068
Q8EYH1	Methyl-accepting chemotaxis protein	LA_4243	Leptospira interrogans serogroup Icterohaemorrhagiae serovar Lai (strain 56601)	530		916.541	872.112	869.348	1211.75	1102.68	1038.71	1.35512	0.438422	0.0452046	1.34482
Q8EYH2	Ketol-acid reductoisomerase (NADP(+)) (KARI) (EC 1.1.1.86) (Acetohydroxy-acid isomeroreductase) (AHIR) (Alpha-keto-beta-hydroxylacyl reductoisomerase) (Ketol-acid reductoisomerase type 1) (Ketol-acid reductoisomerase type I)	ilvC LA_4242	Leptospira interrogans serogroup Icterohaemorrhagiae serovar Lai (strain 56601)	333	ilvC	1754.36	1578.17	1604.14	2058.07	2109.13	2036.82	1.35324	0.436422	0.042708	1.36949
Q8EYH5	Polysaccharide deacetylase	LA_4240	Leptospira interrogans serogroup Icterohaemorrhagiae serovar Lai (strain 56601)	540		2620.29	2462.22	2417.54	3193.64	3066.66	3171.46	1.35324	0.436422	0.0435103	1.36141
Q8EYH7	Uncharacterized protein	LA_4237	Leptospira interrogans serogroup Icterohaemorrhagiae serovar Lai (strain 56601)	78		2620.29	2462.22	2417.54	3193.64	3066.66	3171.46	1.35231	0.435422	0.0324687	1.48854
Q8EYH8	DNA mismatch repair protein ATPase component	LA_4236	Leptospira interrogans serogroup Icterohaemorrhagiae serovar Lai (strain 56601)	610		2620.29	2462.22	2417.54	3193.64	3066.66	3171.46	1.35231	0.435422	0.0444932	1.35171
Q8EYH9	Uncharacterized protein	LA_4235	Leptospira interrogans serogroup Icterohaemorrhagiae serovar Lai (strain 56601)	176		2620.29	2462.22	2417.54	3193.64	3066.66	3171.46	1.35	0.432959	0.0675131	1.17061
Q8EYI1	Uncharacterized protein	LA_4233	Leptospira interrogans serogroup Icterohaemorrhagiae serovar Lai (strain 56601)	140		2620.29	2462.22	2417.54	3193.64	3066.66	3171.46	1.34	0.422233	0.0675183	1.17058
Q8EYI2	Uncharacterized protein	LA_4232	Leptospira interrogans serogroup Icterohaemorrhagiae serovar Lai (strain 56601)	693		2620.29	2462.22	2417.54	3193.64	3066.66	3171.46	1.33369	0.415422	0.0364854	1.43788
Q8EYI3	ABC transporter ATP-binding protein	dppD LA_4231	Leptospira interrogans serogroup Icterohaemorrhagiae serovar Lai (strain 56601)	317	dppD	4879.32	4613.83	4588.65	6211.12	5736.36	5759.71	1.33369	0.415422	0.0460761	1.33652
Q8EYI4	ABC transporter ATP-binding protein	dppD LA_4230	Leptospira interrogans serogroup Icterohaemorrhagiae serovar Lai (strain 56601)	333	dppD	4879.32	4613.83	4588.65	6211.12	5736.36	5759.71	1.333	0.414677	0.0675244	1.17054
Q8EYI5	Dipeptide ABC transport system permease protein	LA_4229	Leptospira interrogans serogroup Icterohaemorrhagiae serovar Lai (strain 56601)	347		4879.32	4613.83	4588.65	6211.12	5736.36	5759.71	1.33258	0.41422	0.0422846	1.37382
Q8EYI6	Permease component of an ABC transporter complex	LA_4228	Leptospira interrogans serogroup Icterohaemorrhagiae serovar Lai (strain 56601)	336		4879.32	4613.83	4588.65	6211.12	5736.36	5759.71	1.322	0.402722	0.0675902	1.17012
Q8EYI7	Hydrolase	LA_4227	Leptospira interrogans serogroup Icterohaemorrhagiae serovar Lai (strain 56601)	373		4879.32	4613.83	4588.65	6211.12	5736.36	5759.71	1.317	0.397255	0.0677179	1.1693
Q8EYI8	Uncharacterized protein	LA_4226	Leptospira interrogans serogroup Icterohaemorrhagiae serovar Lai (strain 56601)	303		5756.5	5494.31	5837.48	7497.86	6782.11	7169.77	1.313	0.392867	0.0678691	1.16833
Q8EYJ0	Putative oxidoreductase	LA_4224	Leptospira interrogans serogroup Icterohaemorrhagiae serovar Lai (strain 56601)	438		5756.5	5494.31	5837.48	7497.86	6782.11	7169.77	1.304	0.382944	0.0680081	1.16744
Q8EYJ3	Phosphoadenosine phosphosulfate reductase	cysH LA_4221	Leptospira interrogans serogroup Icterohaemorrhagiae serovar Lai (strain 56601)	246	cysH	5756.5	5494.31	5837.48	7497.86	6782.11	7169.77	1.3	0.378512	0.068024	1.16734
Q8EYJ4	ATP-sulfurylase small subunit (EC 2.7.7.4) (Sulfate adenylate transferase) (Sulfate adenylyltransferase subunit 2)	cysD LA_4220	Leptospira interrogans serogroup Icterohaemorrhagiae serovar Lai (strain 56601)	305	cysD	5756.5	5494.31	5837.48	7497.86	6782.11	7169.77	1.298	0.37629	0.0680255	1.16733
Q8EYJ5	Sulfate adenylyltransferase (EC 2.7.7.4)	cysN LA_4219	Leptospira interrogans serogroup Icterohaemorrhagiae serovar Lai (strain 56601)	416	cysN	5838.03	5772.67	5689.32	7169.33	7263.28	7227.44	1.29614	0.37422	0.0360954	1.44255
Q8EYJ6	Uroporphyrinogen-III C-methyltransferase (EC 2.1.1.107)	LA_4218	Leptospira interrogans serogroup Icterohaemorrhagiae serovar Lai (strain 56601)	279		5838.03	5772.67	5689.32	7169.33	7263.28	7227.44	1.29614	0.37422	0.0376703	1.424
Q8EYJ7	Precorrin-2 dehydrogenase (EC 1.3.1.76)	cysG LA_4217	Leptospira interrogans serogroup Icterohaemorrhagiae serovar Lai (strain 56601)	202	cysG	4463.22	4568.44	4375.47	5549.3	5600.83	5639.07	1.29614	0.37422	0.0460636	1.33664
Q8EYJ8	Ferredoxin-like sulfite reductase	cysI LA_4216	Leptospira interrogans serogroup Icterohaemorrhagiae serovar Lai (strain 56601)	561	cysI	4463.22	4568.44	4375.47	5549.3	5600.83	5639.07	1.295	0.372952	0.0684275	1.16477
Q8EYJ9	M23 family metalloendopeptidase	nlpD LA_4213	Leptospira interrogans serogroup Icterohaemorrhagiae serovar Lai (strain 56601)	306	nlpD	4463.22	4568.44	4375.47	5549.3	5600.83	5639.07	1.295	0.372952	0.0684586	1.16457
Q8EYK0	Amino terminal protease	LA_4214	Leptospira interrogans serogroup Icterohaemorrhagiae serovar Lai (strain 56601)	303		1362.16	1183.92	1177.78	1599.8	1485.21	1577.78	1.294	0.371838	0.0685003	1.16431
Q8EYK1	Uncharacterized protein	LA_4212	Leptospira interrogans serogroup Icterohaemorrhagiae serovar Lai (strain 56601)	242		1362.16	1183.92	1177.78	1599.8	1485.21	1577.78	1.293	0.370722	0.0688026	1.1624
Q8EYK3	Chloride channel protein EriC	eriC LA_4210	Leptospira interrogans serogroup Icterohaemorrhagiae serovar Lai (strain 56601)	615	eriC	1362.16	1183.92	1177.78	1599.8	1485.21	1577.78	1.29	0.367371	0.0688387	1.16217
Q8EYK4	Uncharacterized protein	LA_4209	Leptospira interrogans serogroup Icterohaemorrhagiae serovar Lai (strain 56601)	695		7686.57	8173.96	7341.83	10258.2	9353.16	9466.71	1.28	0.356144	0.0688595	1.16204
Q8EYK5	Uncharacterized protein	LA_4208	Leptospira interrogans serogroup Icterohaemorrhagiae serovar Lai (strain 56601)	611		1270.79	1412.11	1304.78	1868.81	1575.84	1558.95	1.27759	0.353422	0.0435103	1.36141
Q8EYK6	VWFA domain-containing protein	LA_4207	Leptospira interrogans serogroup Icterohaemorrhagiae serovar Lai (strain 56601)	344		1270.79	1412.11	1304.78	1868.81	1575.84	1558.95	1.27493	0.350422	0.0336723	1.47273
Q8EYK7	Phosphoglycerate mutase	gpmB LA_4206	Leptospira interrogans serogroup Icterohaemorrhagiae serovar Lai (strain 56601)	194	gpmB	1270.79	1412.11	1304.78	1868.81	1575.84	1558.95	1.27493	0.350422	0.0461208	1.3361
Q8EYK8	Adenosylcobinamide-GDP ribazoletransferase (EC 2.7.8.26) (Cobalamin synthase) (Cobalamin-5'-phosphate synthase)	cobS LA_4205	Leptospira interrogans serogroup Icterohaemorrhagiae serovar Lai (strain 56601)	265	cobS	3137.61	2874.39	3079.76	3849.51	4069.9	3437.46	1.27229	0.347422	0.0357928	1.4462
Q8EYK9	Nicotinate-nucleotide--dimethylbenzimidazole phosphoribosyltransferase (NN:DBI PRT) (EC 2.4.2.21) (N(1)-alpha-phosphoribosyltransferase)	cobT LA_4204	Leptospira interrogans serogroup Icterohaemorrhagiae serovar Lai (strain 56601)	344	cobT	3137.61	2874.39	3079.76	3849.51	4069.9	3437.46	1.27229	0.347422	0.0427298	1.36927
Q8EYL0	Putative lipoprotein	LA_4203	Leptospira interrogans serogroup Icterohaemorrhagiae serovar Lai (strain 56601)	279		3137.61	2874.39	3079.76	3849.51	4069.9	3437.46	1.272	0.347099	0.0689398	1.16153
Q8EYL1	Putative lipoprotein	LA_4202	Leptospira interrogans serogroup Icterohaemorrhagiae serovar Lai (strain 56601)	189		4011.97	3848.05	4115.42	4989.85	5110.04	4846.94	1.268	0.342555	0.0690639	1.16075
Q8EYL3	L-amino acid oxidase	LA_4200	Leptospira interrogans serogroup Icterohaemorrhagiae serovar Lai (strain 56601)	447		4011.97	3848.05	4115.42	4989.85	5110.04	4846.94	1.26769	0.3422	0.028209	1.54961
Q8EYL4	Uncharacterized protein	LA_4199	Leptospira interrogans serogroup Icterohaemorrhagiae serovar Lai (strain 56601)	67		4011.97	3848.05	4115.42	4989.85	5110.04	4846.94	1.26769	0.3422	0.043118	1.36534
Q8EYL5	Putative lipoprotein	LA_4198	Leptospira interrogans serogroup Icterohaemorrhagiae serovar Lai (strain 56601)	300		2981.57	2814.65	2732.02	3570.98	3590.34	3484.54	1.265	0.339137	0.0691252	1.16036
Q8EYL7	FlgG	LA_4196	Leptospira interrogans serogroup Icterohaemorrhagiae serovar Lai (strain 56601)	283		2981.57	2814.65	2732.02	3570.98	3590.34	3484.54	1.26437	0.338422	0.0313184	1.5042
Q8EYL8	Uncharacterized protein	LA_4195	Leptospira interrogans serogroup Icterohaemorrhagiae serovar Lai (strain 56601)	157		2597.8	2493.29	2447.78	3199.6	3045.01	3163.22	1.26437	0.338422	0.0370863	1.43079
Q8EYL9	DNA topoisomerase (ATP-hydrolyzing) (EC 5.6.2.2)	LA_4194	Leptospira interrogans serogroup Icterohaemorrhagiae serovar Lai (strain 56601)	711		2597.8	2493.29	2447.78	3199.6	3045.01	3163.22	1.26262	0.336422	0.0303234	1.51822
Q8EYM0	DNA topoisomerase (ATP-hydrolyzing) (EC 5.6.2.2)	gyrA LA_4193	Leptospira interrogans serogroup Icterohaemorrhagiae serovar Lai (strain 56601)	462	gyrA	3851.72	3606.72	3475.88	4881.53	4516.59	4233.12	1.26262	0.336422	0.0461192	1.33612
Q8EYM2	Uncharacterized protein	LA_4191	Leptospira interrogans serogroup Icterohaemorrhagiae serovar Lai (strain 56601)	268		3851.72	3606.72	3475.88	4881.53	4516.59	4233.12	1.2607	0.33422	0.0446723	1.34996
Q8EYM3	Glutamate--tRNA ligase (EC 6.1.1.17) (Glutamyl-tRNA synthetase) (GluRS)	gltX LA_4190	Leptospira interrogans serogroup Icterohaemorrhagiae serovar Lai (strain 56601)	521	gltX	3829.23	3619.86	3324.69	4642.27	4481.31	4301.98	1.2607	0.33422	0.0478066	1.32051
Q8EYM4	Anti-sigma regulatory factor	LA_4189	Leptospira interrogans serogroup Icterohaemorrhagiae serovar Lai (strain 56601)	195		3829.23	3619.86	3324.69	4642.27	4481.31	4301.98	1.259	0.332278	0.069203	1.15987
Q8EYM5	Uncharacterized protein	LA_4188	Leptospira interrogans serogroup Icterohaemorrhagiae serovar Lai (strain 56601)	286		3829.23	3619.86	3324.69	4642.27	4481.31	4301.98	1.258	0.331132	0.0693495	1.15896
Q8EYM6	Uncharacterized protein	LA_4187	Leptospira interrogans serogroup Icterohaemorrhagiae serovar Lai (strain 56601)	175		3829.23	3619.86	3324.69	4642.27	4481.31	4301.98	1.258	0.331132	0.0696008	1.15739
Q8EYM8	Uncharacterized protein	LA_4185	Leptospira interrogans serogroup Icterohaemorrhagiae serovar Lai (strain 56601)	365		1213.15	1078.79	1017.52	1367.68	1429.88	1322.37	1.257	0.329985	0.0697053	1.15673
Q8EYM9	Uncharacterized protein	LA_4184	Leptospira interrogans serogroup Icterohaemorrhagiae serovar Lai (strain 56601)	216		957.307	1007.11	1087.06	1190.33	1190.1	1406.53	1.25199	0.32422	0.0322092	1.49202
Q8EYN0	Endoflagellar motor protein	LA_4183	Leptospira interrogans serogroup Icterohaemorrhagiae serovar Lai (strain 56601)	216		7485.55	7279.15	7252.63	9613.07	8738.07	9025.92	1.25199	0.32422	0.0435103	1.36141
Q8EYN1	Hypothetical lipoprotein	LA_4182	Leptospira interrogans serogroup Icterohaemorrhagiae serovar Lai (strain 56601)	137		2862.08	2751.34	2831.81	3578.12	3640.86	3277.39	1.2487	0.320422	0.0294241	1.5313
Q8EYN2	Carboxypeptidase	LA_4181	Leptospira interrogans serogroup Icterohaemorrhagiae serovar Lai (strain 56601)	328		2862.08	2751.34	2831.81	3578.12	3640.86	3277.39	1.2487	0.320422	0.0445686	1.35097
Q8EYN3	Putative aminotransferase	LA_4180	Leptospira interrogans serogroup Icterohaemorrhagiae serovar Lai (strain 56601)	392		2862.08	2751.34	2831.81	3578.12	3640.86	3277.39	1.247	0.318461	0.0697902	1.15621
Q8EYN4	Uncharacterized protein	LA_4179	Leptospira interrogans serogroup Icterohaemorrhagiae serovar Lai (strain 56601)	79		2862.08	2751.34	2831.81	3578.12	3640.86	3277.39	1.24265	0.313422	0.0292247	1.53425
Q8EYN5	GMC oxidoreductase	LA_4178	Leptospira interrogans serogroup Icterohaemorrhagiae serovar Lai (strain 56601)	518		2142.34	2106.21	1764.4	2537.77	2421.09	2517.04	1.24265	0.313422	0.0496305	1.30425
Q8EYN6	Uncharacterized protein	LA_4177	Leptospira interrogans serogroup Icterohaemorrhagiae serovar Lai (strain 56601)	188		2142.34	2106.21	1764.4	2537.77	2421.09	2517.04	1.242	0.312665	0.069812	1.15607
Q8EYN7	Uncharacterized protein	LA_4176	Leptospira interrogans serogroup Icterohaemorrhagiae serovar Lai (strain 56601)	77		2142.34	2106.21	1764.4	2537.77	2421.09	2517.04	1.241	0.311503	0.0699678	1.1551
Q8EYN9	Histidine kinase sensor protein	LA_4174	Leptospira interrogans serogroup Icterohaemorrhagiae serovar Lai (strain 56601)	511		1463.37	1406.13	1192.9	1706.93	1789.96	1555.42	1.24093	0.311422	0.0394847	1.40357
Q8EYP0	Receiver protein of a two-component response regulator	LA_4173	Leptospira interrogans serogroup Icterohaemorrhagiae serovar Lai (strain 56601)	129		1463.37	1406.13	1192.9	1706.93	1789.96	1555.42	1.24093	0.311422	0.0399716	1.39825
Q8EYP1	Uncharacterized protein	LA_4172	Leptospira interrogans serogroup Icterohaemorrhagiae serovar Lai (strain 56601)	122		2194.36	2167.14	2332.88	2878.21	2702.58	2720.66	1.24007	0.310422	0.0250509	1.60118
Q8EYP2	IDP (EC 1.1.1.42) (Isocitrate dehydrogenase [NADP]) (NADP(+)-specific ICDH) (Oxalosuccinate decarboxylase)	leuB LA_4171	Leptospira interrogans serogroup Icterohaemorrhagiae serovar Lai (strain 56601)	488	leuB	2194.36	2167.14	2332.88	2878.21	2702.58	2720.66	1.24007	0.310422	0.0391434	1.40734
Q8EYP3	Uncharacterized protein	LA_4170	Leptospira interrogans serogroup Icterohaemorrhagiae serovar Lai (strain 56601)	60		2194.36	2167.14	2332.88	2878.21	2702.58	2720.66	1.24	0.31034	0.0700231	1.15476
Q8EYP5	Nucleoside diphosphate kinase (NDK) (NDP kinase) (EC 2.7.4.6) (Nucleoside-2-P kinase)	ndk LA_4168	Leptospira interrogans serogroup Icterohaemorrhagiae serovar Lai (strain 56601)	137	ndk	790.025	731.141	631.978	836.799	911.819	916.893	1.237	0.306846	0.0701532	1.15395
Q8EYP6	Phosphopantetheine adenylyltransferase (EC 2.7.7.3) (Dephospho-CoA pyrophosphorylase) (Pantetheine-phosphate adenylyltransferase) (PPAT)	coaD LA_4167	Leptospira interrogans serogroup Icterohaemorrhagiae serovar Lai (strain 56601)	160	coaD	3136.2	3082.26	2989.04	4105.43	3695.39	3625.79	1.233	0.302173	0.070491	1.15187
Q8EYP7	Argininosuccinate synthase (EC 6.3.4.5) (Citrulline--aspartate ligase)	argG LA_4165	Leptospira interrogans serogroup Icterohaemorrhagiae serovar Lai (strain 56601)	403	argG	3136.2	3082.26	2989.04	4105.43	3695.39	3625.79	1.22639	0.294422	0.0248787	1.60417
Q8EYP9	Thermolysin	LA_4164	Leptospira interrogans serogroup Icterohaemorrhagiae serovar Lai (strain 56601)	753		3136.2	3082.26	2989.04	4105.43	3695.39	3625.79	1.22639	0.294422	0.0250958	1.6004
Q8EYQ2	Thermolysin	LA_4161	Leptospira interrogans serogroup Icterohaemorrhagiae serovar Lai (strain 56601)	791		3136.2	3082.26	2989.04	4105.43	3695.39	3625.79	1.222	0.289244	0.0705676	1.15139
Q8EYQ3	DUF2779 domain-containing protein	LA_4160	Leptospira interrogans serogroup Icterohaemorrhagiae serovar Lai (strain 56601)	407		3136.2	3082.26	2989.04	4105.43	3695.39	3625.79	1.219	0.285698	0.0706324	1.151
Q8EYQ4	Fatty acid synthase subunit beta	LA_4159	Leptospira interrogans serogroup Icterohaemorrhagiae serovar Lai (strain 56601)	385		6845.94	6515.75	6629.72	8478.69	8483.05	7810.65	1.21539	0.281422	0.0244985	1.61086
Q8EYQ5	Uncharacterized protein	LA_4158	Leptospira interrogans serogroup Icterohaemorrhagiae serovar Lai (strain 56601)	192		6845.94	6515.75	6629.72	8478.69	8483.05	7810.65	1.21539	0.281422	0.0322092	1.49202
Q8EYQ6	Uncharacterized protein	LA_4157	Leptospira interrogans serogroup Icterohaemorrhagiae serovar Lai (strain 56601)	58		6845.94	6515.75	6629.72	8478.69	8483.05	7810.65	1.213	0.27858	0.0706737	1.15074
Q8EYQ7	ATP-binding protein of an ABC transporter complex	ccmA LA_4156	Leptospira interrogans serogroup Icterohaemorrhagiae serovar Lai (strain 56601)	309	ccmA	6845.94	6515.75	6629.72	8478.69	8483.05	7810.65	1.21203	0.277422	0.024252	1.61525
Q8EYQ8	ABC transporter permease protein	LA_4155	Leptospira interrogans serogroup Icterohaemorrhagiae serovar Lai (strain 56601)	242		6071.38	6299.52	5651.52	7674.03	7470.18	7198.61	1.21203	0.277422	0.0243626	1.61328
Q8EYQ9	ABC_transp_aux domain-containing protein	LA_4154	Leptospira interrogans serogroup Icterohaemorrhagiae serovar Lai (strain 56601)	672		6071.38	6299.52	5651.52	7674.03	7470.18	7198.61	1.212	0.27739	0.0709088	1.1493
Q8EYR0	Uncharacterized protein	LA_4153	Leptospira interrogans serogroup Icterohaemorrhagiae serovar Lai (strain 56601)	367		6071.38	6299.52	5651.52	7674.03	7470.18	7198.61	1.20783	0.272422	0.0262593	1.58072
Q8EYR1	Uncharacterized protein	LA_4152	Leptospira interrogans serogroup Icterohaemorrhagiae serovar Lai (strain 56601)	205		3910.76	4029.64	4122.98	5036.27	4906.34	4991.71	1.20783	0.272422	0.0406001	1.39147
Q8EYR2	UDP-N-acetylmuramate--L-alanine ligase	murC LA_4151	Leptospira interrogans serogroup Icterohaemorrhagiae serovar Lai (strain 56601)	465	murC	3910.76	4029.64	4122.98	5036.27	4906.34	4991.71	1.207	0.271422	0.0250958	1.6004
Q8EYR3	Phenylalanine--tRNA ligase alpha subunit (EC 6.1.1.20) (Phenylalanyl-tRNA synthetase alpha subunit) (PheRS)	pheS LA_4150	Leptospira interrogans serogroup Icterohaemorrhagiae serovar Lai (strain 56601)	341	pheS	3910.76	4029.64	4122.98	5036.27	4906.34	4991.71	1.207	0.271422	0.0262166	1.58142
Q8EYR4	Thioesterase	LA_4149	Leptospira interrogans serogroup Icterohaemorrhagiae serovar Lai (strain 56601)	125		3910.76	4029.64	4122.98	5036.27	4906.34	4991.71	1.20616	0.270422	0.0394847	1.40357
Q8EYR5	Uncharacterized protein	LA_4148	Leptospira interrogans serogroup Icterohaemorrhagiae serovar Lai (strain 56601)	68		2885.98	2586.47	2688.17	3334.1	3320.88	3433.34	1.202	0.265437	0.0709493	1.14905
Q8EYR7	Internalin G related protein	LA_4146	Leptospira interrogans serogroup Icterohaemorrhagiae serovar Lai (strain 56601)	282		2885.98	2586.47	2688.17	3334.1	3320.88	3433.34	1.2	0.263034	0.0712861	1.14699
Q8EYR8	Uncharacterized protein	LA_4145	Leptospira interrogans serogroup Icterohaemorrhagiae serovar Lai (strain 56601)	72		2885.98	2586.47	2688.17	3334.1	3320.88	3433.34	1.196	0.258217	0.0713873	1.14638
Q8EYR9	Uncharacterized protein	LA_4144	Leptospira interrogans serogroup Icterohaemorrhagiae serovar Lai (strain 56601)	123		2885.98	2586.47	2688.17	3334.1	3320.88	3433.34	1.195	0.257011	0.0714388	1.14607
Q8EYS0	Putative lipoprotein	LA_4143	Leptospira interrogans serogroup Icterohaemorrhagiae serovar Lai (strain 56601)	291		2885.98	2586.47	2688.17	3334.1	3320.88	3433.34	1.19451	0.256422	0.0315424	1.50111
Q8EYS1	Uncharacterized protein	LA_4142	Leptospira interrogans serogroup Icterohaemorrhagiae serovar Lai (strain 56601)	320		3212.11	2963.99	2908.91	4038.78	3508.54	3698.76	1.19451	0.256422	0.0320181	1.4946
Q8EYS3	Uncharacterized protein	LA_4140	Leptospira interrogans serogroup Icterohaemorrhagiae serovar Lai (strain 56601)	145		3212.11	2963.99	2908.91	4038.78	3508.54	3698.76	1.194	0.255803	0.071445	1.14603
Q8EYS4	Acetyl-CoA acetyltransferase	LA_4139	Leptospira interrogans serogroup Icterohaemorrhagiae serovar Lai (strain 56601)	421		3212.11	2963.99	2908.91	4038.78	3508.54	3698.76	1.19038	0.251422	0.0312715	1.50485
Q8EYS5	3-hydroxyacyl-CoA dehydrogenase	fadB LA_4138	Leptospira interrogans serogroup Icterohaemorrhagiae serovar Lai (strain 56601)	436	fadB	2675.12	2324.84	2391.84	3166.27	2952.79	3014.33	1.19038	0.251422	0.0418849	1.37794
Q8EYS6	NADPH-dependent FMN reductase	LA_4137	Leptospira interrogans serogroup Icterohaemorrhagiae serovar Lai (strain 56601)	179		2675.12	2324.84	2391.84	3166.27	2952.79	3014.33	1.18298	0.242422	0.0227503	1.64301
Q8EYS8	Putative lipoprotein	LA_4135	Leptospira interrogans serogroup Icterohaemorrhagiae serovar Lai (strain 56601)	842		683.188	715.61	656.169	957.022	791.526	800.957	1.18298	0.242422	0.0475166	1.32315
Q8EYT0	Macro domain-containing protein LA_4133	LA_4133	Leptospira interrogans serogroup Icterohaemorrhagiae serovar Lai (strain 56601)	175		683.188	715.61	656.169	957.022	791.526	800.957	1.17888	0.237422	0.0254366	1.59454
Q8EYT2	Peptidase-like protein	LA_4131	Leptospira interrogans serogroup Icterohaemorrhagiae serovar Lai (strain 56601)	659		683.188	715.61	656.169	957.022	791.526	800.957	1.17888	0.237422	0.0322092	1.49202
Q8EYT3	Transcriptional regulator with HTH domain	LA_4130	Leptospira interrogans serogroup Icterohaemorrhagiae serovar Lai (strain 56601)	175		683.188	715.61	656.169	957.022	791.526	800.957	1.1675	0.223422	0.0439188	1.35735
Q8EYT4	Ankyrin repeat-containing protein	arp LA_4129	Leptospira interrogans serogroup Icterohaemorrhagiae serovar Lai (strain 56601)	170	arp	683.188	715.61	656.169	957.022	791.526	800.957	1.16024	0.214422	0.0305184	1.51544
Q8EYT5	Uncharacterized protein	LA_4128	Leptospira interrogans serogroup Icterohaemorrhagiae serovar Lai (strain 56601)	114		4242.52	3934.06	3846.3	5125.54	4841.38	4879.3	1.16024	0.214422	0.0474654	1.32362
Q8EYT6	Sensor histidine kinase of a two component response regulator	LA_4127	Leptospira interrogans serogroup Icterohaemorrhagiae serovar Lai (strain 56601)	376		4242.52	3934.06	3846.3	5125.54	4841.38	4879.3	1.14427	0.194422	0.0257279	1.58959
Q8EYT7	Sensor histidine kinase of a two component response regulator	LA_4126	Leptospira interrogans serogroup Icterohaemorrhagiae serovar Lai (strain 56601)	343		2825.53	2605.59	2656.42	3309.11	3304.04	3353.9	1.14427	0.194422	0.0475849	1.32253
Q8EYT9	SanA-related protein	sanA LA_4124	Leptospira interrogans serogroup Icterohaemorrhagiae serovar Lai (strain 56601)	230	sanA	2825.53	2605.59	2656.42	3309.11	3304.04	3353.9	1.1411	0.190422	0.0211859	1.67395
Q8EYU0	Uncharacterized protein	LA_4123	Leptospira interrogans serogroup Icterohaemorrhagiae serovar Lai (strain 56601)	181		2825.53	2605.59	2656.42	3309.11	3304.04	3353.9	1.1411	0.190422	0.0382339	1.41755
Q8EYU1	RNA polymerase ECF-type sigma factor	rpoE LA_4122	Leptospira interrogans serogroup Icterohaemorrhagiae serovar Lai (strain 56601)	169	rpoE	2825.53	2605.59	2656.42	3309.11	3304.04	3353.9	1.1411	0.190422	0.039218	1.40651
Q8EYU2	Uncharacterized protein	LA_4121	Leptospira interrogans serogroup Icterohaemorrhagiae serovar Lai (strain 56601)	119		2825.53	2605.59	2656.42	3309.11	3304.04	3353.9	1.12695	0.172422	0.0254366	1.59454
Q8EYU3	M23 family metalloendopeptidase	nlpD LA_4120	Leptospira interrogans serogroup Icterohaemorrhagiae serovar Lai (strain 56601)	323	nlpD	795.647	809.989	751.419	880.841	1077.02	944.552	1.12695	0.172422	0.0420772	1.37595
Q8EYU4	DNA ligase (EC 6.5.1.2) (Polydeoxyribonucleotide synthase [NAD(+)])	ligA LA_4119	Leptospira interrogans serogroup Icterohaemorrhagiae serovar Lai (strain 56601)	681	ligA	3202.27	3004.61	2836.34	3907.84	3581.52	3665.8	1.12539	0.170422	0.0357133	1.44717
Q8EYU6	Acyl-CoA dehydrogenase	caiA LA_4117	Leptospira interrogans serogroup Icterohaemorrhagiae serovar Lai (strain 56601)	534	caiA	940.438	873.307	911.681	1098.67	1158.02	1095.21	1.12539	0.170422	0.0452046	1.34482
Q8EYU8	MaoC-like acyl dehydratase	maoC LA_4115	Leptospira interrogans serogroup Icterohaemorrhagiae serovar Lai (strain 56601)	149	maoC	940.438	873.307	911.681	1098.67	1158.02	1095.21	1.11375	0.155422	0.0385381	1.41411
Q8EYU9	Putative acetyl-CoA acetyltransferase	LA_4114	Leptospira interrogans serogroup Icterohaemorrhagiae serovar Lai (strain 56601)	507		4436.51	4171.8	3743.49	5176.73	4915.96	5118.83	1.11375	0.155422	0.0452349	1.34453
Q8EYV0	Uncharacterized protein	LA_4113	Leptospira interrogans serogroup Icterohaemorrhagiae serovar Lai (strain 56601)	100		4436.51	4171.8	3743.49	5176.73	4915.96	5118.83	1.11282	0.15422	0.0409515	1.38773
Q8EYV3	Uncharacterized protein	LA_4110	Leptospira interrogans serogroup Icterohaemorrhagiae serovar Lai (strain 56601)	84		3430	3394.07	3305.03	4216.13	4240.72	4010.67	1.10299	0.141422	0.0200729	1.69739
Q8EYV4	SUFU domain-containing protein	LA_4109	Leptospira interrogans serogroup Icterohaemorrhagiae serovar Lai (strain 56601)	374		3430	3394.07	3305.03	4216.13	4240.72	4010.67	1.10299	0.141422	0.0287908	1.54075
Q8EYV5	Uncharacterized protein	LA_4108	Leptospira interrogans serogroup Icterohaemorrhagiae serovar Lai (strain 56601)	228		3430	3394.07	3305.03	4216.13	4240.72	4010.67	1.08329	0.115422	0.0320181	1.4946
Q8EYV6	Serine phosphatase RsbU, regulator of sigma subunit	LA_4107	Leptospira interrogans serogroup Icterohaemorrhagiae serovar Lai (strain 56601)	792		4849.79	4834.85	4695.99	6026.62	5863.07	5800.32	1.07954	0.110422	0.0211859	1.67395
Q8EYV7	Uncharacterized protein	LA_4106	Leptospira interrogans serogroup Icterohaemorrhagiae serovar Lai (strain 56601)	434		4849.79	4834.85	4695.99	6026.62	5863.07	5800.32	1.07954	0.110422	0.0272753	1.56423
Q8EYV8	Arginine biosynthesis bifunctional protein ArgJ [Cleaved into: Arginine biosynthesis bifunctional protein ArgJ alpha chain; Arginine biosynthesis bifunctional protein ArgJ beta chain] [Includes: Glutamate N-acetyltransferase (EC 2.3.1.35) (Ornithine acetyltransferase) (OATase) (Ornithine transacetylase); Amino-acid acetyltransferase (EC 2.3.1.1) (N-acetylglutamate synthase) (AGSase)]	argJ LA_4105	Leptospira interrogans serogroup Icterohaemorrhagiae serovar Lai (strain 56601)	385	argJ	4849.79	4834.85	4695.99	6026.62	5863.07	5800.32	1.07357	0.102422	0.0194187	1.71178
Q8EYV9	Histidine kinase (EC 2.7.13.3)	vicK LA_4104	Leptospira interrogans serogroup Icterohaemorrhagiae serovar Lai (strain 56601)	463	vicK	4849.79	4834.85	4695.99	6026.62	5863.07	5800.32	1.07357	0.102422	0.0280479	1.5521
Q8EYW0	Response regulator	vicR LA_4102	Leptospira interrogans serogroup Icterohaemorrhagiae serovar Lai (strain 56601)	233	vicR	10457	9670.74	10208.2	8906.75	8828.64	8818.97	0.932659	-0.100578	0.0352018	1.45344
Q8EYW3	Uncharacterized protein	LA_4100	Leptospira interrogans serogroup Icterohaemorrhagiae serovar Lai (strain 56601)	148		16123	15279.6	15290.6	13601.9	14172.4	13076.5	0.932013	-0.101578	0.0190664	1.71973
Q8EYW4	Uncharacterized protein	LA_4099	Leptospira interrogans serogroup Icterohaemorrhagiae serovar Lai (strain 56601)	123		16123	15279.6	15290.6	13601.9	14172.4	13076.5	0.930722	-0.103578	0.0449831	1.34695
Q8EYW5	RNA polymerase ECF-type sigma factor	rpoE LA_4098	Leptospira interrogans serogroup Icterohaemorrhagiae serovar Lai (strain 56601)	192	rpoE	16123	15279.6	15290.6	13601.9	14172.4	13076.5	0.929433	-0.105578	0.0372522	1.42885
Q8EYW6	Uncharacterized protein	LA_4097	Leptospira interrogans serogroup Icterohaemorrhagiae serovar Lai (strain 56601)	131		6270.64	5923.22	6079.86	5511.9	5095.29	5394.49	0.929433	-0.105578	0.0461192	1.33612
Q8EYW7	Uncharacterized protein	LA_4096	Leptospira interrogans serogroup Icterohaemorrhagiae serovar Lai (strain 56601)	57		6270.64	5923.22	6079.86	5511.9	5095.29	5394.49	0.929302	-0.10578	0.0268528	1.57101
Q8EYX0	MutT/nudix family protein	LA_4093	Leptospira interrogans serogroup Icterohaemorrhagiae serovar Lai (strain 56601)	223		6270.64	5923.22	6079.86	5511.9	5095.29	5394.49	0.928788	-0.106578	0.0229392	1.63942
Q8EYX1	Ribonuclease D	rnd LA_4091	Leptospira interrogans serogroup Icterohaemorrhagiae serovar Lai (strain 56601)	388	rnd	3928.08	4020.18	3669.34	3453.9	3519.51	3184.08	0.928145	-0.107578	0.036602	1.4365
Q8EYX2	Amidophosphoribosyltransferase (ATase) (EC 2.4.2.14) (Glutamine phosphoribosylpyrophosphate amidotransferase) (GPATase)	purF LA_4092	Leptospira interrogans serogroup Icterohaemorrhagiae serovar Lai (strain 56601)	446	purF	3928.08	4020.18	3669.34	3453.9	3519.51	3184.08	0.926217	-0.110578	0.0357928	1.4462
Q8EYX4	Phenazine biosynthesis protein	LA_4089	Leptospira interrogans serogroup Icterohaemorrhagiae serovar Lai (strain 56601)	256		6572.98	6114.88	6174.02	5277.14	5695.01	5524.52	0.923652	-0.114578	0.0213174	1.67127
Q8EYX5	Uncharacterized protein	LA_4088	Leptospira interrogans serogroup Icterohaemorrhagiae serovar Lai (strain 56601)	329		6572.98	6114.88	6174.02	5277.14	5695.01	5524.52	0.923012	-0.115578	0.0208123	1.68168
Q8EYX6	Putative lipoprotein	LA_4087	Leptospira interrogans serogroup Icterohaemorrhagiae serovar Lai (strain 56601)	164		6572.98	6114.88	6174.02	5277.14	5695.01	5524.52	0.922883	-0.11578	0.0357928	1.4462
Q8EYX7	Ferredoxin	LA_4086	Leptospira interrogans serogroup Icterohaemorrhagiae serovar Lai (strain 56601)	108		6572.98	6114.88	6174.02	5277.14	5695.01	5524.52	0.922373	-0.116578	0.0213174	1.67127
Q8EYX8	Hypothetical lipoprotein	LA_4084	Leptospira interrogans serogroup Icterohaemorrhagiae serovar Lai (strain 56601)	183		6572.98	6114.88	6174.02	5277.14	5695.01	5524.52	0.921734	-0.117578	0.039218	1.40651
Q8EYX9	Hypothetical lipoprotein	LA_4083	Leptospira interrogans serogroup Icterohaemorrhagiae serovar Lai (strain 56601)	111		7124.1	6871.92	6985.57	5989.85	6289.96	6073.34	0.921734	-0.117578	0.0418182	1.37864
Q8EYY0	Uncharacterized protein	LA_4082	Leptospira interrogans serogroup Icterohaemorrhagiae serovar Lai (strain 56601)	162		7124.1	6871.92	6985.57	5989.85	6289.96	6073.34	0.921095	-0.118578	0.0342173	1.46575
Q8EYY1	Uncharacterized protein	LA_4081	Leptospira interrogans serogroup Icterohaemorrhagiae serovar Lai (strain 56601)	123		2321.14	2290.37	2166.88	1991.93	1862.5	2077.36	0.920457	-0.119578	0.0174658	1.75781
Q8EYY2	Methylamine utilization ferredoxin-type protein	hycB LA_4080	Leptospira interrogans serogroup Icterohaemorrhagiae serovar Lai (strain 56601)	218	hycB	2321.14	2290.37	2166.88	1991.93	1862.5	2077.36	0.920457	-0.119578	0.0372522	1.42885
Q8EYY3	UDP-N-acetylglucosamine 1-carboxyvinyltransferase (EC 2.5.1.7) (Enoylpyruvate transferase) (UDP-N-acetylglucosamine enolpyruvyl transferase) (EPT)	murA LA_4079	Leptospira interrogans serogroup Icterohaemorrhagiae serovar Lai (strain 56601)	432	murA	2321.14	2290.37	2166.88	1991.93	1862.5	2077.36	0.919182	-0.121578	0.0250958	1.6004
Q8EYY4	Apolipoprotein N-acyltransferase 2 (ALP N-acyltransferase 2) (EC 2.3.1.269)	lnt2 LA_4078	Leptospira interrogans serogroup Icterohaemorrhagiae serovar Lai (strain 56601)	595	lnt2	2321.14	2290.37	2166.88	1991.93	1862.5	2077.36	0.916637	-0.125578	0.0170206	1.76903
Q8EYY6	Uncharacterized protein	LA_4076	Leptospira interrogans serogroup Icterohaemorrhagiae serovar Lai (strain 56601)	162		5614.77	5196.65	5075.28	4617.85	4613.83	4650.63	0.916508	-0.12578	0.0354853	1.44995
Q8EYY9	LenF	LA_4073	Leptospira interrogans serogroup Icterohaemorrhagiae serovar Lai (strain 56601)	462		5614.77	5196.65	5075.28	4617.85	4613.83	4650.63	0.916002	-0.126578	0.0254316	1.59463
Q8EYZ1	Uncharacterized protein	LA_4070	Leptospira interrogans serogroup Icterohaemorrhagiae serovar Lai (strain 56601)	371		5614.77	5196.65	5075.28	4617.85	4613.83	4650.63	0.914099	-0.129578	0.0252225	1.59821
Q8EYZ2	Uncharacterized protein	LA_4069	Leptospira interrogans serogroup Icterohaemorrhagiae serovar Lai (strain 56601)	148		5614.77	5196.65	5075.28	4617.85	4613.83	4650.63	0.9122	-0.132578	0.016423	1.78455
Q8EYZ3	Uncharacterized protein	LA_4068	Leptospira interrogans serogroup Icterohaemorrhagiae serovar Lai (strain 56601)	217		3124.61	3050.62	2990.2	2624.51	2735.8	2650.38	0.911568	-0.133578	0.0331525	1.47948
Q8EYZ4	Isocitrate dehydrogenase [NADP] (EC 1.1.1.42)	icd LA_4067	Leptospira interrogans serogroup Icterohaemorrhagiae serovar Lai (strain 56601)	398	icd	10303.5	10521.6	9835.7	8695.89	9243.2	8867.35	0.910936	-0.134578	0.016309	1.78757
Q8EYZ5	Uncharacterized protein	LA_4066	Leptospira interrogans serogroup Icterohaemorrhagiae serovar Lai (strain 56601)	224		10303.5	10521.6	9835.7	8695.89	9243.2	8867.35	0.910305	-0.135578	0.0198647	1.70192
Q8EYZ7	Uncharacterized protein	LA_4064	Leptospira interrogans serogroup Icterohaemorrhagiae serovar Lai (strain 56601)	126		10303.5	10521.6	9835.7	8695.89	9243.2	8867.35	0.910305	-0.135578	0.0401906	1.39588
Q8EYZ8	Nucleoside triphosphate pyrophosphohydrolase MazG	mazG LA_4063	Leptospira interrogans serogroup Icterohaemorrhagiae serovar Lai (strain 56601)	298	mazG	10303.5	10521.6	9835.7	8695.89	9243.2	8867.35	0.910305	-0.135578	0.0352018	1.45344
Q8EYZ9	Uncharacterized protein	LA_4062	Leptospira interrogans serogroup Icterohaemorrhagiae serovar Lai (strain 56601)	173		10303.5	10521.6	9835.7	8695.89	9243.2	8867.35	0.909674	-0.136578	0.0243946	1.61271
Q8EZ02	Uncharacterized protein	LA_4059	Leptospira interrogans serogroup Icterohaemorrhagiae serovar Lai (strain 56601)	422		10303.5	10521.6	9835.7	8695.89	9243.2	8867.35	0.909674	-0.136578	0.0473507	1.32467
Q8EZ03	Cytokinin riboside 5'-monophosphate phosphoribohydrolase (EC 3.2.2.n1)	LA_4058	Leptospira interrogans serogroup Icterohaemorrhagiae serovar Lai (strain 56601)	185		13084.1	12948.3	12705.8	11330.2	11436.6	11091.4	0.909044	-0.137578	0.037203	1.42942
Q8EZ05	Ankyrin repeat-containing protein	arp LA_4056	Leptospira interrogans serogroup Icterohaemorrhagiae serovar Lai (strain 56601)	338	arp	13084.1	12948.3	12705.8	11330.2	11436.6	11091.4	0.908414	-0.138578	0.0246175	1.60876
Q8EZ06	Malate permease	LA_4055	Leptospira interrogans serogroup Icterohaemorrhagiae serovar Lai (strain 56601)	303		13084.1	12948.3	12705.8	11330.2	11436.6	11091.4	0.908414	-0.138578	0.0376703	1.424
Q8EZ08	Uncharacterized protein	LA_4053	Leptospira interrogans serogroup Icterohaemorrhagiae serovar Lai (strain 56601)	163		13084.1	12948.3	12705.8	11330.2	11436.6	11091.4	0.908414	-0.138578	0.0422846	1.37382
Q8EZ09	Short-chain dehydrogenase	dltE LA_4052	Leptospira interrogans serogroup Icterohaemorrhagiae serovar Lai (strain 56601)	266	dltE	5702.85	5802.92	5426.03	4913.05	4808.57	5084.55	0.907156	-0.140578	0.0376703	1.424
Q8EZ10	FGE-sulfatase domain-containing protein	LA_4051	Leptospira interrogans serogroup Icterohaemorrhagiae serovar Lai (strain 56601)	437		5702.85	5802.92	5426.03	4913.05	4808.57	5084.55	0.905271	-0.143578	0.0372522	1.42885
Q8EZ11	DEAD/DEAH box helicase	srmB LA_4049	Leptospira interrogans serogroup Icterohaemorrhagiae serovar Lai (strain 56601)	516	srmB	5702.85	5802.92	5426.03	4913.05	4808.57	5084.55	0.904017	-0.145578	0.0446723	1.34996
Q8EZ15	Uncharacterized protein	LA_4046	Leptospira interrogans serogroup Icterohaemorrhagiae serovar Lai (strain 56601)	602		4980.32	5061.12	4588.58	4062.58	4269.77	4452.57	0.903891	-0.14578	0.0335365	1.47448
Q8EZ17	Uncharacterized protein	LA_4044	Leptospira interrogans serogroup Icterohaemorrhagiae serovar Lai (strain 56601)	218		4980.32	5061.12	4588.58	4062.58	4269.77	4452.57	0.903891	-0.14578	0.0351851	1.45364
Q8EZ19	Uncharacterized protein	LA_4042	Leptospira interrogans serogroup Icterohaemorrhagiae serovar Lai (strain 56601)	63		1581.94	1593.48	1547.18	1335.45	1502.9	1283.61	0.902765	-0.147578	0.0155695	1.80772
Q8EZ20	Glycerol-3-phosphate antiporter	uhpC LA_4041	Leptospira interrogans serogroup Icterohaemorrhagiae serovar Lai (strain 56601)	443	uhpC	1581.94	1593.48	1547.18	1335.45	1502.9	1283.61	0.902765	-0.147578	0.0406001	1.39147
Q8EZ21	Inorganic pyrophosphatase (EC 3.6.1.1) (Pyrophosphate phospho-hydrolase) (PPase)	ppa LA_4040	Leptospira interrogans serogroup Icterohaemorrhagiae serovar Lai (strain 56601)	178	ppa	16326.5	14584.3	15586.6	13578	13882.1	13174.8	0.902139	-0.148578	0.0162362	1.78952
Q8EZ22	Lauroyl/myristoyl acyltransferase	htrB LA_4039	Leptospira interrogans serogroup Icterohaemorrhagiae serovar Lai (strain 56601)	300	htrB	16326.5	14584.3	15586.6	13578	13882.1	13174.8	0.902139	-0.148578	0.0333313	1.47715
Q8EZ24	7-carboxy-7-deazaguanine synthase (CDG synthase) (EC 4.3.99.3) (Queuosine biosynthesis protein QueE)	queE LA_4037	Leptospira interrogans serogroup Icterohaemorrhagiae serovar Lai (strain 56601)	237	queE	16326.5	14584.3	15586.6	13578	13882.1	13174.8	0.899018	-0.153578	0.0128491	1.89113
Q8EZ25	ATP-dependent RNA helicase	LA_4036	Leptospira interrogans serogroup Icterohaemorrhagiae serovar Lai (strain 56601)	948		16326.5	14584.3	15586.6	13578	13882.1	13174.8	0.898395	-0.154578	0.0165122	1.78219
Q8EZ26	Phenylalanine--tRNA ligase beta subunit (EC 6.1.1.20) (Phenylalanyl-tRNA synthetase beta subunit) (PheRS)	pheT LA_4035	Leptospira interrogans serogroup Icterohaemorrhagiae serovar Lai (strain 56601)	808	pheT	16326.5	14584.3	15586.6	13578	13882.1	13174.8	0.898395	-0.154578	0.0461192	1.33612
Q8EZ27	Carbonic anhydrase/acetyltransferase	paaY LA_4034	Leptospira interrogans serogroup Icterohaemorrhagiae serovar Lai (strain 56601)	189	paaY	8147.78	7879.18	7757.1	6845.94	6802.48	7139.24	0.897773	-0.155578	0.0285567	1.54429
Q8EZ29	Uncharacterized protein	LA_4032	Leptospira interrogans serogroup Icterohaemorrhagiae serovar Lai (strain 56601)	185		8147.78	7879.18	7757.1	6845.94	6802.48	7139.24	0.897647	-0.15578	0.0280479	1.5521
Q8EZ31	Putative lipoprotein	LA_4030	Leptospira interrogans serogroup Icterohaemorrhagiae serovar Lai (strain 56601)	227		8147.78	7879.18	7757.1	6845.94	6802.48	7139.24	0.897647	-0.15578	0.0246175	1.60876
Q8EZ34	Uncharacterized protein	LA_4027	Leptospira interrogans serogroup Icterohaemorrhagiae serovar Lai (strain 56601)	194		2785.36	2668.09	2582.95	2358.83	2302.14	2354.04	0.897647	-0.15578	0.0385381	1.41411
Q8EZ35	Uncharacterized protein	LA_4026	Leptospira interrogans serogroup Icterohaemorrhagiae serovar Lai (strain 56601)	422		2785.36	2668.09	2582.95	2358.83	2302.14	2354.04	0.897151	-0.156578	0.0300549	1.52208
Q8EZ36	Uncharacterized protein	LA_4025	Leptospira interrogans serogroup Icterohaemorrhagiae serovar Lai (strain 56601)	264		2785.36	2668.09	2582.95	2358.83	2302.14	2354.04	0.896529	-0.157578	0.011766	1.92937
Q8EZ38	Uncharacterized protein	LA_4023	Leptospira interrogans serogroup Icterohaemorrhagiae serovar Lai (strain 56601)	69		2853.21	2962.41	2844.84	2736.97	2500.45	2331.36	0.896529	-0.157578	0.0421391	1.37532
Q8EZ39	Permease of the major facilitator superfamily	LA_4022	Leptospira interrogans serogroup Icterohaemorrhagiae serovar Lai (strain 56601)	270		2853.21	2962.41	2844.84	2736.97	2500.45	2331.36	0.895287	-0.159578	0.0382339	1.41755
Q8EZ41	Bacterioferritin-associated ferredoxin	LA_4021	Leptospira interrogans serogroup Icterohaemorrhagiae serovar Lai (strain 56601)	61		7078.87	6701.11	7105.03	6414.38	6058.19	5778.52	0.894667	-0.160578	0.0136932	1.8635
Q8EZ42	Riboflavin-specific deaminase/reductase	ribD LA_4019	Leptospira interrogans serogroup Icterohaemorrhagiae serovar Lai (strain 56601)	222	ribD	7078.87	6701.11	7105.03	6414.38	6058.19	5778.52	0.894047	-0.161578	0.0136932	1.8635
Q8EZ44	Penicillin-binding protein	LA_4017	Leptospira interrogans serogroup Icterohaemorrhagiae serovar Lai (strain 56601)	210		7078.87	6701.11	7105.03	6414.38	6058.19	5778.52	0.892808	-0.163578	0.0110018	1.95854
Q8EZ46	PaaI thioesterase-like protein	paaI LA_4016	Leptospira interrogans serogroup Icterohaemorrhagiae serovar Lai (strain 56601)	168	paaI	7078.87	6701.11	7105.03	6414.38	6058.19	5778.52	0.892808	-0.163578	0.0110018	1.95854
Q8EZ48	Co/Zn/Cd efflux pump	czcD LA_4013	Leptospira interrogans serogroup Icterohaemorrhagiae serovar Lai (strain 56601)	308	czcD	5300.52	4727.51	5039.38	4585.52	4371.31	4200.08	0.892808	-0.163578	0.0352018	1.45344
Q8EZ50	Uncharacterized protein	LA_4011	Leptospira interrogans serogroup Icterohaemorrhagiae serovar Lai (strain 56601)	337		5300.52	4727.51	5039.38	4585.52	4371.31	4200.08	0.892189	-0.164578	0.0485428	1.31388
Q8EZ51	Uncharacterized protein	LA_4010	Leptospira interrogans serogroup Icterohaemorrhagiae serovar Lai (strain 56601)	148		5300.52	4727.51	5039.38	4585.52	4371.31	4200.08	0.891571	-0.165578	0.0126923	1.89646
Q8EZ52	Adenylate/guanylate cyclase	LA_4008	Leptospira interrogans serogroup Icterohaemorrhagiae serovar Lai (strain 56601)	1396		5300.52	4727.51	5039.38	4585.52	4371.31	4200.08	0.891446	-0.16578	0.0108369	1.9651
Q8EZ54	Uncharacterized protein	LA_4005	Leptospira interrogans serogroup Icterohaemorrhagiae serovar Lai (strain 56601)	216		5300.52	4727.51	5039.38	4585.52	4371.31	4200.08	0.890953	-0.166578	0.0106385	1.97312
Q8EZ56	Uncharacterized protein	LA_4003	Leptospira interrogans serogroup Icterohaemorrhagiae serovar Lai (strain 56601)	169		4917.24	4885.49	4841.64	4054.15	4311.58	4431.41	0.890953	-0.166578	0.0254366	1.59454
Q8EZ59	JerF	LA_4000	Leptospira interrogans serogroup Icterohaemorrhagiae serovar Lai (strain 56601)	236		4917.24	4885.49	4841.64	4054.15	4311.58	4431.41	0.890953	-0.166578	0.0288111	1.54044
Q8EZ60	Cholesterol oxidase	LA_3998	Leptospira interrogans serogroup Icterohaemorrhagiae serovar Lai (strain 56601)	1135		4917.24	4885.49	4841.64	4054.15	4311.58	4431.41	0.890336	-0.167578	0.0475765	1.32261
Q8EZ61	Small ribosomal subunit biogenesis GTPase RsgA (EC 3.6.1.-)	rsgA LA_3997	Leptospira interrogans serogroup Icterohaemorrhagiae serovar Lai (strain 56601)	359	rsgA	4917.24	4885.49	4841.64	4054.15	4311.58	4431.41	0.889719	-0.168578	0.01023	1.99012
Q8EZ63	Histidine kinase response regulator hybrid protein	LA_3996	Leptospira interrogans serogroup Icterohaemorrhagiae serovar Lai (strain 56601)	804		4917.24	4885.49	4841.64	4054.15	4311.58	4431.41	0.889719	-0.168578	0.0401906	1.39588
Q8EZ64	Fe-S oxidoreductase-like protein	LA_3994	Leptospira interrogans serogroup Icterohaemorrhagiae serovar Lai (strain 56601)	565		4917.24	4885.49	4841.64	4054.15	4311.58	4431.41	0.889103	-0.169578	0.0266293	1.57464
Q8EZ65	Uncharacterized protein	LA_3993	Leptospira interrogans serogroup Icterohaemorrhagiae serovar Lai (strain 56601)	428		3906.65	3786.82	3361.55	3181.18	3193.37	3264.21	0.887256	-0.172578	0.0262482	1.5809
Q8EZ67	Acetyltransferase	LA_3991	Leptospira interrogans serogroup Icterohaemorrhagiae serovar Lai (strain 56601)	146		3906.65	3786.82	3361.55	3181.18	3193.37	3264.21	0.886641	-0.173578	0.00955734	2.01966
Q8EZ68	Uncharacterized protein	LA_3990	Leptospira interrogans serogroup Icterohaemorrhagiae serovar Lai (strain 56601)	71		3906.65	3786.82	3361.55	3181.18	3193.37	3264.21	0.886641	-0.173578	0.0187346	1.72736
Q8EZ70	Potassium/proton antiporter	LA_3988	Leptospira interrogans serogroup Icterohaemorrhagiae serovar Lai (strain 56601)	457		6876.51	6814.18	6706.03	5991.25	6131.07	5666.64	0.886641	-0.173578	0.0376703	1.424
Q8EZ71	Uncharacterized protein	LA_3987	Leptospira interrogans serogroup Icterohaemorrhagiae serovar Lai (strain 56601)	161		6876.51	6814.18	6706.03	5991.25	6131.07	5666.64	0.885289	-0.17578	0.0381977	1.41796
Q8EZ72	Transcriptional regulator	LA_3986	Leptospira interrogans serogroup Icterohaemorrhagiae serovar Lai (strain 56601)	534		2884.16	2778.76	2756.56	2386.94	2450.28	2506.75	0.882961	-0.179578	0.00867647	2.06166
Q8EZ74	Uncharacterized protein	LA_3982	Leptospira interrogans serogroup Icterohaemorrhagiae serovar Lai (strain 56601)	127		7499.05	7450.93	7323.37	6438.28	6522.92	6474	0.882349	-0.180578	0.00867647	2.06166
Q8EZ76	Glycerophosphodiester phosphodiesterase	ugpQ LA_3980	Leptospira interrogans serogroup Icterohaemorrhagiae serovar Lai (strain 56601)	262	ugpQ	7499.05	7450.93	7323.37	6438.28	6522.92	6474	0.881738	-0.181578	0.0280308	1.55236
Q8EZ78	Lysine methyltransferase	LA_3978	Leptospira interrogans serogroup Icterohaemorrhagiae serovar Lai (strain 56601)	143		2463.97	2546.2	2248.68	2133.91	2077.54	2119.7	0.880517	-0.183578	0.0378823	1.42156
Q8EZ79	NTP pyrophosphohydrolase	LA_3977	Leptospira interrogans serogroup Icterohaemorrhagiae serovar Lai (strain 56601)	162		2463.97	2546.2	2248.68	2133.91	2077.54	2119.7	0.879297	-0.185578	0.0435103	1.36141
Q8EZ80	Bacterial globin-like protein	LA_3976	Leptospira interrogans serogroup Icterohaemorrhagiae serovar Lai (strain 56601)	145		2463.97	2546.2	2248.68	2133.91	2077.54	2119.7	0.879174	-0.18578	0.0312715	1.50485
Q8EZ81	Acylphosphatase (EC 3.6.1.7) (Acylphosphate phosphohydrolase)	acyP LA_3975	Leptospira interrogans serogroup Icterohaemorrhagiae serovar Lai (strain 56601)	95	acyP	4094.72	3785.21	3865.9	3570.57	3366.59	3298.99	0.878687	-0.186578	0.0462183	1.33519
Q8EZ82	Exonuclease	LA_3974	Leptospira interrogans serogroup Icterohaemorrhagiae serovar Lai (strain 56601)	400		4094.72	3785.21	3865.9	3570.57	3366.59	3298.99	0.878079	-0.187578	0.0226228	1.64545
Q8EZ83	Aldo/keto reductase	tas LA_3973	Leptospira interrogans serogroup Icterohaemorrhagiae serovar Lai (strain 56601)	353	tas	4094.72	3785.21	3865.9	3570.57	3366.59	3298.99	0.876255	-0.190578	0.0220081	1.65742
Q8EZ84	Potassium uptake system, NAD-binding component	LA_3972	Leptospira interrogans serogroup Icterohaemorrhagiae serovar Lai (strain 56601)	236		7674.03	7349.89	7424	6330.04	6505	6738.58	0.875647	-0.191578	0.0409515	1.38773
Q8EZ85	Potassium uptake transporter	trkG LA_3971	Leptospira interrogans serogroup Icterohaemorrhagiae serovar Lai (strain 56601)	599	trkG	7674.03	7349.89	7424	6330.04	6505	6738.58	0.875041	-0.192578	0.0266892	1.57366
Q8EZ86	Uncharacterized protein	LA_3970	Leptospira interrogans serogroup Icterohaemorrhagiae serovar Lai (strain 56601)	305		4395.87	4335.35	4513.25	4002.13	3834.91	3717.79	0.874434	-0.193578	0.00756753	2.12105
Q8EZ87	Adenosine/AMP deaminase	LA_3969	Leptospira interrogans serogroup Icterohaemorrhagiae serovar Lai (strain 56601)	441		4395.87	4335.35	4513.25	4002.13	3834.91	3717.79	0.874434	-0.193578	0.0312715	1.50485
Q8EZ90	Uncharacterized protein	LA_3966	Leptospira interrogans serogroup Icterohaemorrhagiae serovar Lai (strain 56601)	175		5294.57	5146.12	5632.59	4644.56	4722.55	4656.68	0.874434	-0.193578	0.0218247	1.66105
Q8EZ91	Na+-driven multidrug efflux pump	norM LA_3965	Leptospira interrogans serogroup Icterohaemorrhagiae serovar Lai (strain 56601)	473	norM	5294.57	5146.12	5632.59	4644.56	4722.55	4656.68	0.873223	-0.195578	0.0262482	1.5809
Q8EZ92	GDP-mannose 4,6-dehydratase (EC 4.2.1.47) (GDP-D-mannose dehydratase)	gmd LA_3964	Leptospira interrogans serogroup Icterohaemorrhagiae serovar Lai (strain 56601)	340	gmd	2463.97	2468.41	2412.29	2090.33	2217.32	2086.43	0.873101	-0.19578	0.0090145	2.04506
Q8EZ94	Uncharacterized protein	LA_3962	Leptospira interrogans serogroup Icterohaemorrhagiae serovar Lai (strain 56601)	132		2463.97	2468.41	2412.29	2090.33	2217.32	2086.43	0.872618	-0.196578	0.0322092	1.49202
Q8EZ95	Uncharacterized protein	LA_3961	Leptospira interrogans serogroup Icterohaemorrhagiae serovar Lai (strain 56601)	303		2463.97	2468.41	2412.29	2090.33	2217.32	2086.43	0.870202	-0.200578	0.0352018	1.45344
Q8EZ96	DNA replication protein DnaC	dnaC LA_3960	Leptospira interrogans serogroup Icterohaemorrhagiae serovar Lai (strain 56601)	285	dnaC	3644.78	3814.88	3491.61	3081.38	3096.6	3371.56	0.870202	-0.200578	0.0399716	1.39825
Q8EZ97	2-amino-4-hydroxy-6-hydroxymethyldihydropteridine diphosphokinase (EC 2.7.6.3)	folK LA_3959	Leptospira interrogans serogroup Icterohaemorrhagiae serovar Lai (strain 56601)	149	folK	3644.78	3814.88	3491.61	3081.38	3096.6	3371.56	0.869599	-0.201578	0.0372522	1.42885
Q8EZ98	3-methyl-2-oxobutanoate hydroxymethyltransferase (EC 2.1.2.11) (Ketopantoate hydroxymethyltransferase) (KPHMT)	panB LA_3958	Leptospira interrogans serogroup Icterohaemorrhagiae serovar Lai (strain 56601)	265	panB	3644.78	3814.88	3491.61	3081.38	3096.6	3371.56	0.868996	-0.202578	0.00955734	2.01966
Q8EZ99	3-deoxy-D-arabino-heptulosonate 7-phosphate (DAHP) synthase	LA_3957	Leptospira interrogans serogroup Icterohaemorrhagiae serovar Lai (strain 56601)	373		3644.78	3814.88	3491.61	3081.38	3096.6	3371.56	0.868996	-0.202578	0.0213174	1.67127
Q8EZA0	ISlin1 transposase	LA_3955	Leptospira interrogans serogroup Icterohaemorrhagiae serovar Lai (strain 56601)	119		3644.78	3814.88	3491.61	3081.38	3096.6	3371.56	0.868394	-0.203578	0.00829072	2.08141
Q8EZA1	ISlin1 transposase	LA_3954	Leptospira interrogans serogroup Icterohaemorrhagiae serovar Lai (strain 56601)	201		3644.78	3814.88	3491.61	3081.38	3096.6	3371.56	0.867792	-0.204578	0.00625645	2.20367
Q8EZA3	Fic protein involved in cell division	LA_3952	Leptospira interrogans serogroup Icterohaemorrhagiae serovar Lai (strain 56601)	310		7852.58	7523.91	7221.56	6431.25	6874.16	6368.16	0.867792	-0.204578	0.0446723	1.34996
Q8EZA5	HPt domain-containing protein	LA_3950	Leptospira interrogans serogroup Icterohaemorrhagiae serovar Lai (strain 56601)	115		7852.58	7523.91	7221.56	6431.25	6874.16	6368.16	0.86707	-0.20578	0.00631796	2.19942
Q8EZA6	UDP-N-acetylglucosamine acyltransferase	lpxA LA_3949	Leptospira interrogans serogroup Icterohaemorrhagiae serovar Lai (strain 56601)	259	lpxA	7852.58	7523.91	7221.56	6431.25	6874.16	6368.16	0.86707	-0.20578	0.0376703	1.424
Q8EZA7	UDP-glucose 4-epimerase (EC 5.1.3.2)	galE LA_3948	Leptospira interrogans serogroup Icterohaemorrhagiae serovar Lai (strain 56601)	323	galE	5425.51	5007.39	5155.9	4475.87	4452.55	4650.63	0.86659	-0.206578	0.0424549	1.37207
Q8EZA8	D-alanyl-D-alanine carboxypeptidase	LA_3947	Leptospira interrogans serogroup Icterohaemorrhagiae serovar Lai (strain 56601)	244		5425.51	5007.39	5155.9	4475.87	4452.55	4650.63	0.86479	-0.209578	0.0254366	1.59454
Q8EZA9	Putative lipoprotein	LA_3946	Leptospira interrogans serogroup Icterohaemorrhagiae serovar Lai (strain 56601)	115		5425.51	5007.39	5155.9	4475.87	4452.55	4650.63	0.864191	-0.210578	0.0315424	1.50111
Q8EZB0	ATP-dependent DNA helicase RecG (EC 3.6.4.12)	recG LA_3945	Leptospira interrogans serogroup Icterohaemorrhagiae serovar Lai (strain 56601)	724	recG	5425.51	5007.39	5155.9	4475.87	4452.55	4650.63	0.863592	-0.211578	0.0400835	1.39703
Q8EZB1	Uncharacterized protein	LA_3944	Leptospira interrogans serogroup Icterohaemorrhagiae serovar Lai (strain 56601)	139		5032.7	4913.56	4794.56	4287.5	4312.78	4236.37	0.862396	-0.213578	0.0109232	1.96165
Q8EZB2	Uncharacterized protein	LA_3943	Leptospira interrogans serogroup Icterohaemorrhagiae serovar Lai (strain 56601)	225		5032.7	4913.56	4794.56	4287.5	4312.78	4236.37	0.862396	-0.213578	0.0205057	1.68813
Q8EZB3	Phosphoesterase	LA_3941	Leptospira interrogans serogroup Icterohaemorrhagiae serovar Lai (strain 56601)	333		5032.7	4913.56	4794.56	4287.5	4312.78	4236.37	0.862396	-0.213578	0.0245519	1.60992
Q8EZB5	Uncharacterized protein	LA_3940	Leptospira interrogans serogroup Icterohaemorrhagiae serovar Lai (strain 56601)	228		5032.7	4913.56	4794.56	4287.5	4312.78	4236.37	0.86108	-0.21578	0.00963571	2.01612
Q8EZB6	Glycerol-3-phosphate dehydrogenase [NAD(P)+] (EC 1.1.1.94) (NAD(P)H-dependent glycerol-3-phosphate dehydrogenase)	gpsA LA_3939	Leptospira interrogans serogroup Icterohaemorrhagiae serovar Lai (strain 56601)	335	gpsA	5032.7	4913.56	4794.56	4287.5	4312.78	4236.37	0.86108	-0.21578	0.0279084	1.55426
Q8EZB7	Uncharacterized protein	LA_3938	Leptospira interrogans serogroup Icterohaemorrhagiae serovar Lai (strain 56601)	861		3707.87	3610.39	3497.49	3227.57	3181.42	2999.63	0.86108	-0.21578	0.0364854	1.43788
Q8EZB8	Hemolysin-related protein	tlyC LA_3937	Leptospira interrogans serogroup Icterohaemorrhagiae serovar Lai (strain 56601)	444	tlyC	3707.87	3610.39	3497.49	3227.57	3181.42	2999.63	0.860604	-0.216578	0.0200438	1.69802
Q8EZB9	Flavoprotein	LA_3936	Leptospira interrogans serogroup Icterohaemorrhagiae serovar Lai (strain 56601)	180		3707.87	3610.39	3497.49	3227.57	3181.42	2999.63	0.860008	-0.217578	0.0277708	1.55641
Q8EZC0	DNA/pantothenate metabolism flavoprotein	dfp LA_3935	Leptospira interrogans serogroup Icterohaemorrhagiae serovar Lai (strain 56601)	228	dfp	5765.94	5547.9	5489	5097.2	5030.77	4496.42	0.859412	-0.218578	0.0173548	1.76058
Q8EZC1	Uncharacterized protein	LA_3934	Leptospira interrogans serogroup Icterohaemorrhagiae serovar Lai (strain 56601)	85		5765.94	5547.9	5489	5097.2	5030.77	4496.42	0.858817	-0.219578	0.0418849	1.37794
Q8EZC2	Uncharacterized protein	LA_3933	Leptospira interrogans serogroup Icterohaemorrhagiae serovar Lai (strain 56601)	66		5765.94	5547.9	5489	5097.2	5030.77	4496.42	0.857627	-0.221578	0.00506445	2.29547
Q8EZC5	UDP-N-acetylenolpyruvoylglucosamine reductase (EC 1.3.1.98) (UDP-N-acetylmuramate dehydrogenase)	murB LA_3930	Leptospira interrogans serogroup Icterohaemorrhagiae serovar Lai (strain 56601)	318	murB	13590	13411	13481.5	11981.1	11841.6	11430	0.857627	-0.221578	0.0312715	1.50485
Q8EZC6	Response regulator with GGDEF domain	LA_3929	Leptospira interrogans serogroup Icterohaemorrhagiae serovar Lai (strain 56601)	327		13590	13411	13481.5	11981.1	11841.6	11430	0.857033	-0.222578	0.0206493	1.68509
Q8EZC8	Cation/multidrug efflux pump	acrB LA_3926	Leptospira interrogans serogroup Icterohaemorrhagiae serovar Lai (strain 56601)	1055	acrB	13590	13411	13481.5	11981.1	11841.6	11430	0.857033	-0.222578	0.0321121	1.49333
Q8EZD0	NAD(P)H steroid dehydrogenase	LA_3924	Leptospira interrogans serogroup Icterohaemorrhagiae serovar Lai (strain 56601)	321		13590	13411	13481.5	11981.1	11841.6	11430	0.855845	-0.224578	0.00487016	2.31246
Q8EZD1	Uncharacterized protein	LA_3923	Leptospira interrogans serogroup Icterohaemorrhagiae serovar Lai (strain 56601)	244		13590	13411	13481.5	11981.1	11841.6	11430	0.85466	-0.226578	0.0418849	1.37794
Q8EZD2	YceI domain-containing protein	LA_3922	Leptospira interrogans serogroup Icterohaemorrhagiae serovar Lai (strain 56601)	181		13590	13411	13481.5	11981.1	11841.6	11430	0.852293	-0.230578	0.00486602	2.31283
Q8EZD3	Bifunctional uridylyltransferase/uridylyl-removing enzyme (UTase/UR) (Bifunctional [protein-PII] modification enzyme) (Bifunctional nitrogen sensor protein) [Includes: [Protein-PII] uridylyltransferase (PII uridylyltransferase) (UTase) (EC 2.7.7.59); [Protein-PII]-UMP uridylyl-removing enzyme (UR) (EC 3.1.4.-)]	glnD LA_3921	Leptospira interrogans serogroup Icterohaemorrhagiae serovar Lai (strain 56601)	876	glnD	9917.8	9455.01	9281.92	8359.92	8237.28	8336.67	0.852293	-0.230578	0.00735147	2.13363
Q8EZD6	Methionine--tRNA ligase (EC 6.1.1.10) (Methionyl-tRNA synthetase) (MetRS)	metG LA_3918	Leptospira interrogans serogroup Icterohaemorrhagiae serovar Lai (strain 56601)	715	metG	9917.8	9455.01	9281.92	8359.92	8237.28	8336.67	0.851703	-0.231578	0.0173548	1.76058
Q8EZD7	Uncharacterized protein	LA_3917	Leptospira interrogans serogroup Icterohaemorrhagiae serovar Lai (strain 56601)	169		9917.8	9455.01	9281.92	8359.92	8237.28	8336.67	0.851113	-0.232578	0.00470572	2.32737
Q8EZD8	Uncharacterized protein	LA_3916	Leptospira interrogans serogroup Icterohaemorrhagiae serovar Lai (strain 56601)	268		9917.8	9455.01	9281.92	8359.92	8237.28	8336.67	0.850523	-0.233578	0.0229392	1.63942
Q8EZD9	Transcriptional regulator	LA_3914	Leptospira interrogans serogroup Icterohaemorrhagiae serovar Lai (strain 56601)	384		9917.8	9455.01	9281.92	8359.92	8237.28	8336.67	0.850523	-0.233578	0.0488972	1.31072
Q8EZE2	Uncharacterized protein	LA_3912	Leptospira interrogans serogroup Icterohaemorrhagiae serovar Lai (strain 56601)	291		7191.95	6867.11	7109.15	5964.54	6423.77	6026.47	0.849934	-0.234578	0.00967099	2.01453
Q8EZE3	PHB_acc_N domain-containing protein	LA_3911	Leptospira interrogans serogroup Icterohaemorrhagiae serovar Lai (strain 56601)	186		7191.95	6867.11	7109.15	5964.54	6423.77	6026.47	0.849345	-0.235578	0.0477633	1.32091
Q8EZE4	Uncharacterized protein	LA_3910	Leptospira interrogans serogroup Icterohaemorrhagiae serovar Lai (strain 56601)	290		7191.95	6867.11	7109.15	5964.54	6423.77	6026.47	0.84758	-0.238578	0.0167079	1.77708
Q8EZE5	Signal transduction protein containing GGDEF and EAL domains	LA_3909	Leptospira interrogans serogroup Icterohaemorrhagiae serovar Lai (strain 56601)	504		7191.95	6867.11	7109.15	5964.54	6423.77	6026.47	0.846406	-0.240578	0.00696715	2.15694
Q8EZE7	Uncharacterized protein	LA_3907	Leptospira interrogans serogroup Icterohaemorrhagiae serovar Lai (strain 56601)	133		8696.52	8205.57	7965.43	7259.23	7249.29	7113.53	0.845234	-0.242578	0.0322092	1.49202
Q8EZE9	Pyridoxal phosphate-dependent aminotransferase	wecE LA_3905	Leptospira interrogans serogroup Icterohaemorrhagiae serovar Lai (strain 56601)	402	wecE	2816.31	2801.22	2662.4	2516.27	2321.25	2367.65	0.844648	-0.243578	0.00443698	2.35291
Q8EZF1	Metallo-beta-lactamase superfamily hydrolase	LA_3903	Leptospira interrogans serogroup Icterohaemorrhagiae serovar Lai (strain 56601)	288		2816.31	2801.22	2662.4	2516.27	2321.25	2367.65	0.844648	-0.243578	0.0220652	1.65629
Q8EZF4	ISlin1 transposase	LA_3900	Leptospira interrogans serogroup Icterohaemorrhagiae serovar Lai (strain 56601)	110		2816.31	2801.22	2662.4	2516.27	2321.25	2367.65	0.844648	-0.243578	0.0312309	1.50542
Q8EZF5	ISlin1 transposase	LA_3899	Leptospira interrogans serogroup Icterohaemorrhagiae serovar Lai (strain 56601)	127		3150.79	3260.74	3173.23	2786.17	2815.85	2738.07	0.844063	-0.244578	0.0305184	1.51544
Q8EZF6	ISlin1 transposase	LA_3898	Leptospira interrogans serogroup Icterohaemorrhagiae serovar Lai (strain 56601)	389		3150.79	3260.74	3173.23	2786.17	2815.85	2738.07	0.844063	-0.244578	0.0436563	1.35995
Q8EZF7	Acyltransferase	LA_3897	Leptospira interrogans serogroup Icterohaemorrhagiae serovar Lai (strain 56601)	301		3150.79	3260.74	3173.23	2786.17	2815.85	2738.07	0.843478	-0.245578	0.0305184	1.51544
Q8EZF9	Histidine kinase sensor protein	LA_3895	Leptospira interrogans serogroup Icterohaemorrhagiae serovar Lai (strain 56601)	774		5840.93	5455.68	5401.31	4823.09	4864.71	4819.97	0.843478	-0.245578	0.0441679	1.35489
Q8EZG0	Histidine kinase and response regulator hybrid protein	LA_3894	Leptospira interrogans serogroup Icterohaemorrhagiae serovar Lai (strain 56601)	507		5840.93	5455.68	5401.31	4823.09	4864.71	4819.97	0.84336	-0.24578	0.0305184	1.51544
Q8EZG1	Predicted Ser/Thr protein kinase-like phosphotransferase	LA_3893	Leptospira interrogans serogroup Icterohaemorrhagiae serovar Lai (strain 56601)	331		5840.93	5455.68	5401.31	4823.09	4864.71	4819.97	0.842309	-0.247578	0.0195741	1.70832
Q8EZG2	Nucleoside-diphosphate-sugar pyrophosphorylase	LA_3892	Leptospira interrogans serogroup Icterohaemorrhagiae serovar Lai (strain 56601)	242		5840.93	5455.68	5401.31	4823.09	4864.71	4819.97	0.841726	-0.248578	0.00897608	2.04691
Q8EZG4	Uncharacterized protein	LA_3890	Leptospira interrogans serogroup Icterohaemorrhagiae serovar Lai (strain 56601)	292		5840.93	5455.68	5401.31	4823.09	4864.71	4819.97	0.841726	-0.248578	0.0422846	1.37382
Q8EZG6	Glucose-6-phosphate isomerase (GPI) (EC 5.3.1.9) (Phosphoglucose isomerase) (PGI) (Phosphohexose isomerase) (PHI)	pgi LA_3888	Leptospira interrogans serogroup Icterohaemorrhagiae serovar Lai (strain 56601)	445	pgi	8565.59	7829.45	7658.23	7058.21	6752.3	7096.9	0.841726	-0.248578	0.0441075	1.35549
Q8EZG9	Galactokinase	galK LA_3885	Leptospira interrogans serogroup Icterohaemorrhagiae serovar Lai (strain 56601)	383	galK	8565.59	7829.45	7658.23	7058.21	6752.3	7096.9	0.841142	-0.249578	0.0442249	1.35433
Q8EZH0	Anti-sigma factor antagonist	LA_3884	Leptospira interrogans serogroup Icterohaemorrhagiae serovar Lai (strain 56601)	147		8565.59	7829.45	7658.23	7058.21	6752.3	7096.9	0.839977	-0.251578	0.0213174	1.67127
Q8EZH1	Uracil-DNA glycosylase	LA_3883	Leptospira interrogans serogroup Icterohaemorrhagiae serovar Lai (strain 56601)	205		8565.59	7829.45	7658.23	7058.21	6752.3	7096.9	0.838814	-0.253578	0.0160487	1.79456
Q8EZH4	Predicted nucleoside-diphosphate sugar epimerase	LA_3879	Leptospira interrogans serogroup Icterohaemorrhagiae serovar Lai (strain 56601)	304		1531.95	1608.72	1574.84	1319.99	1338.04	1451.43	0.838232	-0.254578	0.0422846	1.37382
Q8EZH6	Uncharacterized protein	LA_3877	Leptospira interrogans serogroup Icterohaemorrhagiae serovar Lai (strain 56601)	200		1531.95	1608.72	1574.84	1319.99	1338.04	1451.43	0.837534	-0.25578	0.00880382	2.05533
Q8EZH7	TPR-repeat-containing protein	LA_3876	Leptospira interrogans serogroup Icterohaemorrhagiae serovar Lai (strain 56601)	235		7100.29	6876.74	6832.56	6015.15	6082.09	5988.67	0.837534	-0.25578	0.0205057	1.68813
Q8EZH9	5'-nucleotidase SurE (EC 3.1.3.5) (Nucleoside 5'-monophosphate phosphohydrolase)	surE LA_3874	Leptospira interrogans serogroup Icterohaemorrhagiae serovar Lai (strain 56601)	250	surE	7100.29	6876.74	6832.56	6015.15	6082.09	5988.67	0.836362	-0.2578	0.0471878	1.32617
Q8EZI0	Uncharacterized protein	LA_3873	Leptospira interrogans serogroup Icterohaemorrhagiae serovar Lai (strain 56601)	199		7100.29	6876.74	6832.56	6015.15	6082.09	5988.67	0.835911	-0.258578	0.00784735	2.10528
Q8EZI1	Periplasmic serine protease	sppA LA_3872	Leptospira interrogans serogroup Icterohaemorrhagiae serovar Lai (strain 56601)	317	sppA	3994.73	3775.59	3628.14	3318.95	3389.29	3187.11	0.835911	-0.258578	0.0232472	1.63363
Q8EZI2	Acriflavine resistance protein	LA_3871	Leptospira interrogans serogroup Icterohaemorrhagiae serovar Lai (strain 56601)	1037		3994.73	3775.59	3628.14	3318.95	3389.29	3187.11	0.834753	-0.260578	0.0187237	1.72761
Q8EZI3	Uncharacterized protein	LA_3870	Leptospira interrogans serogroup Icterohaemorrhagiae serovar Lai (strain 56601)	554		3994.73	3775.59	3628.14	3318.95	3389.29	3187.11	0.834753	-0.260578	0.0230563	1.63721
Q8EZI4	Response regulator containing a signal receiver domain and a DNA-binding domain	citB LA_3869	Leptospira interrogans serogroup Icterohaemorrhagiae serovar Lai (strain 56601)	223	citB	2604.43	2537.38	2558.82	2222.47	2238.82	2233.09	0.834175	-0.261578	0.0405724	1.39177
Q8EZI5	Nitrogen regulation protein B (Oxygen sensor histidine kinase NreB)	LA_3868	Leptospira interrogans serogroup Icterohaemorrhagiae serovar Lai (strain 56601)	353		2604.43	2537.38	2558.82	2222.47	2238.82	2233.09	0.834175	-0.261578	0.0445694	1.35096
Q8EZI6	Putative lipoprotein	LA_3867	Leptospira interrogans serogroup Icterohaemorrhagiae serovar Lai (strain 56601)	429		2604.43	2537.38	2558.82	2222.47	2238.82	2233.09	0.834175	-0.261578	0.0446723	1.34996
Q8EZJ0	Dephospho-CoA kinase (EC 2.7.1.24) (Dephosphocoenzyme A kinase)	coaE LA_3863	Leptospira interrogans serogroup Icterohaemorrhagiae serovar Lai (strain 56601)	207	coaE	3928.08	3804.46	3921.8	3595.88	3170.67	3374.58	0.833597	-0.262578	0.0383019	1.41678
Q8EZJ1	SPOR domain-containing protein	LA_3862	Leptospira interrogans serogroup Icterohaemorrhagiae serovar Lai (strain 56601)	247		3928.08	3804.46	3921.8	3595.88	3170.67	3374.58	0.831865	-0.265578	0.0383019	1.41678
Q8EZJ2	Uncharacterized protein	LA_3861	Leptospira interrogans serogroup Icterohaemorrhagiae serovar Lai (strain 56601)	215		3928.08	3804.46	3921.8	3595.88	3170.67	3374.58	0.831865	-0.265578	0.045268	1.34421
Q8EZJ5	Histidine kinase and response regulator hybrid protein	LA_3858	Leptospira interrogans serogroup Icterohaemorrhagiae serovar Lai (strain 56601)	440		5279.1	5041.87	5337.16	4606.6	4637.73	4363.37	0.831749	-0.26578	0.0482137	1.31683
Q8EZJ6	Histidine kinase response regulator hybrid protein	LA_3857	Leptospira interrogans serogroup Icterohaemorrhagiae serovar Lai (strain 56601)	72		5279.1	5041.87	5337.16	4606.6	4637.73	4363.37	0.830713	-0.267578	0.0445616	1.35104
Q8EZJ7	Uncharacterized protein	LA_3856	Leptospira interrogans serogroup Icterohaemorrhagiae serovar Lai (strain 56601)	157		5279.1	5041.87	5337.16	4606.6	4637.73	4363.37	0.829562	-0.269578	0.0391434	1.40734
Q8EZJ8	Pirin-like protein	LA_3855	Leptospira interrogans serogroup Icterohaemorrhagiae serovar Lai (strain 56601)	294		5279.1	5041.87	5337.16	4606.6	4637.73	4363.37	0.828987	-0.270578	0.0391434	1.40734
Q8EZJ9	Uncharacterized protein	LA_3854	Leptospira interrogans serogroup Icterohaemorrhagiae serovar Lai (strain 56601)	139		2098.54	1927.89	2036.82	1814.81	1726.3	1726.6	0.828413	-0.271578	0.023009	1.6381
Q8EZK0	Uncharacterized protein	LA_3853	Leptospira interrogans serogroup Icterohaemorrhagiae serovar Lai (strain 56601)	289		2098.54	1927.89	2036.82	1814.81	1726.3	1726.6	0.827839	-0.272578	0.0421799	1.37489
Q8EZK2	Putative hydrolase	LA_3851	Leptospira interrogans serogroup Icterohaemorrhagiae serovar Lai (strain 56601)	330		4843.44	4833.36	4570.93	4078.04	4167.02	4130.54	0.827839	-0.272578	0.0435103	1.36141
Q8EZK4	Putative lipoprotein	LA_3849	Leptospira interrogans serogroup Icterohaemorrhagiae serovar Lai (strain 56601)	244		4843.44	4833.36	4570.93	4078.04	4167.02	4130.54	0.827265	-0.273578	0.0394847	1.40357
Q8EZK7	Cation/multidrug efflux pump	acrB LA_3846	Leptospira interrogans serogroup Icterohaemorrhagiae serovar Lai (strain 56601)	1083	acrB	4843.44	4833.36	4570.93	4078.04	4167.02	4130.54	0.826004	-0.27578	0.0496305	1.30425
Q8EZK8	AcrR family transcriptional regulator	acrR LA_3845	Leptospira interrogans serogroup Icterohaemorrhagiae serovar Lai (strain 56601)	208	acrR	6464.66	6363.49	6231.1	5525.95	5430.99	5603.14	0.825547	-0.276578	1.95511e-05	4.70883
Q8EZL0	Adenylate/guanylate cyclase	LA_3843	Leptospira interrogans serogroup Icterohaemorrhagiae serovar Lai (strain 56601)	681		6464.66	6363.49	6231.1	5525.95	5430.99	5603.14	0.825547	-0.276578	0.0400835	1.39703
Q8EZL4	Phospholipid binding protein	LA_3839	Leptospira interrogans serogroup Icterohaemorrhagiae serovar Lai (strain 56601)	181		4816.06	4583.96	4608	4145.52	3925.7	4101.81	0.824403	-0.278578	3.39341e-06	5.46936
Q8EZL5	Uncharacterized protein	LA_3838	Leptospira interrogans serogroup Icterohaemorrhagiae serovar Lai (strain 56601)	446		4816.06	4583.96	4608	4145.52	3925.7	4101.81	0.823261	-0.280578	0.0405724	1.39177
Q8EZL9	Putative lipoprotein	LA_3834	Leptospira interrogans serogroup Icterohaemorrhagiae serovar Lai (strain 56601)	475		4816.06	4583.96	4608	4145.52	3925.7	4101.81	0.823261	-0.280578	0.0435103	1.36141
Q8EZM0	Uncharacterized protein	LA_3833	Leptospira interrogans serogroup Icterohaemorrhagiae serovar Lai (strain 56601)	337		4816.06	4583.96	4608	4145.52	3925.7	4101.81	0.822691	-0.281578	0.0441075	1.35549
Q8EZM1	3-methyl-adenine DNA glycosylase I	tag LA_3832	Leptospira interrogans serogroup Icterohaemorrhagiae serovar Lai (strain 56601)	193	tag	4816.06	4583.96	4608	4145.52	3925.7	4101.81	0.820298	-0.28578	0.0442249	1.35433
Q8EZM3	Uncharacterized protein	LA_3829	Leptospira interrogans serogroup Icterohaemorrhagiae serovar Lai (strain 56601)	111		4585.14	4600	4469.12	3861.56	3883.89	4121.47	0.819844	-0.286578	0.0441524	1.35505
Q8EZM4	Uncharacterized protein	LA_3828	Leptospira interrogans serogroup Icterohaemorrhagiae serovar Lai (strain 56601)	65		4585.14	4600	4469.12	3861.56	3883.89	4121.47	0.819276	-0.287578	0.0416216	1.38068
Q8EZM5	Uncharacterized protein	LA_3827	Leptospira interrogans serogroup Icterohaemorrhagiae serovar Lai (strain 56601)	184		4585.14	4600	4469.12	3861.56	3883.89	4121.47	0.819276	-0.287578	0.0417345	1.3795
Q8EZM7	Transcriptional regulator	LA_3825	Leptospira interrogans serogroup Icterohaemorrhagiae serovar Lai (strain 56601)	303		13356.6	13137.6	12536.9	11614.2	11407.9	10869.1	0.819276	-0.287578	0.0462183	1.33519
Q8EZM8	4-diphosphocytidyl-2-C-methyl-D-erythritol kinase (CMK) (EC 2.7.1.148) (4-(cytidine-5'-diphospho)-2-C-methyl-D-erythritol kinase)	ispE LA_3824	Leptospira interrogans serogroup Icterohaemorrhagiae serovar Lai (strain 56601)	297	ispE	13356.6	13137.6	12536.9	11614.2	11407.9	10869.1	0.818709	-0.288578	0.0445616	1.35104
Q8EZM9	UDP-N-acetylglucosamine diphosphorylase	glmU LA_3823	Leptospira interrogans serogroup Icterohaemorrhagiae serovar Lai (strain 56601)	252	glmU	13356.6	13137.6	12536.9	11614.2	11407.9	10869.1	0.818709	-0.288578	0.0446723	1.34996
Q8EZN0	Ribose-phosphate pyrophosphokinase (RPPK) (EC 2.7.6.1) (5-phospho-D-ribosyl alpha-1-diphosphate) (Phosphoribosyl diphosphate synthase) (Phosphoribosyl pyrophosphate synthase) (P-Rib-PP synthase) (PRPP synthase) (PRPPase)	prs prsA LA_3822	Leptospira interrogans serogroup Icterohaemorrhagiae serovar Lai (strain 56601)	312	prs	10564.1	10136.7	10189.4	8985.47	9067.58	8769.07	0.817574	-0.290578	0.0420772	1.37595
Q8EZN1	50S ribosomal protein L25 (General stress protein CTC)	rplY ctc LA_3821	Leptospira interrogans serogroup Icterohaemorrhagiae serovar Lai (strain 56601)	212	rplY	10564.1	10136.7	10189.4	8985.47	9067.58	8769.07	0.816442	-0.292578	0.0422846	1.37382
Q8EZN2	Peptidyl-tRNA hydrolase	pth LA_3820	Leptospira interrogans serogroup Icterohaemorrhagiae serovar Lai (strain 56601)	187	pth	10564.1	10136.7	10189.4	8985.47	9067.58	8769.07	0.814632	-0.29578	0.0220105	1.65737
Q8EZN3	ATP-dependent zinc metalloprotease FtsH (EC 3.4.24.-)	hflB ftsH LA_3819	Leptospira interrogans serogroup Icterohaemorrhagiae serovar Lai (strain 56601)	655	hflB	10564.1	10136.7	10189.4	8985.47	9067.58	8769.07	0.814632	-0.29578	0.0422846	1.37382
Q8EZN6	Uncharacterized protein	LA_3816	Leptospira interrogans serogroup Icterohaemorrhagiae serovar Lai (strain 56601)	129		10564.1	10136.7	10189.4	8985.47	9067.58	8769.07	0.814632	-0.29578	0.0494536	1.3058
Q8EZN8	Uncharacterized protein	LA_3814	Leptospira interrogans serogroup Icterohaemorrhagiae serovar Lai (strain 56601)	159		5781.41	5504.6	5474.87	5025.51	4761.97	4765.54	0.814181	-0.296578	0.0473507	1.32467
Q8EZP0	Uncharacterized protein	LA_3812	Leptospira interrogans serogroup Icterohaemorrhagiae serovar Lai (strain 56601)	72		8828.65	8805.43	8457.42	7312.65	7792.86	7539.89	0.814181	-0.296578	0.0478012	1.32056
Q8EZP1	Polyamine aminopropyltransferase 1 (Putrescine aminopropyltransferase 1) (PAPT 1) (Spermidine synthase 1) (SPDS 1) (SPDSY 1) (EC 2.5.1.16)	speE1 LA_3811	Leptospira interrogans serogroup Icterohaemorrhagiae serovar Lai (strain 56601)	498	speE1	6788.43	6619.31	6732.51	6174	5693.82	5621.28	0.813617	-0.297578	0.0435103	1.36141
Q8EZP3	Uncharacterized protein	LA_3809	Leptospira interrogans serogroup Icterohaemorrhagiae serovar Lai (strain 56601)	677		6788.43	6619.31	6732.51	6174	5693.82	5621.28	0.811927	-0.300578	0.0200729	1.69739
Q8EZP5	Nitrogen regulatory protein P-II	glnK LA_3807	Leptospira interrogans serogroup Icterohaemorrhagiae serovar Lai (strain 56601)	114	glnK	6788.43	6619.31	6732.51	6174	5693.82	5621.28	0.810802	-0.302578	0.0496906	1.30373
Q8EZP6	Ammonium transporter	amtB LA_3806	Leptospira interrogans serogroup Icterohaemorrhagiae serovar Lai (strain 56601)	415	amtB	6788.43	6619.31	6732.51	6174	5693.82	5621.28	0.81024	-0.303578	0.00696715	2.15694
Q8EZP7	Uncharacterized protein	LA_3805	Leptospira interrogans serogroup Icterohaemorrhagiae serovar Lai (strain 56601)	68		6788.43	6619.31	6732.51	6174	5693.82	5621.28	0.81024	-0.303578	0.0297926	1.52589
Q8EZP9	Acetyl-CoA carboxylase carboxyltransferase component	LA_3803	Leptospira interrogans serogroup Icterohaemorrhagiae serovar Lai (strain 56601)	536		8038.27	7611.32	7495.8	6851.56	6794.11	6428.64	0.81024	-0.303578	0.0442249	1.35433
Q8EZQ0	Glucose-1-phosphate thymidylyltransferase	LA_3802	Leptospira interrogans serogroup Icterohaemorrhagiae serovar Lai (strain 56601)	348		8038.27	7611.32	7495.8	6851.56	6794.11	6428.64	0.809679	-0.304578	0.0445686	1.35097
Q8EZQ1	Glutamine--fructose-6-phosphate aminotransferase [isomerizing] (EC 2.6.1.16) (D-fructose-6-phosphate amidotransferase) (GFAT) (Glucosamine-6-phosphate synthase) (Hexosephosphate aminotransferase) (L-glutamine--D-fructose-6-phosphate amidotransferase)	glmS LA_3801	Leptospira interrogans serogroup Icterohaemorrhagiae serovar Lai (strain 56601)	610	glmS	8038.27	7611.32	7495.8	6851.56	6794.11	6428.64	0.809118	-0.305578	0.0445686	1.35097
Q8EZQ2	Phosphomannomutase	manB LA_3800	Leptospira interrogans serogroup Icterohaemorrhagiae serovar Lai (strain 56601)	460	manB	8038.27	7611.32	7495.8	6851.56	6794.11	6428.64	0.809118	-0.305578	0.0470959	1.32702
Q8EZQ3	30S ribosomal protein S20	rpsT LA_3799	Leptospira interrogans serogroup Icterohaemorrhagiae serovar Lai (strain 56601)	88	rpsT	8038.27	7611.32	7495.8	6851.56	6794.11	6428.64	0.809005	-0.30578	0.0484703	1.31452
Q8EZQ4	Uncharacterized protein	LA_3798	Leptospira interrogans serogroup Icterohaemorrhagiae serovar Lai (strain 56601)	135		2881.78	2844.52	2615.32	2424.9	2397.71	2405.45	0.808557	-0.306578	0.0452349	1.34453
Q8EZQ5	Uncharacterized protein	LA_3797	Leptospira interrogans serogroup Icterohaemorrhagiae serovar Lai (strain 56601)	356		2881.78	2844.52	2615.32	2424.9	2397.71	2405.45	0.807997	-0.307578	0.0475765	1.32261
Q8EZQ6	Uncharacterized protein	LA_3796	Leptospira interrogans serogroup Icterohaemorrhagiae serovar Lai (strain 56601)	263		2228.29	2291.98	2331.66	1948.35	2013.03	1992.7	0.807437	-0.308578	0.0456639	1.34043
Q8EZQ7	Glycosyltransferase	LA_3795	Leptospira interrogans serogroup Icterohaemorrhagiae serovar Lai (strain 56601)	231		2228.29	2291.98	2331.66	1948.35	2013.03	1992.7	0.804644	-0.313578	0.00631796	2.19942
Q8EZQ8	Uncharacterized protein	LA_3794	Leptospira interrogans serogroup Icterohaemorrhagiae serovar Lai (strain 56601)	363		2228.29	2291.98	2331.66	1948.35	2013.03	1992.7	0.804644	-0.313578	0.0461192	1.33612
Q8EZQ9	Putative hemolysin	LA_3793	Leptospira interrogans serogroup Icterohaemorrhagiae serovar Lai (strain 56601)	259		2228.29	2291.98	2331.66	1948.35	2013.03	1992.7	0.804644	-0.313578	0.0123057	1.9099
Q8EZR2	Uncharacterized protein	LA_3790	Leptospira interrogans serogroup Icterohaemorrhagiae serovar Lai (strain 56601)	148		2228.29	2291.98	2331.66	1948.35	2013.03	1992.7	0.804644	-0.313578	0.0462183	1.33519
Q8EZR3	Uncharacterized protein	LA_3789	Leptospira interrogans serogroup Icterohaemorrhagiae serovar Lai (strain 56601)	264		2228.29	2291.98	2331.66	1948.35	2013.03	1992.7	0.804086	-0.314578	0.0470346	1.32758
Q8EZR4	Putative hydrolase	LA_3788	Leptospira interrogans serogroup Icterohaemorrhagiae serovar Lai (strain 56601)	283		5750.46	5223.91	5098.82	4734.52	4741.66	4449.55	0.804086	-0.314578	0.0470921	1.32705
Q8EZR9	Adenosine deaminase	add LA_3783	Leptospira interrogans serogroup Icterohaemorrhagiae serovar Lai (strain 56601)	442	add	5750.46	5223.91	5098.82	4734.52	4741.66	4449.55	0.803417	-0.31578	0.0470921	1.32705
Q8EZS0	Putative lipoprotein	LA_3781	Leptospira interrogans serogroup Icterohaemorrhagiae serovar Lai (strain 56601)	112		8244.2	7886.39	8049	6903.58	7015.13	7054.57	0.802972	-0.316578	0.0474582	1.32369
Q8EZS2	Putative lipoprotein	LA_3779	Leptospira interrogans serogroup Icterohaemorrhagiae serovar Lai (strain 56601)	145		8244.2	7886.39	8049	6903.58	7015.13	7054.57	0.801304	-0.319578	0.0496305	1.30425
Q8EZS4	Putative fluoride ion transporter CrcB	crcB LA_3777	Leptospira interrogans serogroup Icterohaemorrhagiae serovar Lai (strain 56601)	127	crcB	8244.2	7886.39	8049	6903.58	7015.13	7054.57	0.800749	-0.320578	0.0496494	1.30409
Q8EZS6	Transposase	tra5 LA_3775	Leptospira interrogans serogroup Icterohaemorrhagiae serovar Lai (strain 56601)	280	tra5	8244.2	7886.39	8049	6903.58	7015.13	7054.57	0.800194	-0.321578	0.0479029	1.31964
Q8EZS7	Putative transposase	LA_3774	Leptospira interrogans serogroup Icterohaemorrhagiae serovar Lai (strain 56601)	99		8244.2	7886.39	8049	6903.58	7015.13	7054.57	0.800194	-0.321578	0.0488972	1.31072
Q8EZT1	Hydrolase of the alpha/beta superfamily	LA_3770	Leptospira interrogans serogroup Icterohaemorrhagiae serovar Lai (strain 56601)	257		10860.5	10670.8	10688.4	9514.03	9563.37	8852.23	0.79964	-0.322578	0.00486477	2.31294
Q8EZT2	Uncharacterized protein	LA_3769	Leptospira interrogans serogroup Icterohaemorrhagiae serovar Lai (strain 56601)	217		10860.5	10670.8	10688.4	9514.03	9563.37	8852.23	0.799086	-0.323578	0.0254366	1.59454
Q8EZT4	Peptide chain release factor 2 (RF-2)	prfB LA_3767	Leptospira interrogans serogroup Icterohaemorrhagiae serovar Lai (strain 56601)	367	prfB	10860.5	10670.8	10688.4	9514.03	9563.37	8852.23	0.799086	-0.323578	0.0496305	1.30425
Q8EZT6	Uncharacterized protein	LA_3765	Leptospira interrogans serogroup Icterohaemorrhagiae serovar Lai (strain 56601)	281		5996.86	5930.43	5811.5	5309.47	4967.46	5105.72	0.798532	-0.324578	0.0153402	1.81417
Q8EZT7	Phosphoribosylamine--glycine ligase (EC 6.3.4.13) (GARS) (Glycinamide ribonucleotide synthetase) (Phosphoribosylglycinamide synthetase)	purD LA_3764	Leptospira interrogans serogroup Icterohaemorrhagiae serovar Lai (strain 56601)	426	purD	5996.86	5930.43	5811.5	5309.47	4967.46	5105.72	0.798532	-0.324578	0.0320181	1.4946
Q8EZT8	Valine--tRNA ligase (EC 6.1.1.9) (Valyl-tRNA synthetase) (ValRS)	valS LA_3763	Leptospira interrogans serogroup Icterohaemorrhagiae serovar Lai (strain 56601)	882	valS	5996.86	5930.43	5811.5	5309.47	4967.46	5105.72	0.798532	-0.324578	0.00848408	2.0714
Q8EZT9	Uncharacterized protein	LA_3762	Leptospira interrogans serogroup Icterohaemorrhagiae serovar Lai (strain 56601)	142		2866.3	2866.18	2497.03	2461.45	2195.81	2475	0.797867	-0.32578	0.00535937	2.27089
Q8EZU3	RNA-binding protein	LA_3758	Leptospira interrogans serogroup Icterohaemorrhagiae serovar Lai (strain 56601)	86		2866.3	2866.18	2497.03	2461.45	2195.81	2475	0.797867	-0.32578	0.0171281	1.76629
Q8EZU5	Acetyltransferase	rimL LA_3757	Leptospira interrogans serogroup Icterohaemorrhagiae serovar Lai (strain 56601)	188	rimL	2866.3	2866.18	2497.03	2461.45	2195.81	2475	0.795218	-0.330578	0.00221379	2.65486
Q8EZU7	Signal peptidase I (EC 3.4.21.89)	LA_3754	Leptospira interrogans serogroup Icterohaemorrhagiae serovar Lai (strain 56601)	198		9304.78	8734.06	8545.11	8026.76	7527.64	7474.88	0.794667	-0.331578	0.00880338	2.05535
Q8EZU8	Uncharacterized protein	LA_3753	Leptospira interrogans serogroup Icterohaemorrhagiae serovar Lai (strain 56601)	527		9304.78	8734.06	8545.11	8026.76	7527.64	7474.88	0.793016	-0.334578	0.0186201	1.73002
Q8EZU9	Uncharacterized protein	LA_3752	Leptospira interrogans serogroup Icterohaemorrhagiae serovar Lai (strain 56601)	511		9304.78	8734.06	8545.11	8026.76	7527.64	7474.88	0.792467	-0.335578	0.0352018	1.45344
Q8EZV0	Uncharacterized protein	LA_3751	Leptospira interrogans serogroup Icterohaemorrhagiae serovar Lai (strain 56601)	531		5500.5	5363.45	5520.78	4721.87	4708.21	4777.63	0.791917	-0.336578	0.094615	1.02404
Q8EZV2	Uncharacterized protein	LA_3749	Leptospira interrogans serogroup Icterohaemorrhagiae serovar Lai (strain 56601)	193		5500.5	5363.45	5520.78	4721.87	4708.21	4777.63	0.789725	-0.340578	0.0255293	1.59296
Q8EZV3	Uncharacterized protein	LA_3748	Leptospira interrogans serogroup Icterohaemorrhagiae serovar Lai (strain 56601)	330		5500.5	5363.45	5520.78	4721.87	4708.21	4777.63	0.788084	-0.343578	4.53707e-05	4.34322
Q8EZV4	Threonine synthase	thrC LA_3747	Leptospira interrogans serogroup Icterohaemorrhagiae serovar Lai (strain 56601)	449	thrC	5500.5	5363.45	5520.78	4721.87	4708.21	4777.63	0.786993	-0.345578	0.0074821	2.12598
Q8EZV6	Uncharacterized protein	LA_3745	Leptospira interrogans serogroup Icterohaemorrhagiae serovar Lai (strain 56601)	241		4564.9	4236.71	4127.78	3753.32	3806.23	3624.05	0.786882	-0.34578	0.0371797	1.42969
Q8EZV7	Uncharacterized protein	LA_3744	Leptospira interrogans serogroup Icterohaemorrhagiae serovar Lai (strain 56601)	357		2015.22	1951.95	2121.56	1744.52	1772.9	1765.91	0.786447	-0.346578	7.33752e-05	4.13445
Q8EZV9	Uncharacterized protein	LA_3742	Leptospira interrogans serogroup Icterohaemorrhagiae serovar Lai (strain 56601)	231		4555.38	4534.23	4598.59	4104.75	4028.44	3726.86	0.786447	-0.346578	0.000322008	3.49213
Q8EZW0	Uncharacterized protein	LA_3741	Leptospira interrogans serogroup Icterohaemorrhagiae serovar Lai (strain 56601)	237		4555.38	4534.23	4598.59	4104.75	4028.44	3726.86	0.785902	-0.347578	0.00774894	2.11076
Q8EZW1	Acriflavine resistance protein	LA_3740	Leptospira interrogans serogroup Icterohaemorrhagiae serovar Lai (strain 56601)	649		4555.38	4534.23	4598.59	4104.75	4028.44	3726.86	0.784814	-0.349578	0.0218247	1.66105
Q8EZW2	Acriflavine resistance protein	LA_3739	Leptospira interrogans serogroup Icterohaemorrhagiae serovar Lai (strain 56601)	288		3816.19	3772.38	3930.04	3345.66	3478.89	3155.35	0.78427	-0.350578	0.0121557	1.91522
Q8EZW3	Acriflavine resistance protein	LA_3738	Leptospira interrogans serogroup Icterohaemorrhagiae serovar Lai (strain 56601)	1026		3816.19	3772.38	3930.04	3345.66	3478.89	3155.35	0.783726	-0.351578	0.0150961	1.82113
Q8EZW4	Heavy metal efflux pump	acrA LA_3737	Leptospira interrogans serogroup Icterohaemorrhagiae serovar Lai (strain 56601)	497	acrA	3816.19	3772.38	3930.04	3345.66	3478.89	3155.35	0.783726	-0.351578	0.0320181	1.4946
Q8EZW5	TPR-repeat-containing protein	LA_3736	Leptospira interrogans serogroup Icterohaemorrhagiae serovar Lai (strain 56601)	210		3816.19	3772.38	3930.04	3345.66	3478.89	3155.35	0.783183	-0.352578	0.00631796	2.19942
Q8EZW6	Putative lipoprotein	LA_3735	Leptospira interrogans serogroup Icterohaemorrhagiae serovar Lai (strain 56601)	231		1134.38	1266.28	1168.77	998.074	1005.92	1094.62	0.782641	-0.353578	0.0959253	1.01807
Q8EZW7	Cytoplasmic membrane protein	LA_3734	Leptospira interrogans serogroup Icterohaemorrhagiae serovar Lai (strain 56601)	608		7257.42	7245.63	7142.11	6344.09	6249.34	6150.45	0.782098	-0.354578	0.0110487	1.95669
Q8EZW8	TolC-like outer membrane protein	LA_3733	Leptospira interrogans serogroup Icterohaemorrhagiae serovar Lai (strain 56601)	509		7257.42	7245.63	7142.11	6344.09	6249.34	6150.45	0.782098	-0.354578	0.0391434	1.40734
Q8EZX0	Uncharacterized protein	LA_3731	Leptospira interrogans serogroup Icterohaemorrhagiae serovar Lai (strain 56601)	1059		1528.38	1477.2	1445.96	1282.03	1361.93	1201.97	0.782098	-0.354578	0.0487095	1.31239
Q8EZX1	Putative lipoprotein	LA_3730	Leptospira interrogans serogroup Icterohaemorrhagiae serovar Lai (strain 56601)	955		1528.38	1477.2	1445.96	1282.03	1361.93	1201.97	0.782098	-0.354578	0.114454	0.941368
Q8EZX4	Uncharacterized protein	LA_3727	Leptospira interrogans serogroup Icterohaemorrhagiae serovar Lai (strain 56601)	141		1528.38	1477.2	1445.96	1282.03	1361.93	1201.97	0.781447	-0.35578	0.0236966	1.62531
Q8EZX5	Putative lipoprotein	LA_3726	Leptospira interrogans serogroup Icterohaemorrhagiae serovar Lai (strain 56601)	510		4870.81	4636.88	4735.12	4263.6	4026.05	4038.31	0.780354	-0.3578	0.0108369	1.9651
Q8EZX6	Cytoplasmic membrane protein	LA_3725	Leptospira interrogans serogroup Icterohaemorrhagiae serovar Lai (strain 56601)	2785		4870.81	4636.88	4735.12	4263.6	4026.05	4038.31	0.780354	-0.3578	0.0165401	1.78146
Q8EZX7	Putative lipoprotein	LA_3724	Leptospira interrogans serogroup Icterohaemorrhagiae serovar Lai (strain 56601)	202		6720.58	6438.07	6235.81	5627.17	5659.17	5482.18	0.778852	-0.360578	0.019012	1.72097
Q8EZX8	Uncharacterized protein	LA_3723	Leptospira interrogans serogroup Icterohaemorrhagiae serovar Lai (strain 56601)	63		6720.58	6438.07	6235.81	5627.17	5659.17	5482.18	0.778852	-0.360578	0.0291843	1.53485
Q8EZX9	Putative lipoprotein	LA_3722	Leptospira interrogans serogroup Icterohaemorrhagiae serovar Lai (strain 56601)	310		6720.58	6438.07	6235.81	5627.17	5659.17	5482.18	0.778313	-0.361578	0.00725031	2.13964
Q8EZY1	Nuclease-like protein	LA_3720	Leptospira interrogans serogroup Icterohaemorrhagiae serovar Lai (strain 56601)	325		2700.85	2793.2	2603.55	2173.27	2426.38	2406.96	0.778313	-0.361578	0.00897608	2.04691
Q8EZY2	INTEIN_C_TER domain-containing protein	LA_3719	Leptospira interrogans serogroup Icterohaemorrhagiae serovar Lai (strain 56601)	219		2700.85	2793.2	2603.55	2173.27	2426.38	2406.96	0.778313	-0.361578	0.039218	1.40651
Q8EZY3	Transposase	LA_3718	Leptospira interrogans serogroup Icterohaemorrhagiae serovar Lai (strain 56601)	316		2700.85	2793.2	2603.55	2173.27	2426.38	2406.96	0.777235	-0.363578	0.0270534	1.56778
Q8EZY5	Uncharacterized protein	LA_3716	Leptospira interrogans serogroup Icterohaemorrhagiae serovar Lai (strain 56601)	97		1974.75	1891	1876.16	1723.43	1545.91	1702.41	0.776049	-0.36578	0.0354853	1.44995
Q8EZY7	Leucine--tRNA ligase (EC 6.1.1.4) (Leucyl-tRNA synthetase) (LeuRS)	leuS LA_3714	Leptospira interrogans serogroup Icterohaemorrhagiae serovar Lai (strain 56601)	863	leuS	1974.75	1891	1876.16	1723.43	1545.91	1702.41	0.77562	-0.366578	0.0220105	1.65737
Q8EZY8	ATPase component of ABC-type antimicrobial peptide transport system	salX LA_3713	Leptospira interrogans serogroup Icterohaemorrhagiae serovar Lai (strain 56601)	260	salX	13125.7	11666.8	11911.4	11082.8	10618.3	10048.1	0.774546	-0.368578	0.00405254	2.39227
Q8EZY9	Predicted ABC-type transport system involved in lysophospholipase L1 biosynthesis, permease component	LA_3712	Leptospira interrogans serogroup Icterohaemorrhagiae serovar Lai (strain 56601)	845		13125.7	11666.8	11911.4	11082.8	10618.3	10048.1	0.774009	-0.369578	0.0441524	1.35505
Q8EZZ0	Uncharacterized protein	LA_3711	Leptospira interrogans serogroup Icterohaemorrhagiae serovar Lai (strain 56601)	94		2579.44	2645.64	2666.52	2223.88	2335.59	2273.91	0.773473	-0.370578	0.0380669	1.41945
Q8EZZ2	Oxidoreductase	mviM LA_3709	Leptospira interrogans serogroup Icterohaemorrhagiae serovar Lai (strain 56601)	322	mviM	2579.44	2645.64	2666.52	2223.88	2335.59	2273.91	0.772937	-0.371578	0.0259699	1.58553
Q8EZZ8	Arsenate reductase	LA_3699	Leptospira interrogans serogroup Icterohaemorrhagiae serovar Lai (strain 56601)	208		2579.44	2645.64	2666.52	2223.88	2335.59	2273.91	0.772937	-0.371578	0.0428829	1.36772
Q8EZZ9	Transpeptidase/penicillin binding protein	ftsI LA_3698	Leptospira interrogans serogroup Icterohaemorrhagiae serovar Lai (strain 56601)	602	ftsI	2579.44	2645.64	2666.52	2223.88	2335.59	2273.91	0.771866	-0.373578	0.0468901	1.32892
Q8F000	MAF_flag10 domain-containing protein	LA_3697	Leptospira interrogans serogroup Icterohaemorrhagiae serovar Lai (strain 56601)	674		4466.1	4305.68	4323.17	3751.91	3807.43	3763.14	0.771331	-0.374578	0.0445686	1.35097
Q8F001	Uncharacterized protein	LA_3696	Leptospira interrogans serogroup Icterohaemorrhagiae serovar Lai (strain 56601)	159		4466.1	4305.68	4323.17	3751.91	3807.43	3763.14	0.770797	-0.375578	0.0441075	1.35549
Q8F002	Tetraacyldisaccharide 4'-kinase (EC 2.7.1.130) (Lipid A 4'-kinase)	lpxK LA_3695	Leptospira interrogans serogroup Icterohaemorrhagiae serovar Lai (strain 56601)	347	lpxK	4053.06	4098.78	4048.92	3683.03	3521.9	3351.9	0.770797	-0.375578	0.0471819	1.32622
Q8F003	ATPase and permease components of ABC-type multidrug transport system	mdlB LA_3694	Leptospira interrogans serogroup Icterohaemorrhagiae serovar Lai (strain 56601)	609	mdlB	4053.06	4098.78	4048.92	3683.03	3521.9	3351.9	0.770689	-0.37578	0.0352018	1.45344
Q8F004	ABC-type dipeptide transport system periplasmic component	LA_3693	Leptospira interrogans serogroup Icterohaemorrhagiae serovar Lai (strain 56601)	519		4053.06	4098.78	4048.92	3683.03	3521.9	3351.9	0.770689	-0.37578	0.0405583	1.39192
Q8F005	Peptidoglycan glycosyltransferase (EC 2.4.1.129)	mrcA LA_3692	Leptospira interrogans serogroup Icterohaemorrhagiae serovar Lai (strain 56601)	808	mrcA	4053.06	4098.78	4048.92	3683.03	3521.9	3351.9	0.770262	-0.376578	0.00407365	2.39002
Q8F007	Uncharacterized protein	LA_3690	Leptospira interrogans serogroup Icterohaemorrhagiae serovar Lai (strain 56601)	267		4053.06	4098.78	4048.92	3683.03	3521.9	3351.9	0.768662	-0.379578	0.0119053	1.92426
Q8F009	Uncharacterized protein	LA_3688	Leptospira interrogans serogroup Icterohaemorrhagiae serovar Lai (strain 56601)	266		4067.34	4089.15	3657.57	3418.75	3364.2	3429.01	0.766534	-0.383578	0.0443225	1.35338
Q8F012	OmpA family protein	LA_3685	Leptospira interrogans serogroup Icterohaemorrhagiae serovar Lai (strain 56601)	660		4067.34	4089.15	3657.57	3418.75	3364.2	3429.01	0.766534	-0.383578	0.0464776	1.33276
Q8F013	ATPase component of ABC transporter	uup LA_3684	Leptospira interrogans serogroup Icterohaemorrhagiae serovar Lai (strain 56601)	544	uup	4067.34	4089.15	3657.57	3418.75	3364.2	3429.01	0.765472	-0.385578	0.0441075	1.35549
Q8F016	Uncharacterized protein	LA_3681	Leptospira interrogans serogroup Icterohaemorrhagiae serovar Lai (strain 56601)	445		4067.34	4089.15	3657.57	3418.75	3364.2	3429.01	0.765365	-0.38578	0.0328031	1.48409
Q8F017	Uncharacterized protein	LA_3680	Leptospira interrogans serogroup Icterohaemorrhagiae serovar Lai (strain 56601)	106		2153.3	1852.51	2003.27	1702.35	1676.13	1817.32	0.764942	-0.386578	0.0285567	1.54429
Q8F018	Acetyltransferase	wbbJ LA_3679	Leptospira interrogans serogroup Icterohaemorrhagiae serovar Lai (strain 56601)	218	wbbJ	4343.5	4109.2	3795.86	3668.98	3386.9	3528.8	0.764942	-0.386578	0.0422846	1.37382
Q8F020	Uncharacterized protein	LA_3677	Leptospira interrogans serogroup Icterohaemorrhagiae serovar Lai (strain 56601)	41		4343.5	4109.2	3795.86	3668.98	3386.9	3528.8	0.764942	-0.386578	0.0446471	1.35021
Q8F021	Acyl-CoA dehydrogenase	caiA LA_3676	Leptospira interrogans serogroup Icterohaemorrhagiae serovar Lai (strain 56601)	571	caiA	4343.5	4109.2	3795.86	3668.98	3386.9	3528.8	0.764412	-0.387578	0.0296904	1.52738
Q8F022	Uncharacterized protein	LA_3675	Leptospira interrogans serogroup Icterohaemorrhagiae serovar Lai (strain 56601)	489		4343.5	4109.2	3795.86	3668.98	3386.9	3528.8	0.761767	-0.392578	0.0127011	1.89616
Q8F024	Peptide methionine sulfoxide reductase MsrA (Protein-methionine-S-oxide reductase) (EC 1.8.4.11) (Peptide-methionine (S)-S-oxide reductase) (Peptide Met(O) reductase)	msrA LA_3673	Leptospira interrogans serogroup Icterohaemorrhagiae serovar Lai (strain 56601)	175	msrA	4018.54	4059.48	3958.88	3643.67	3392.88	3376.09	0.761767	-0.392578	0.0403005	1.39469
Q8F025	Hydrolase or acyltransferase	LA_3672	Leptospira interrogans serogroup Icterohaemorrhagiae serovar Lai (strain 56601)	357		4018.54	4059.48	3958.88	3643.67	3392.88	3376.09	0.761239	-0.393578	0.0364854	1.43788
Q8F028	Putative lipoprotein	LA_3669	Leptospira interrogans serogroup Icterohaemorrhagiae serovar Lai (strain 56601)	347		4018.54	4059.48	3958.88	3643.67	3392.88	3376.09	0.761239	-0.393578	0.0391434	1.40734
Q8F029	Type-4 uracil-DNA glycosylase (EC 3.2.2.27)	LA_3668	Leptospira interrogans serogroup Icterohaemorrhagiae serovar Lai (strain 56601)	218		4018.54	4059.48	3958.88	3643.67	3392.88	3376.09	0.760185	-0.395578	0.00880382	2.05533
Q8F031	dITP/XTP pyrophosphatase (EC 3.6.1.66) (Non-canonical purine NTP pyrophosphatase) (Non-standard purine NTP pyrophosphatase) (Nucleoside-triphosphate diphosphatase) (Nucleoside-triphosphate pyrophosphatase) (NTPase)	LA_3666	Leptospira interrogans serogroup Icterohaemorrhagiae serovar Lai (strain 56601)	197		4018.54	4059.48	3958.88	3643.67	3392.88	3376.09	0.760185	-0.395578	0.0333769	1.47655
Q8F032	Anti-sigma factor antagonist	LA_3665	Leptospira interrogans serogroup Icterohaemorrhagiae serovar Lai (strain 56601)	112		7233.61	7057.18	6949.08	6166.97	6005.63	6191.27	0.760185	-0.395578	0.0323832	1.48968
Q8F034	Uncharacterized protein	LA_3664	Leptospira interrogans serogroup Icterohaemorrhagiae serovar Lai (strain 56601)	368		7233.61	7057.18	6949.08	6166.97	6005.63	6191.27	0.760078	-0.39578	0.0303234	1.51822
Q8F035	Two-component hybrid sensor and regulator	LA_3662	Leptospira interrogans serogroup Icterohaemorrhagiae serovar Lai (strain 56601)	696		7233.61	7057.18	6949.08	6166.97	6005.63	6191.27	0.760078	-0.39578	0.0422846	1.37382
Q8F036	Hydrolase	LA_3661	Leptospira interrogans serogroup Icterohaemorrhagiae serovar Lai (strain 56601)	266		7233.61	7057.18	6949.08	6166.97	6005.63	6191.27	0.759658	-0.396578	0.0438567	1.35796
Q8F037	Ketosteroid isomerase-related protein	LA_3660	Leptospira interrogans serogroup Icterohaemorrhagiae serovar Lai (strain 56601)	156		7233.61	7057.18	6949.08	6166.97	6005.63	6191.27	0.75808	-0.399578	0.0496305	1.30425
Q8F038	Uncharacterized protein	LA_3659	Leptospira interrogans serogroup Icterohaemorrhagiae serovar Lai (strain 56601)	246		7233.61	7057.18	6949.08	6166.97	6005.63	6191.27	0.75703	-0.401578	0.0246269	1.60859
Q8F040	Two-component response regulator	LA_3657	Leptospira interrogans serogroup Icterohaemorrhagiae serovar Lai (strain 56601)	227		7233.61	7057.18	6949.08	6166.97	6005.63	6191.27	0.75703	-0.401578	0.0336723	1.47273
Q8F044	Uncharacterized protein	LA_3653	Leptospira interrogans serogroup Icterohaemorrhagiae serovar Lai (strain 56601)	159		10592.7	10692.4	10857.3	9111.99	9207.36	9503.86	0.756505	-0.402578	0.023009	1.6381
Q8F045	RNA polymerase ECF-type sigma factor	rpoE LA_3652	Leptospira interrogans serogroup Icterohaemorrhagiae serovar Lai (strain 56601)	181	rpoE	10592.7	10692.4	10857.3	9111.99	9207.36	9503.86	0.756505	-0.402578	0.0435103	1.36141
Q8F046	Uncharacterized protein	LA_3651	Leptospira interrogans serogroup Icterohaemorrhagiae serovar Lai (strain 56601)	87		10592.7	10692.4	10857.3	9111.99	9207.36	9503.86	0.755981	-0.403578	0.0150778	1.82166
Q8F048	Putative lipoprotein	LA_3649	Leptospira interrogans serogroup Icterohaemorrhagiae serovar Lai (strain 56601)	296		4419.68	4337.76	4324.34	3453.9	4048.75	3802.45	0.755457	-0.404578	0.0258019	1.58835
Q8F049	Putative lipoprotein	LA_3648	Leptospira interrogans serogroup Icterohaemorrhagiae serovar Lai (strain 56601)	185		4419.68	4337.76	4324.34	3453.9	4048.75	3802.45	0.754828	-0.40578	0.0231772	1.63494
Q8F051	SCO2/SenC family protein	LA_3646	Leptospira interrogans serogroup Icterohaemorrhagiae serovar Lai (strain 56601)	245		4419.68	4337.76	4324.34	3453.9	4048.75	3802.45	0.753366	-0.408578	0.0399716	1.39825
Q8F052	Single-stranded DNA-binding protein (SSB)	ssb LA_3645	Leptospira interrogans serogroup Icterohaemorrhagiae serovar Lai (strain 56601)	117	ssb	5394.56	5451.67	5372.47	4534.91	4575.6	4922.78	0.753366	-0.408578	0.0445686	1.35097
Q8F053	Enoyl-CoA hydratase	LA_3644	Leptospira interrogans serogroup Icterohaemorrhagiae serovar Lai (strain 56601)	267		5394.56	5451.67	5372.47	4534.91	4575.6	4922.78	0.752844	-0.409578	0.0182513	1.73871
Q8F055	Uncharacterized protein	LA_3642	Leptospira interrogans serogroup Icterohaemorrhagiae serovar Lai (strain 56601)	62		1816.44	2081.06	1718.44	1598.32	1660.6	1593.55	0.752322	-0.410578	0.0173496	1.76071
Q8F056	Putative acetyltransferase	LA_3641	Leptospira interrogans serogroup Icterohaemorrhagiae serovar Lai (strain 56601)	247		1816.44	2081.06	1718.44	1598.32	1660.6	1593.55	0.750759	-0.413578	0.0119506	1.92261
Q8F057	Uncharacterized protein	LA_3640	Leptospira interrogans serogroup Icterohaemorrhagiae serovar Lai (strain 56601)	179		3382.91	2929.53	3265.03	2801.63	2753.72	2716.9	0.74868	-0.417578	0.0445686	1.35097
Q8F058	Anti-Sigma factor antagonist	LA_3639	Leptospira interrogans serogroup Icterohaemorrhagiae serovar Lai (strain 56601)	124		3382.91	2929.53	3265.03	2801.63	2753.72	2716.9	0.748162	-0.418578	0.0150961	1.82113
Q8F059	Homoserine dehydrogenase (EC 1.1.1.3)	thrA LA_3638	Leptospira interrogans serogroup Icterohaemorrhagiae serovar Lai (strain 56601)	429	thrA	3382.91	2929.53	3265.03	2801.63	2753.72	2716.9	0.748162	-0.418578	0.0298409	1.52519
Q8F060	Uncharacterized protein	LA_3637	Leptospira interrogans serogroup Icterohaemorrhagiae serovar Lai (strain 56601)	203		2650.86	2500.49	2358.73	2377.1	1973.6	2136.33	0.746608	-0.421578	0.0115107	1.9389
Q8F061	Cyclic amidohydrolase	pyrC LA_3636	Leptospira interrogans serogroup Icterohaemorrhagiae serovar Lai (strain 56601)	424	pyrC	2650.86	2500.49	2358.73	2377.1	1973.6	2136.33	0.74609	-0.422578	0.0193343	1.71367
Q8F063	GTPase HflX (GTP-binding protein HflX)	hflX LA_3634	Leptospira interrogans serogroup Icterohaemorrhagiae serovar Lai (strain 56601)	518	hflX	2650.86	2500.49	2358.73	2377.1	1973.6	2136.33	0.745573	-0.423578	0.0133608	1.87417
Q8F065	Receiver component of a two-component response regulator	LA_3631	Leptospira interrogans serogroup Icterohaemorrhagiae serovar Lai (strain 56601)	137		2650.86	2500.49	2358.73	2377.1	1973.6	2136.33	0.745573	-0.423578	0.0462978	1.33444
Q8F066	ATPase and permease components of ABC-type multidrug transport system	mdlB LA_3630	Leptospira interrogans serogroup Icterohaemorrhagiae serovar Lai (strain 56601)	606	mdlB	2650.86	2500.49	2358.73	2377.1	1973.6	2136.33	0.745057	-0.424578	0.0454407	1.34256
Q8F067	Anthranilate synthase component II	pabA LA_3629	Leptospira interrogans serogroup Icterohaemorrhagiae serovar Lai (strain 56601)	192	pabA	2650.86	2413.07	2379.33	2184.52	2161.17	2069.8	0.744	-0.426625	0.0715524	1.14538
Q8F068	Anthranilate synthase component 1 (EC 4.1.3.27)	trpE LA_3628	Leptospira interrogans serogroup Icterohaemorrhagiae serovar Lai (strain 56601)	473	trpE	2760.37	2595.12	2467.61	2214.04	2306.92	2222.51	0.744	-0.426625	0.0715835	1.14519
Q8F069	Acyl-CoA dehydrogenase	caiA LA_3627	Leptospira interrogans serogroup Icterohaemorrhagiae serovar Lai (strain 56601)	437	caiA	2760.37	2595.12	2467.61	2214.04	2306.92	2222.51	0.743	-0.428566	0.0717117	1.14441
Q8F071	DNA polymerase I (EC 2.7.7.7)	polA LA_3625	Leptospira interrogans serogroup Icterohaemorrhagiae serovar Lai (strain 56601)	917	polA	2760.37	2595.12	2467.61	2214.04	2306.92	2222.51	0.743	-0.428566	0.0718264	1.14372
Q8F072	Glycosyltransferase	LA_3624	Leptospira interrogans serogroup Icterohaemorrhagiae serovar Lai (strain 56601)	368		2760.37	2595.12	2467.61	2214.04	2306.92	2222.51	0.742994	-0.428578	0.0417793	1.37904
Q8F073	Glutamine amidotransferase	LA_3623	Leptospira interrogans serogroup Icterohaemorrhagiae serovar Lai (strain 56601)	258		2760.37	2595.12	2467.61	2214.04	2306.92	2222.51	0.742994	-0.428578	0.0466321	1.33132
Q8F074	Ammonium transporter	amtB LA_3622	Leptospira interrogans serogroup Icterohaemorrhagiae serovar Lai (strain 56601)	781	amtB	1793.82	1570.22	1761.99	1577.24	1467.06	1380.37	0.742994	-0.428578	0.0475166	1.32315
Q8F076	Uncharacterized protein	LA_3620	Leptospira interrogans serogroup Icterohaemorrhagiae serovar Lai (strain 56601)	126		1793.82	1570.22	1761.99	1577.24	1467.06	1380.37	0.742479	-0.429578	0.0316294	1.49991
Q8F077	ISlin1 transposase	LA_3619	Leptospira interrogans serogroup Icterohaemorrhagiae serovar Lai (strain 56601)	293		1793.82	1570.22	1761.99	1577.24	1467.06	1380.37	0.742	-0.430509	0.0718361	1.14366
Q8F078	ISlin1 transposase	LA_3618	Leptospira interrogans serogroup Icterohaemorrhagiae serovar Lai (strain 56601)	101		2135.44	2137.2	2196.3	1934.29	1893.56	1759.86	0.741964	-0.430578	0.0400835	1.39703
Q8F079	Esterase-like protein	LA_3617	Leptospira interrogans serogroup Icterohaemorrhagiae serovar Lai (strain 56601)	170		2135.44	2137.2	2196.3	1934.29	1893.56	1759.86	0.741964	-0.430578	0.0419198	1.37758
Q8F080	Divalent ion tolerance protein	cutA LA_3616	Leptospira interrogans serogroup Icterohaemorrhagiae serovar Lai (strain 56601)	106	cutA	3459.09	3562.27	3429.81	2995.63	3139.6	2880.19	0.741964	-0.430578	0.0485428	1.31388
Q8F081	OmpA family protein	LA_3615	Leptospira interrogans serogroup Icterohaemorrhagiae serovar Lai (strain 56601)	475		3459.09	3562.27	3429.81	2995.63	3139.6	2880.19	0.74145	-0.431578	0.0446723	1.34996
Q8F082	Signal transduction protein with TPR and PP2C domain	LA_3614	Leptospira interrogans serogroup Icterohaemorrhagiae serovar Lai (strain 56601)	865		3459.09	3562.27	3429.81	2995.63	3139.6	2880.19	0.740937	-0.432578	0.0226669	1.64461
Q8F083	2-dehydropantoate 2-reductase (EC 1.1.1.169) (Ketopantoate reductase)	apbA LA_3613	Leptospira interrogans serogroup Icterohaemorrhagiae serovar Lai (strain 56601)	348	apbA	5175.54	5335.38	5445.45	4620.66	4656.84	4511.54	0.73991	-0.434578	0.019066	1.71974
Q8F084	Uncharacterized protein	LA_3612	Leptospira interrogans serogroup Icterohaemorrhagiae serovar Lai (strain 56601)	65		5175.54	5335.38	5445.45	4620.66	4656.84	4511.54	0.739294	-0.43578	0.0245345	1.61022
Q8F085	Putative lipoprotein	LA_3611	Leptospira interrogans serogroup Icterohaemorrhagiae serovar Lai (strain 56601)	267		5175.54	5335.38	5445.45	4620.66	4656.84	4511.54	0.739	-0.436354	0.0719043	1.14324
Q8F086	Uncharacterized protein	LA_3609	Leptospira interrogans serogroup Icterohaemorrhagiae serovar Lai (strain 56601)	89		5175.54	5335.38	5445.45	4620.66	4656.84	4511.54	0.736839	-0.440578	0.0435103	1.36141
Q8F087	Serine phosphatase RsbU, regulator of sigma subunit	LA_3610	Leptospira interrogans serogroup Icterohaemorrhagiae serovar Lai (strain 56601)	699		5175.54	5335.38	5445.45	4620.66	4656.84	4511.54	0.736839	-0.440578	0.0439188	1.35735
Q8F088	Putative lipoprotein	LA_3608	Leptospira interrogans serogroup Icterohaemorrhagiae serovar Lai (strain 56601)	214		5175.54	5335.38	5445.45	4620.66	4656.84	4511.54	0.736329	-0.441578	0.028209	1.54961
Q8F090	MaoC_dehydrat_N domain-containing protein	LA_3606	Leptospira interrogans serogroup Icterohaemorrhagiae serovar Lai (strain 56601)	150		5554.06	5537.48	5266.54	4668.45	4797.81	4638.54	0.735819	-0.442578	0.0207452	1.68308
Q8F091	Lysophospholipase	pldB LA_3604	Leptospira interrogans serogroup Icterohaemorrhagiae serovar Lai (strain 56601)	314	pldB	5554.06	5537.48	5266.54	4668.45	4797.81	4638.54	0.735819	-0.442578	0.0364854	1.43788
Q8F093	Sulfatase	LA_3603	Leptospira interrogans serogroup Icterohaemorrhagiae serovar Lai (strain 56601)	800		4860.1	4895.11	4995.83	4270.63	4325.92	4139.61	0.735819	-0.442578	0.0479029	1.31964
Q8F094	Polyketide_cyc domain-containing protein	LA_3602	Leptospira interrogans serogroup Icterohaemorrhagiae serovar Lai (strain 56601)	167		4860.1	4895.11	4995.83	4270.63	4325.92	4139.61	0.735309	-0.443578	0.0215997	1.66555
Q8F096	Uncharacterized protein	LA_3600	Leptospira interrogans serogroup Icterohaemorrhagiae serovar Lai (strain 56601)	132		4860.1	4895.11	4995.83	4270.63	4325.92	4139.61	0.734799	-0.444578	0.0250509	1.60118
Q8F098	DNA-binding ferritin-like protein	dps LA_3598	Leptospira interrogans serogroup Icterohaemorrhagiae serovar Lai (strain 56601)	160	dps	2256.86	2176.5	2179.83	2072.06	1863.69	1768.93	0.734799	-0.444578	0.0254366	1.59454
Q8F099	Pyridoxal phosphate-dependent aminotransferase	wecE LA_3597	Leptospira interrogans serogroup Icterohaemorrhagiae serovar Lai (strain 56601)	374	wecE	2256.86	2176.5	2179.83	2072.06	1863.69	1768.93	0.734187	-0.44578	0.027215	1.56519
Q8F0A0	Lon protease (EC 3.4.21.53) (ATP-dependent protease La)	lon LA_3596	Leptospira interrogans serogroup Icterohaemorrhagiae serovar Lai (strain 56601)	839	lon	2256.86	2176.5	2179.83	2072.06	1863.69	1768.93	0.733781	-0.446578	0.0372522	1.42885
Q8F0A2	TPR-repeat-containing protein	LA_3594	Leptospira interrogans serogroup Icterohaemorrhagiae serovar Lai (strain 56601)	93		4713.69	4603.2	4604.47	3938.88	4122.82	3941.55	0.733	-0.448115	0.071908	1.14322
Q8F0A5	2-C-methyl-D-erythritol 2,4-cyclodiphosphate synthase (MECDP-synthase) (MECPP-synthase) (MECPS) (EC 4.6.1.12)	ispF LA_3591	Leptospira interrogans serogroup Icterohaemorrhagiae serovar Lai (strain 56601)	161	ispF	4713.69	4603.2	4604.47	3938.88	4122.82	3941.55	0.732765	-0.448578	0.0331742	1.4792
Q8F0A9	Acetyltransferase	rimI LA_3587	Leptospira interrogans serogroup Icterohaemorrhagiae serovar Lai (strain 56601)	149	rimI	4713.69	4603.2	4604.47	3938.88	4122.82	3941.55	0.732	-0.450084	0.0719695	1.14285
Q8F0B0	Uncharacterized protein	LA_3586	Leptospira interrogans serogroup Icterohaemorrhagiae serovar Lai (strain 56601)	115		1759.3	1678.48	1733.15	1619.41	1470.64	1369.79	0.732	-0.450084	0.072155	1.14173
Q8F0B2	Uncharacterized protein	LA_3584	Leptospira interrogans serogroup Icterohaemorrhagiae serovar Lai (strain 56601)	364		3549.55	3256.73	3341.54	2966.11	2889.92	2890.77	0.730736	-0.452578	0.0420999	1.37572
Q8F0B3	DNA processing protein A	smf LA_3583	Leptospira interrogans serogroup Icterohaemorrhagiae serovar Lai (strain 56601)	327	smf	3549.55	3256.73	3341.54	2966.11	2889.92	2890.77	0.73023	-0.453578	0.0419198	1.37758
Q8F0B4	Gamma-glutamyl carboxylase-like protein	LA_3582	Leptospira interrogans serogroup Icterohaemorrhagiae serovar Lai (strain 56601)	503		10521.3	9695.6	10273	8932.06	8697.23	8675.34	0.729724	-0.454578	0.0400835	1.39703
Q8F0B5	Dioxygenase-like protein	LA_3581	Leptospira interrogans serogroup Icterohaemorrhagiae serovar Lai (strain 56601)	257		10521.3	9695.6	10273	8932.06	8697.23	8675.34	0.729	-0.456009	0.0722014	1.14145
Q8F0B6	Uncharacterized protein	LA_3580	Leptospira interrogans serogroup Icterohaemorrhagiae serovar Lai (strain 56601)	172		10521.3	9695.6	10273	8932.06	8697.23	8675.34	0.729	-0.456009	0.0724295	1.14008
Q8F0B7	Glycosyltransferase	LA_3579	Leptospira interrogans serogroup Icterohaemorrhagiae serovar Lai (strain 56601)	394		10521.3	9695.6	10273	8932.06	8697.23	8675.34	0.728713	-0.456578	0.0257279	1.58959
Q8F0C0	Flagellar motor protein MotB	LA_3576	Leptospira interrogans serogroup Icterohaemorrhagiae serovar Lai (strain 56601)	275		4748.21	4730.71	4537.38	3950.12	4023.66	4109.37	0.727703	-0.458578	0.0387672	1.41154
Q8F0C2	Flagellar protein FliL	fliL LA_3574	Leptospira interrogans serogroup Icterohaemorrhagiae serovar Lai (strain 56601)	172	fliL	4748.21	4730.71	4537.38	3950.12	4023.66	4109.37	0.727	-0.459973	0.0725977	1.13908
Q8F0C3	3-deoxy-manno-octulosonate cytidylyltransferase (EC 2.7.7.38) (CMP-2-keto-3-deoxyoctulosonic acid synthase) (CKS) (CMP-KDO synthase)	kdsB LA_3573	Leptospira interrogans serogroup Icterohaemorrhagiae serovar Lai (strain 56601)	247	kdsB	4748.21	4730.71	4537.38	3950.12	4023.66	4109.37	0.726	-0.461959	0.0726687	1.13865
Q8F0C4	Anti-sigma factor antagonist	LA_3572	Leptospira interrogans serogroup Icterohaemorrhagiae serovar Lai (strain 56601)	112		4748.21	4730.71	4537.38	3950.12	4023.66	4109.37	0.726	-0.461959	0.072872	1.13744
Q8F0C5	Conserved hypothetical lipoprotein	LA_3571	Leptospira interrogans serogroup Icterohaemorrhagiae serovar Lai (strain 56601)	139		1911.66	1923.88	1673.71	1573.02	1605.64	1561.8	0.725688	-0.462578	0.0496305	1.30425
Q8F0D1	ATP:glycerol 3-phosphotransferase 5 (Putative glycerol kinase 5)	glpK LA_3565	Leptospira interrogans serogroup Icterohaemorrhagiae serovar Lai (strain 56601)	515	glpK	5601.67	5381.9	5408.96	5098.61	4531.4	4503.98	0.725186	-0.463578	0.0445686	1.35097
Q8F0D2	Protein required for attachment to host cells	LA_3564	Leptospira interrogans serogroup Icterohaemorrhagiae serovar Lai (strain 56601)	146		5601.67	5381.9	5408.96	5098.61	4531.4	4503.98	0.725	-0.463947	0.0730519	1.13637
Q8F0D3	ATP-binding component of an ABC transporter complex	sufC LA_3563	Leptospira interrogans serogroup Icterohaemorrhagiae serovar Lai (strain 56601)	255	sufC	5601.67	5381.9	5408.96	5098.61	4531.4	4503.98	0.724683	-0.464578	0.0470385	1.32755
Q8F0D4	ABC-type transport system involved in Fe-S cluster assembly, permease component	LA_3562	Leptospira interrogans serogroup Icterohaemorrhagiae serovar Lai (strain 56601)	407		7118.15	6758.85	6900.23	5776.18	6175.27	5947.85	0.724181	-0.465578	0.0322092	1.49202
Q8F0D5	Cysteine desulfurase (EC 2.8.1.7)	csdB LA_3560	Leptospira interrogans serogroup Icterohaemorrhagiae serovar Lai (strain 56601)	413	csdB	3006.76	2697.77	2876.62	2499.4	2481.34	2409.98	0.724079	-0.46578	0.0442549	1.35404
Q8F0D6	NifU-related protein	iscU LA_3559	Leptospira interrogans serogroup Icterohaemorrhagiae serovar Lai (strain 56601)	144	iscU	3006.76	2697.77	2876.62	2499.4	2481.34	2409.98	0.724	-0.465938	0.0730951	1.13611
Q8F0D7	Predicted metal-sulfur cluster biosynthetic enzyme	paaD LA_3558	Leptospira interrogans serogroup Icterohaemorrhagiae serovar Lai (strain 56601)	119	paaD	2821.07	2721.82	2792.46	2372.89	2373.82	2440.22	0.724	-0.465938	0.0731212	1.13596
Q8F0D8	Ribosomal protein serine acetyltransferase	LA_3557	Leptospira interrogans serogroup Icterohaemorrhagiae serovar Lai (strain 56601)	263		2821.07	2721.82	2792.46	2372.89	2373.82	2440.22	0.723178	-0.467578	0.0295386	1.52961
Q8F0E1	tRNA-dihydrouridine(20/20a) synthase (EC 1.3.1.91) (DusA-like U20-specific dihydrouridine synthase) (U20-specific Dus)	LA_3553	Leptospira interrogans serogroup Icterohaemorrhagiae serovar Lai (strain 56601)	347		2821.07	2721.82	2792.46	2372.89	2373.82	2440.22	0.723	-0.467932	0.0734724	1.13388
Q8F0E3	Uncharacterized protein	LA_3552	Leptospira interrogans serogroup Icterohaemorrhagiae serovar Lai (strain 56601)	338		3002	3009.72	2998.44	2592.18	2704.74	2462.9	0.723	-0.467932	0.0735124	1.13364
Q8F0E4	tRNA 5-methylaminomethyl-2-thiouridine biosynthesis bifunctional protein MnmC (tRNA mnm(5)s(2)U biosynthesis bifunctional protein) [Includes: tRNA (mnm(5)s(2)U34)-methyltransferase (EC 2.1.1.61); FAD-dependent cmnm(5)s(2)U34 oxidoreductase (EC 1.5.-.-)]	mnmC LA_3551	Leptospira interrogans serogroup Icterohaemorrhagiae serovar Lai (strain 56601)	647	mnmC	3002	3009.72	2998.44	2592.18	2704.74	2462.9	0.721675	-0.470578	0.0468099	1.32966
Q8F0E8	Uncharacterized protein	LA_3547	Leptospira interrogans serogroup Icterohaemorrhagiae serovar Lai (strain 56601)	325		1709.31	1722.59	1647.82	1551.93	1474.23	1348.62	0.721175	-0.471578	0.0295836	1.52895
Q8F0E9	SAM-dependent methyltransferase	LA_3546	Leptospira interrogans serogroup Icterohaemorrhagiae serovar Lai (strain 56601)	230		1709.31	1722.59	1647.82	1551.93	1474.23	1348.62	0.721175	-0.471578	0.0390479	1.4084
Q8F0F0	Uncharacterized protein	LA_3545	Leptospira interrogans serogroup Icterohaemorrhagiae serovar Lai (strain 56601)	62		5010.08	4786.05	4892.25	4118.81	4288.88	4243.93	0.721175	-0.471578	0.0445686	1.35097
Q8F0F1	Uncharacterized protein	LA_3544	Leptospira interrogans serogroup Icterohaemorrhagiae serovar Lai (strain 56601)	128		5010.08	4786.05	4892.25	4118.81	4288.88	4243.93	0.720676	-0.472578	0.0302323	1.51953
Q8F0F2	Uncharacterized protein	LA_3543	Leptospira interrogans serogroup Icterohaemorrhagiae serovar Lai (strain 56601)	149		5010.08	4786.05	4892.25	4118.81	4288.88	4243.93	0.720676	-0.472578	0.0338948	1.46987
Q8F0F4	Proton antiporter efflux pump	LA_3539	Leptospira interrogans serogroup Icterohaemorrhagiae serovar Lai (strain 56601)	507		5010.08	4786.05	4892.25	4118.81	4288.88	4243.93	0.720176	-0.473578	0.0016167	2.79137
Q8F0F5	RibD_C domain-containing protein	LA_3538	Leptospira interrogans serogroup Icterohaemorrhagiae serovar Lai (strain 56601)	182		5010.08	4786.05	4892.25	4118.81	4288.88	4243.93	0.720176	-0.473578	0.0441075	1.35549
Q8F0F6	Uncharacterized protein	LA_3537	Leptospira interrogans serogroup Icterohaemorrhagiae serovar Lai (strain 56601)	209		3681.68	3671.33	3425.11	3158.69	3077.48	3040.45	0.719677	-0.474578	0.0378823	1.42156
Q8F0F7	Activator of Hsp90 ATPase 1 family protein	LA_3536	Leptospira interrogans serogroup Icterohaemorrhagiae serovar Lai (strain 56601)	153		3681.68	3671.33	3425.11	3158.69	3077.48	3040.45	0.719677	-0.474578	0.0461192	1.33612
Q8F0F8	Uncharacterized protein	LA_3535	Leptospira interrogans serogroup Icterohaemorrhagiae serovar Lai (strain 56601)	182		11586.6	11172	11005.7	9363.62	10089	9618.77	0.719	-0.475936	0.0736669	1.13273
Q8F0F9	Uncharacterized protein	LA_3534	Leptospira interrogans serogroup Icterohaemorrhagiae serovar Lai (strain 56601)	158		11586.6	11172	11005.7	9363.62	10089	9618.77	0.719	-0.475936	0.0737289	1.13236
Q8F0G0	Uncharacterized protein	LA_3533	Leptospira interrogans serogroup Icterohaemorrhagiae serovar Lai (strain 56601)	162		11586.6	11172	11005.7	9363.62	10089	9618.77	0.718	-0.477944	0.073868	1.13154
Q8F0G1	Uncharacterized protein	LA_3532	Leptospira interrogans serogroup Icterohaemorrhagiae serovar Lai (strain 56601)	130		11586.6	11172	11005.7	9363.62	10089	9618.77	0.718	-0.477944	0.074135	1.12998
Q8F0G2	Transcriptional regulator	arsR LA_3531	Leptospira interrogans serogroup Icterohaemorrhagiae serovar Lai (strain 56601)	126	arsR	11586.6	11172	11005.7	9363.62	10089	9618.77	0.717187	-0.479578	0.0420772	1.37595
Q8F0G4	Thioesterase-like protein	LA_3529	Leptospira interrogans serogroup Icterohaemorrhagiae serovar Lai (strain 56601)	138		11586.6	11172	11005.7	9363.62	10089	9618.77	0.717187	-0.479578	0.0445686	1.35097
Q8F0G5	Mrr restriction system protein	mrr LA_3528	Leptospira interrogans serogroup Icterohaemorrhagiae serovar Lai (strain 56601)	301	mrr	2678.23	2375.38	2499.39	2301.19	1999.89	2205.88	0.71669	-0.480578	0.0364854	1.43788
Q8F0G6	Uncharacterized protein	LA_3527	Leptospira interrogans serogroup Icterohaemorrhagiae serovar Lai (strain 56601)	95		2678.23	2375.38	2499.39	2301.19	1999.89	2205.88	0.716194	-0.481578	0.0380397	1.41976
Q8F0G9	Uncharacterized protein	LA_3524	Leptospira interrogans serogroup Icterohaemorrhagiae serovar Lai (strain 56601)	191		2678.23	2375.38	2499.39	2301.19	1999.89	2205.88	0.716194	-0.481578	0.0488972	1.31072
Q8F0H0	ABC transporter ATP-binding protein	LA_3523	Leptospira interrogans serogroup Icterohaemorrhagiae serovar Lai (strain 56601)	254		2066.41	2236.64	2038	1812	1910.28	1734.16	0.716194	-0.481578	0.0411098	1.38605
Q8F0H1	Uncharacterized protein	LA_3522	Leptospira interrogans serogroup Icterohaemorrhagiae serovar Lai (strain 56601)	229		2066.41	2236.64	2038	1812	1910.28	1734.16	0.715202	-0.483578	0.0383958	1.41572
Q8F0H2	TPR-repeat-containing protein	LA_3521	Leptospira interrogans serogroup Icterohaemorrhagiae serovar Lai (strain 56601)	378		2066.41	2236.64	2038	1812	1910.28	1734.16	0.715202	-0.483578	0.0418849	1.37794
Q8F0H6	ATP-binding protein of an ABC transporter complex	ccmA LA_3517	Leptospira interrogans serogroup Icterohaemorrhagiae serovar Lai (strain 56601)	240	ccmA	2066.41	2236.64	2038	1812	1910.28	1734.16	0.715202	-0.483578	0.0452349	1.34453
Q8F0H7	Heme exporter protein B	LA_3516	Leptospira interrogans serogroup Icterohaemorrhagiae serovar Lai (strain 56601)	223		2066.41	2236.64	2038	1812	1910.28	1734.16	0.715	-0.483985	0.074419	1.12832
Q8F0H8	Heme exporter protein C	LA_3515	Leptospira interrogans serogroup Icterohaemorrhagiae serovar Lai (strain 56601)	230		6512.27	6770.88	6465.33	5715.73	5630.5	5663.61	0.714706	-0.484578	0.0411519	1.38561
Q8F0H9	Serine/threonine phosphatase containing signal receiver domain REC	LA_3514	Leptospira interrogans serogroup Icterohaemorrhagiae serovar Lai (strain 56601)	377		6512.27	6770.88	6465.33	5715.73	5630.5	5663.61	0.714706	-0.484578	0.0460636	1.33664
Q8F0I0	Phosphoribosylaminoimidazole-succinocarboxamide synthase (EC 6.3.2.6) (SAICAR synthetase)	purC LA_3513	Leptospira interrogans serogroup Icterohaemorrhagiae serovar Lai (strain 56601)	285	purC	6512.27	6770.88	6465.33	5715.73	5630.5	5663.61	0.714211	-0.485578	0.0399766	1.39819
Q8F0I1	Phosphoribosylformylglycinamidine synthase subunit PurS (FGAM synthase) (EC 6.3.5.3) (Formylglycinamide ribonucleotide amidotransferase subunit III) (FGAR amidotransferase III) (FGAR-AT III) (Phosphoribosylformylglycinamidine synthase subunit III)	purS LA_3512	Leptospira interrogans serogroup Icterohaemorrhagiae serovar Lai (strain 56601)	82	purS	6606.31	6554.35	6239.34	5649.66	5648.42	5380.89	0.714	-0.486004	0.0744514	1.12813
Q8F0I2	Phosphoribosylformylglycinamidine synthase subunit PurQ (FGAM synthase) (EC 6.3.5.3) (Formylglycinamide ribonucleotide amidotransferase subunit I) (FGAR amidotransferase I) (FGAR-AT I) (Glutaminase PurQ) (EC 3.5.1.2) (Phosphoribosylformylglycinamidine synthase subunit I)	purQ LA_3511	Leptospira interrogans serogroup Icterohaemorrhagiae serovar Lai (strain 56601)	219	purQ	2294.95	2291.98	2452.89	2031.29	2102.63	1926.17	0.714	-0.486004	0.0747701	1.12627
Q8F0I4	Cytochrome c peroxidase	mauG LA_3509	Leptospira interrogans serogroup Icterohaemorrhagiae serovar Lai (strain 56601)	339	mauG	2294.95	2291.98	2452.89	2031.29	2102.63	1926.17	0.713716	-0.486578	0.0441075	1.35549
Q8F0I5	Methylamine utilization protein	petE LA_3508	Leptospira interrogans serogroup Icterohaemorrhagiae serovar Lai (strain 56601)	105	petE	2294.95	2291.98	2452.89	2031.29	2102.63	1926.17	0.713716	-0.486578	0.0452046	1.34482
Q8F0I6	Cytochrome c	LA_3507	Leptospira interrogans serogroup Icterohaemorrhagiae serovar Lai (strain 56601)	119		4525.62	4394.7	4538.56	3808.14	3805.04	3973.3	0.712727	-0.488578	0.0499108	1.30181
Q8F0I7	Methyl-accepting chemotaxis transducer transmembrane protein	LA_3506	Leptospira interrogans serogroup Icterohaemorrhagiae serovar Lai (strain 56601)	548		4525.62	4394.7	4538.56	3808.14	3805.04	3973.3	0.712233	-0.489578	0.0422846	1.37382
Q8F0I8	Uncharacterized protein	LA_3505	Leptospira interrogans serogroup Icterohaemorrhagiae serovar Lai (strain 56601)	269		4525.62	4394.7	4538.56	3808.14	3805.04	3973.3	0.712233	-0.489578	0.0424549	1.37207
Q8F0I9	Uncharacterized protein	LA_3504	Leptospira interrogans serogroup Icterohaemorrhagiae serovar Lai (strain 56601)	133		4525.62	4394.7	4538.56	3808.14	3805.04	3973.3	0.712233	-0.489578	0.0446723	1.34996
Q8F0J2	Putative lipoprotein	LA_3501	Leptospira interrogans serogroup Icterohaemorrhagiae serovar Lai (strain 56601)	423		4525.62	4394.7	4538.56	3808.14	3805.04	3973.3	0.712	-0.490051	0.0748146	1.12601
Q8F0J3	Uncharacterized protein	LA_3500	Leptospira interrogans serogroup Icterohaemorrhagiae serovar Lai (strain 56601)	192		4195.9	3992.12	4126.61	3805.33	3498.01	3282.36	0.71174	-0.490578	0.0439591	1.35695
Q8F0J4	Uncharacterized protein	LA_3499	Leptospira interrogans serogroup Icterohaemorrhagiae serovar Lai (strain 56601)	142		3275.78	3108.36	3314.47	2835.37	2883.94	2614.09	0.71174	-0.490578	0.0446723	1.34996
Q8F0J5	Phosphate transport system regulatory protein	LA_3498	Leptospira interrogans serogroup Icterohaemorrhagiae serovar Lai (strain 56601)	238		3275.78	3108.36	3314.47	2835.37	2883.94	2614.09	0.711	-0.492079	0.0748487	1.12582
Q8F0J6	WGR domain-containing protein	LA_3497	Leptospira interrogans serogroup Icterohaemorrhagiae serovar Lai (strain 56601)	740		3275.78	3108.36	3314.47	2835.37	2883.94	2614.09	0.711	-0.492079	0.0749362	1.12531
Q8F0J9	Uncharacterized protein	LA_3494	Leptospira interrogans serogroup Icterohaemorrhagiae serovar Lai (strain 56601)	154		3275.78	3108.36	3314.47	2835.37	2883.94	2614.09	0.710754	-0.492578	0.0442549	1.35404
Q8F0K1	PHB domain-containing protein	LA_3492	Leptospira interrogans serogroup Icterohaemorrhagiae serovar Lai (strain 56601)	269		1853.34	1733.82	1831.43	1588.48	1498.12	1570.87	0.710754	-0.492578	0.0465327	1.33224
Q8F0K2	Uncharacterized protein	LA_3491	Leptospira interrogans serogroup Icterohaemorrhagiae serovar Lai (strain 56601)	135		1853.34	1733.82	1831.43	1588.48	1498.12	1570.87	0.709178	-0.49578	0.0443225	1.35338
Q8F0K3	Uncharacterized protein	LA_3490	Leptospira interrogans serogroup Icterohaemorrhagiae serovar Lai (strain 56601)	639		2172.34	1997.66	2048.59	1842.92	1714.36	1781.03	0.709178	-0.49578	0.0445686	1.35097
Q8F0K4	Flagellar basal body rod protein FlgB	LA_3489	Leptospira interrogans serogroup Icterohaemorrhagiae serovar Lai (strain 56601)	276		4925.57	4686.61	4721	4228.46	4095.34	3982.37	0.709	-0.496142	0.0753189	1.1231
Q8F0K7	Uncharacterized protein	LA_3486	Leptospira interrogans serogroup Icterohaemorrhagiae serovar Lai (strain 56601)	224		4925.57	4686.61	4721	4228.46	4095.34	3982.37	0.708295	-0.497578	0.0446723	1.34996
Q8F0K8	Short chain dehydrogenase	fabG LA_3484	Leptospira interrogans serogroup Icterohaemorrhagiae serovar Lai (strain 56601)	255	fabG	4925.57	4686.61	4721	4228.46	4095.34	3982.37	0.708295	-0.497578	0.0461192	1.33612
Q8F0K9	IS1501 transposase	tra5 LA_3483	Leptospira interrogans serogroup Icterohaemorrhagiae serovar Lai (strain 56601)	137	tra5	5601.67	5594.42	5594.34	4859.63	4769.14	4797.29	0.708295	-0.497578	0.0462978	1.33444
Q8F0L0	IS1501 transposase	LA_3482	Leptospira interrogans serogroup Icterohaemorrhagiae serovar Lai (strain 56601)	129		7188.38	6775.69	6837.85	6019.37	5967.4	5864.7	0.707314	-0.499578	0.0471909	1.32614
Q8F0L1	IS1501 transposase	LA_3481	Leptospira interrogans serogroup Icterohaemorrhagiae serovar Lai (strain 56601)	71		7188.38	6775.69	6837.85	6019.37	5967.4	5864.7	0.707314	-0.499578	0.0499319	1.30162
Q8F0L2	Uncharacterized protein	LA_3480	Leptospira interrogans serogroup Icterohaemorrhagiae serovar Lai (strain 56601)	108		7188.38	6775.69	6837.85	6019.37	5967.4	5864.7	0.707	-0.500218	0.0753675	1.12282
Q8F0L3	Uncharacterized protein	LA_3479	Leptospira interrogans serogroup Icterohaemorrhagiae serovar Lai (strain 56601)	241		3201.98	2777.16	3004.32	2583.75	2582.89	2538.5	0.706824	-0.500578	0.0485428	1.31388
Q8F0L4	Putative lipoprotein	LA_3478	Leptospira interrogans serogroup Icterohaemorrhagiae serovar Lai (strain 56601)	222		3201.98	2777.16	3004.32	2583.75	2582.89	2538.5	0.706334	-0.501578	0.0488972	1.31072
Q8F0L5	Uncharacterized protein	LA_3477	Leptospira interrogans serogroup Icterohaemorrhagiae serovar Lai (strain 56601)	180		4445.87	4379.46	4388.49	3774.41	3788.31	3779.77	0.705844	-0.502578	0.0496079	1.30445
Q8F0L6	Uncharacterized protein	LA_3476	Leptospira interrogans serogroup Icterohaemorrhagiae serovar Lai (strain 56601)	179		4445.87	4379.46	4388.49	3774.41	3788.31	3779.77	0.705844	-0.502578	0.0496494	1.30409
Q8F0L7	Uncharacterized protein	LA_3475	Leptospira interrogans serogroup Icterohaemorrhagiae serovar Lai (strain 56601)	180		4445.87	4379.46	4388.49	3774.41	3788.31	3779.77	0.704867	-0.504578	0.0497879	1.30288
Q8F0L8	Uncharacterized protein	LA_3474	Leptospira interrogans serogroup Icterohaemorrhagiae serovar Lai (strain 56601)	475		948.69	875.731	823.32	804.082	696.495	768.05	0.704378	-0.505578	0.0496906	1.30373
Q8F0L9	Uncharacterized protein	LA_3473	Leptospira interrogans serogroup Icterohaemorrhagiae serovar Lai (strain 56601)	239		948.69	875.731	823.32	804.082	696.495	768.05	0.70428	-0.50578	0.0498303	1.30251
Q8F0M0	Predicted nucleic-acid-binding protein	LA_3472	Leptospira interrogans serogroup Icterohaemorrhagiae serovar Lai (strain 56601)	120		6283.73	5927.23	6057.49	5315.09	5319.89	5011.98	0.703402	-0.507578	0.0496305	1.30425
Q8F0M1	Predicted periplasmic lipoprotein	LA_3471	Leptospira interrogans serogroup Icterohaemorrhagiae serovar Lai (strain 56601)	404		6283.73	5927.23	6057.49	5315.09	5319.89	5011.98	0.703402	-0.507578	0.0496906	1.30373
Q8F0M2	Predicted thiol oxidoreductase	LA_3470	Leptospira interrogans serogroup Icterohaemorrhagiae serovar Lai (strain 56601)	503		5613.58	5508.61	5424.85	4716.25	4687.9	4776.12	0.703	-0.508403	0.0753694	1.12281
Q8F0M3	Putative lipoprotein	irpA LA_3469	Leptospira interrogans serogroup Icterohaemorrhagiae serovar Lai (strain 56601)	440	irpA	5613.58	5508.61	5424.85	4716.25	4687.9	4776.12	0.703	-0.508403	0.0756674	1.12109
Q8F0M4	Outer membrane receptor for Fe3+-dicitrate/TonB-dependent receptor	LA_3468	Leptospira interrogans serogroup Icterohaemorrhagiae serovar Lai (strain 56601)	825		4162.57	4302.47	4043.63	3528.4	3603.14	3583.23	0.702428	-0.509578	0.0496305	1.30425
Q8F0M6	Thermolysin	LA_3466	Leptospira interrogans serogroup Icterohaemorrhagiae serovar Lai (strain 56601)	800		4162.57	4302.47	4043.63	3528.4	3603.14	3583.23	0.701941	-0.510578	0.0473644	1.32455
Q8F0M9	Uncharacterized protein	LA_3463	Leptospira interrogans serogroup Icterohaemorrhagiae serovar Lai (strain 56601)	115		4162.57	4302.47	4043.63	3528.4	3603.14	3583.23	0.701941	-0.510578	0.0485428	1.31388
Q8F0N0	Carbon-nitrogen hydrolase	LA_3462	Leptospira interrogans serogroup Icterohaemorrhagiae serovar Lai (strain 56601)	527		4162.57	4302.47	4043.63	3528.4	3603.14	3583.23	0.701455	-0.511578	0.0480699	1.31813
Q8F0N1	FAD/FMN-containing dehydrogenase	glcD LA_3461	Leptospira interrogans serogroup Icterohaemorrhagiae serovar Lai (strain 56601)	474	glcD	5913.54	6360.28	6292.9	5386.79	5616.17	4907.66	0.701	-0.512514	0.0759155	1.11967
Q8F0N2	Polyphosphate kinase (EC 2.7.4.1) (ATP-polyphosphate phosphotransferase) (Polyphosphoric acid kinase)	ppk LA_3459	Leptospira interrogans serogroup Icterohaemorrhagiae serovar Lai (strain 56601)	712	ppk	5913.54	6360.28	6292.9	5386.79	5616.17	4907.66	0.700483	-0.513578	0.0471155	1.32684
Q8F0N4	Uncharacterized protein	LA_3458	Leptospira interrogans serogroup Icterohaemorrhagiae serovar Lai (strain 56601)	80		5913.54	6360.28	6292.9	5386.79	5616.17	4907.66	0.700483	-0.513578	0.0464844	1.33269
Q8F0N6	Metalloendopeptidase	LA_3456	Leptospira interrogans serogroup Icterohaemorrhagiae serovar Lai (strain 56601)	397		1258.17	1234.2	1150.53	1079.61	1031	1005.42	0.7	-0.514573	0.0762005	1.11804
Q8F0N7	Glycerol uptake facilitator protein	glpF LA_3455	Leptospira interrogans serogroup Icterohaemorrhagiae serovar Lai (strain 56601)	238	glpF	8504.88	8869.59	8666.93	7370.28	7601.71	7344.86	0.699998	-0.514578	0.0461959	1.3354
Q8F0N8	Flagellar hook-associated protein 2 (HAP2) (Flagellar cap protein)	fliD LA_3454	Leptospira interrogans serogroup Icterohaemorrhagiae serovar Lai (strain 56601)	639	fliD	8504.88	8869.59	8666.93	7370.28	7601.71	7344.86	0.699998	-0.514578	0.0482937	1.31611
Q8F0N9	Uncharacterized protein	LA_3453	Leptospira interrogans serogroup Icterohaemorrhagiae serovar Lai (strain 56601)	318		8504.88	8869.59	8666.93	7370.28	7601.71	7344.86	0.699998	-0.514578	0.0496305	1.30425
Q8F0P1	Serine phosphatase RsbU	rsbU LA_3451	Leptospira interrogans serogroup Icterohaemorrhagiae serovar Lai (strain 56601)	591	rsbU	8504.88	8869.59	8666.93	7370.28	7601.71	7344.86	0.699513	-0.515578	0.0458872	1.33831
Q8F0P2	Regulatory protein	LA_3450	Leptospira interrogans serogroup Icterohaemorrhagiae serovar Lai (strain 56601)	598		5268.38	5213.49	5259.48	4682.51	4431.05	4373.95	0.699513	-0.515578	0.045942	1.33779
Q8F0P3	Riboflavin biosynthesis protein [Includes: Riboflavin kinase (EC 2.7.1.26) (Flavokinase); FMN adenylyltransferase (EC 2.7.7.2) (FAD pyrophosphorylase) (FAD synthase)]	ribF LA_3449	Leptospira interrogans serogroup Icterohaemorrhagiae serovar Lai (strain 56601)	318	ribF	5268.38	5213.49	5259.48	4682.51	4431.05	4373.95	0.699513	-0.515578	0.0468099	1.32966
Q8F0P4	Uncharacterized protein	LA_3448	Leptospira interrogans serogroup Icterohaemorrhagiae serovar Lai (strain 56601)	211		5268.38	5213.49	5259.48	4682.51	4431.05	4373.95	0.699415	-0.51578	0.0454407	1.34256
Q8F0P5	Putative lipoprotein	LA_3446	Leptospira interrogans serogroup Icterohaemorrhagiae serovar Lai (strain 56601)	159		5867.12	5527.85	5490.76	4931.33	4867.1	4641.56	0.699	-0.516636	0.0763117	1.11741
Q8F0P8	Penicillin binding protein	LA_3444	Leptospira interrogans serogroup Icterohaemorrhagiae serovar Lai (strain 56601)	419		5867.12	5527.85	5490.76	4931.33	4867.1	4641.56	0.699	-0.516636	0.0763766	1.11704
Q8F0Q0	Peroxiredoxin	bcp LA_3442	Leptospira interrogans serogroup Icterohaemorrhagiae serovar Lai (strain 56601)	159	bcp	5482.64	5146.12	4746.89	4523.66	4264.99	4364.88	0.698544	-0.517578	0.0442549	1.35404
Q8F0Q1	Probable cytosol aminopeptidase (EC 3.4.11.1) (Leucine aminopeptidase) (LAP) (EC 3.4.11.10) (Leucyl aminopeptidase)	pepA LA_3441	Leptospira interrogans serogroup Icterohaemorrhagiae serovar Lai (strain 56601)	495	pepA	5482.64	5146.12	4746.89	4523.66	4264.99	4364.88	0.698544	-0.517578	0.0446723	1.34996
Q8F0Q2	Putative lipoprotein	LA_3440	Leptospira interrogans serogroup Icterohaemorrhagiae serovar Lai (strain 56601)	264		5482.64	5146.12	4746.89	4523.66	4264.99	4364.88	0.698544	-0.517578	0.0471909	1.32614
Q8F0Q4	Uncharacterized protein	LA_3438	Leptospira interrogans serogroup Icterohaemorrhagiae serovar Lai (strain 56601)	168		7128.86	6810.17	7288.65	6126.2	6144.21	5908.54	0.698	-0.518701	0.0763847	1.11699
Q8F0Q5	Bifunctional translation initiation inhibitor (YjgF family)/endoribonuclease L-PSP	tdcF LA_3437	Leptospira interrogans serogroup Icterohaemorrhagiae serovar Lai (strain 56601)	155	tdcF	7128.86	6810.17	7288.65	6126.2	6144.21	5908.54	0.698	-0.518701	0.0765825	1.11587
Q8F0Q6	3-demethylubiquinone-9 3-methyltransferase	LA_3436	Leptospira interrogans serogroup Icterohaemorrhagiae serovar Lai (strain 56601)	267		7128.86	6810.17	7288.65	6126.2	6144.21	5908.54	0.697576	-0.519578	0.0446471	1.35021
Q8F0Q7	DEAD/DEAH box helicase	srmB LA_3435	Leptospira interrogans serogroup Icterohaemorrhagiae serovar Lai (strain 56601)	540	srmB	7932.33	7549.57	7302.18	6824.86	6353.28	6313.73	0.697092	-0.520578	0.0496305	1.30425
Q8F0Q8	N-acetylmuramoyl-L-alanine amidase	amiC LA_3434	Leptospira interrogans serogroup Icterohaemorrhagiae serovar Lai (strain 56601)	363	amiC	7932.33	7549.57	7302.18	6824.86	6353.28	6313.73	0.696609	-0.521578	0.0445686	1.35097
Q8F0Q9	Uncharacterized protein	LA_3433	Leptospira interrogans serogroup Icterohaemorrhagiae serovar Lai (strain 56601)	261		7932.33	7549.57	7302.18	6824.86	6353.28	6313.73	0.696127	-0.522578	0.0442249	1.35433
Q8F0R0	Uncharacterized protein	LA_3432	Leptospira interrogans serogroup Icterohaemorrhagiae serovar Lai (strain 56601)	525		5113.64	4861.43	4937.57	4304.37	4266.18	4184.97	0.696127	-0.522578	0.046166	1.33568
Q8F0R2	ISlin1 transposase	LA_3430	Leptospira interrogans serogroup Icterohaemorrhagiae serovar Lai (strain 56601)	56		5113.64	4861.43	4937.57	4304.37	4266.18	4184.97	0.696	-0.522841	0.076785	1.11472
Q8F0R7	Transcription termination/antitermination protein NusG	nusG LA_3425	Leptospira interrogans serogroup Icterohaemorrhagiae serovar Lai (strain 56601)	181	nusG	4299.46	4150.9	3942.4	3432.81	3659.29	3498.56	0.695	-0.524915	0.077084	1.11304
Q8F0R8	50S ribosomal protein L11	rplK LA_3424	Leptospira interrogans serogroup Icterohaemorrhagiae serovar Lai (strain 56601)	142	rplK	4299.46	4150.9	3942.4	3432.81	3659.29	3498.56	0.695	-0.524915	0.0772721	1.11198
Q8F0R9	50S ribosomal protein L1	rplA LA_3423	Leptospira interrogans serogroup Icterohaemorrhagiae serovar Lai (strain 56601)	230	rplA	4299.46	4150.9	3942.4	3432.81	3659.29	3498.56	0.694583	-0.52578	0.0441524	1.35505
Q8F0S1	50S ribosomal protein L7/L12	rplL LA_3421	Leptospira interrogans serogroup Icterohaemorrhagiae serovar Lai (strain 56601)	127	rplL	4319.69	4207.04	4289.03	3705.52	3627.03	3636.14	0.694199	-0.526578	0.045268	1.34421
Q8F0S2	DNA-directed RNA polymerase subunit beta (RNAP subunit beta) (EC 2.7.7.6) (RNA polymerase subunit beta) (Transcriptase subunit beta)	rpoB LA_3420	Leptospira interrogans serogroup Icterohaemorrhagiae serovar Lai (strain 56601)	1226	rpoB	4319.69	4207.04	4289.03	3705.52	3627.03	3636.14	0.694	-0.526992	0.0772732	1.11197
Q8F0S3	DNA-directed RNA polymerase subunit beta' (RNAP subunit beta') (EC 2.7.7.6) (RNA polymerase subunit beta') (Transcriptase subunit beta')	rpoC LA_3419	Leptospira interrogans serogroup Icterohaemorrhagiae serovar Lai (strain 56601)	1404	rpoC	4319.69	4207.04	4289.03	3705.52	3627.03	3636.14	0.693718	-0.527578	0.0459858	1.33738
Q8F0S5	30S ribosomal protein S7	rpsG LA_3416	Leptospira interrogans serogroup Icterohaemorrhagiae serovar Lai (strain 56601)	157	rpsG	4319.69	4207.04	4289.03	3705.52	3627.03	3636.14	0.693238	-0.528578	0.0434586	1.36192
Q8F0S6	Putative lipoprotein	LA_3415	Leptospira interrogans serogroup Icterohaemorrhagiae serovar Lai (strain 56601)	74		4319.69	4207.04	4289.03	3705.52	3627.03	3636.14	0.693238	-0.528578	0.0452046	1.34482
Q8F0S7	Putative lipoprotein	LA_3414	Leptospira interrogans serogroup Icterohaemorrhagiae serovar Lai (strain 56601)	60		3468.61	3112.37	3258.56	2862.08	2780.01	2766.79	0.692277	-0.530578	0.0421391	1.37532
Q8F0S9	Thiamine-monophosphate kinase (TMP kinase) (Thiamine-phosphate kinase) (EC 2.7.4.16)	thiL LA_3412	Leptospira interrogans serogroup Icterohaemorrhagiae serovar Lai (strain 56601)	307	thiL	3659.06	3459.62	3280.33	2973.13	3040.45	2865.07	0.692277	-0.530578	0.0442549	1.35404
Q8F0T1	YceI domain-containing protein	LA_3410	Leptospira interrogans serogroup Icterohaemorrhagiae serovar Lai (strain 56601)	209		4283.98	4335.35	4175.45	3725.2	3567.3	3651.26	0.692277	-0.530578	0.0477652	1.32089
Q8F0T2	50S ribosomal protein L13	rplM LA_3409	Leptospira interrogans serogroup Icterohaemorrhagiae serovar Lai (strain 56601)	149	rplM	3073.42	2792.4	2844.84	2534.54	2556.6	2341.95	0.691798	-0.531578	0.0418182	1.37864
Q8F0T3	30S ribosomal protein S9	rpsI LA_3408	Leptospira interrogans serogroup Icterohaemorrhagiae serovar Lai (strain 56601)	132	rpsI	3482.89	3319.28	3124.38	3018.12	2760.89	2697.25	0.691	-0.533242	0.0774067	1.11122
Q8F0T4	Alanine--tRNA ligase (EC 6.1.1.7) (Alanyl-tRNA synthetase) (AlaRS)	alaS LA_3407	Leptospira interrogans serogroup Icterohaemorrhagiae serovar Lai (strain 56601)	977	alaS	7128.86	6438.87	6780.77	6204.93	5880.19	5296.22	0.691	-0.533242	0.0774283	1.1111
Q8F0T5	UPF0234 protein LA_3406	LA_3406	Leptospira interrogans serogroup Icterohaemorrhagiae serovar Lai (strain 56601)	163		7128.86	6438.87	6780.77	6204.93	5880.19	5296.22	0.691	-0.533242	0.0776208	1.11002
Q8F0T6	Uncharacterized protein	LA_3405	Leptospira interrogans serogroup Icterohaemorrhagiae serovar Lai (strain 56601)	129		7128.86	6438.87	6780.77	6204.93	5880.19	5296.22	0.690361	-0.534578	0.0427298	1.36927
Q8F0T8	Hypothetical lipoprotein	LA_3403	Leptospira interrogans serogroup Icterohaemorrhagiae serovar Lai (strain 56601)	144		7128.86	6438.87	6780.77	6204.93	5880.19	5296.22	0.69	-0.535332	0.0776417	1.10991
Q8F0T9	Uncharacterized protein	LA_3402	Leptospira interrogans serogroup Icterohaemorrhagiae serovar Lai (strain 56601)	260		1565.28	1551.78	1442.43	1182.23	1297.42	1415.15	0.69	-0.535332	0.0776426	1.1099
Q8F0U0	Zn-dependent peptidase	pqqL LA_3401	Leptospira interrogans serogroup Icterohaemorrhagiae serovar Lai (strain 56601)	542	pqqL	3648.35	3374.61	3384.5	2928.15	3091.82	2849.95	0.689786	-0.53578	0.0446723	1.34996
Q8F0U1	Zn-dependent peptidase	LA_3400	Leptospira interrogans serogroup Icterohaemorrhagiae serovar Lai (strain 56601)	557		3648.35	3374.61	3384.5	2928.15	3091.82	2849.95	0.689	-0.537424	0.0776954	1.1096
Q8F0U2	Metallo-beta-lactamase	LA_3399	Leptospira interrogans serogroup Icterohaemorrhagiae serovar Lai (strain 56601)	275		3084.13	3080.3	2967.25	2604.83	2643.81	2544.54	0.689	-0.537424	0.0781784	1.10691
Q8F0U3	O-methyltransferase	LA_3398	Leptospira interrogans serogroup Icterohaemorrhagiae serovar Lai (strain 56601)	225		3084.13	3080.3	2967.25	2604.83	2643.81	2544.54	0.689	-0.537424	0.0782077	1.10675
Q8F0U4	Uncharacterized protein	LA_3397	Leptospira interrogans serogroup Icterohaemorrhagiae serovar Lai (strain 56601)	259		3084.13	3080.3	2967.25	2604.83	2643.81	2544.54	0.689	-0.537424	0.0783058	1.10621
Q8F0U5	MurNAc-LAA domain-containing protein	LA_3396	Leptospira interrogans serogroup Icterohaemorrhagiae serovar Lai (strain 56601)	444		3084.13	3080.3	2967.25	2604.83	2643.81	2544.54	0.688927	-0.537578	0.0411561	1.38557
Q8F0U7	Putative lipoprotein	LA_3394	Leptospira interrogans serogroup Icterohaemorrhagiae serovar Lai (strain 56601)	355		3084.13	3080.3	2967.25	2604.83	2643.81	2544.54	0.688927	-0.537578	0.0436563	1.35995
Q8F0V0	Uncharacterized protein	LA_3392	Leptospira interrogans serogroup Icterohaemorrhagiae serovar Lai (strain 56601)	366		4542.28	4499.75	4359.06	3685.84	3880.3	3865.95	0.688449	-0.538578	0.0411436	1.3857
Q8F0V1	Uncharacterized protein	LA_3390	Leptospira interrogans serogroup Icterohaemorrhagiae serovar Lai (strain 56601)	276		4542.28	4499.75	4359.06	3685.84	3880.3	3865.95	0.688	-0.53952	0.078312	1.10617
Q8F0V3	Uncharacterized protein	LA_3388	Leptospira interrogans serogroup Icterohaemorrhagiae serovar Lai (strain 56601)	631		4542.28	4499.75	4359.06	3685.84	3880.3	3865.95	0.688	-0.53952	0.0784117	1.10562
Q8F0V4	Uncharacterized protein	LA_3387	Leptospira interrogans serogroup Icterohaemorrhagiae serovar Lai (strain 56601)	81		4542.28	4499.75	4359.06	3685.84	3880.3	3865.95	0.687	-0.541618	0.0784757	1.10526
Q8F0V6	Uncharacterized protein	LA_3385	Leptospira interrogans serogroup Icterohaemorrhagiae serovar Lai (strain 56601)	137		4542.28	4499.75	4359.06	3685.84	3880.3	3865.95	0.687	-0.541618	0.0785148	1.10505
Q8F0V8	Uncharacterized protein	LA_3383	Leptospira interrogans serogroup Icterohaemorrhagiae serovar Lai (strain 56601)	47		4542.28	4499.75	4359.06	3685.84	3880.3	3865.95	0.686067	-0.543578	0.0441155	1.35541
Q8F0W1	Endoflagellar filament sheath protein	LA_3380	Leptospira interrogans serogroup Icterohaemorrhagiae serovar Lai (strain 56601)	239		5421.93	5332.98	5480.76	4485.71	4784.67	4581.09	0.686	-0.54372	0.0785192	1.10502
Q8F0W2	Flagellar filament sheath protein	LA_3379	Leptospira interrogans serogroup Icterohaemorrhagiae serovar Lai (strain 56601)	315		5421.93	5332.98	5480.76	4485.71	4784.67	4581.09	0.686	-0.54372	0.0785301	1.10496
Q8F0W3	Transcription elongation factor GreA (Transcript cleavage factor GreA)	greA LA_3378	Leptospira interrogans serogroup Icterohaemorrhagiae serovar Lai (strain 56601)	926	greA	5045.79	4778.83	4709.23	4124.43	4156.27	4097.27	0.685592	-0.544578	0.0445686	1.35097
Q8F0W4	Uncharacterized protein	LA_3377	Leptospira interrogans serogroup Icterohaemorrhagiae serovar Lai (strain 56601)	83		5045.79	4778.83	4709.23	4124.43	4156.27	4097.27	0.685117	-0.545578	0.0422846	1.37382
Q8F0W9	cAMP-binding protein	crp LA_3372	Leptospira interrogans serogroup Icterohaemorrhagiae serovar Lai (strain 56601)	210	crp	5045.79	4778.83	4709.23	4124.43	4156.27	4097.27	0.685117	-0.545578	0.0481961	1.31699
Q8F0X0	Glucans biosynthesis protein	mdoC LA_3371	Leptospira interrogans serogroup Icterohaemorrhagiae serovar Lai (strain 56601)	358	mdoC	5045.79	4778.83	4709.23	4124.43	4156.27	4097.27	0.685	-0.545824	0.0786494	1.1043
Q8F0X1	Surface antigen OrfC lipoprotein	LA_3370	Leptospira interrogans serogroup Icterohaemorrhagiae serovar Lai (strain 56601)	456		6198.03	5781.27	6027.48	5154.84	5106.04	5089.09	0.685	-0.545824	0.0787905	1.10353
Q8F0X2	Uncharacterized protein	LA_3369	Leptospira interrogans serogroup Icterohaemorrhagiae serovar Lai (strain 56601)	87		3962.6	3987.3	3911.21	3507.32	3354.65	3246.07	0.685	-0.545824	0.0788189	1.10337
Q8F0X3	Putative lipoprotein	LA_3368	Leptospira interrogans serogroup Icterohaemorrhagiae serovar Lai (strain 56601)	74		3962.6	3987.3	3911.21	3507.32	3354.65	3246.07	0.685	-0.545824	0.0790049	1.10235
Q8F0X4	Putative lipoprotein	LA_3367	Leptospira interrogans serogroup Icterohaemorrhagiae serovar Lai (strain 56601)	143		3962.6	3987.3	3911.21	3507.32	3354.65	3246.07	0.685	-0.545824	0.079272	1.10088
Q8F0X5	Enoyl-CoA hydratase	caiD LA_3366	Leptospira interrogans serogroup Icterohaemorrhagiae serovar Lai (strain 56601)	243	caiD	3962.6	3987.3	3911.21	3507.32	3354.65	3246.07	0.683	-0.550043	0.0793508	1.10045
Q8F0X6	Hydroxyethylthiazole kinase (EC 2.7.1.50) (4-methyl-5-beta-hydroxyethylthiazole kinase) (TH kinase) (Thz kinase)	thiM LA_3365	Leptospira interrogans serogroup Icterohaemorrhagiae serovar Lai (strain 56601)	265	thiM	3046.04	3008.12	2797.76	2500.81	2637.84	2387.3	0.682747	-0.550578	0.0418849	1.37794
Q8F0X8	Acyl-CoA dehydrogenase	caiA LA_3363	Leptospira interrogans serogroup Icterohaemorrhagiae serovar Lai (strain 56601)	391	caiA	3630.49	3552.65	3388.03	3175.56	2979.52	2843.9	0.682273	-0.551578	0.0395402	1.40296
Q8F0X9	Aminoglycoside phosphotransferase	LA_3362	Leptospira interrogans serogroup Icterohaemorrhagiae serovar Lai (strain 56601)	346		3630.49	3552.65	3388.03	3175.56	2979.52	2843.9	0.682273	-0.551578	0.0416216	1.38068
Q8F0Y0	DUF6285 domain-containing protein	LA_3361	Leptospira interrogans serogroup Icterohaemorrhagiae serovar Lai (strain 56601)	131		3630.49	3552.65	3388.03	3175.56	2979.52	2843.9	0.682	-0.552156	0.0793917	1.10022
Q8F0Y1	Phosphoglycerate mutase-related protein	LA_3360	Leptospira interrogans serogroup Icterohaemorrhagiae serovar Lai (strain 56601)	244		3630.49	3552.65	3388.03	3175.56	2979.52	2843.9	0.681328	-0.553578	0.0435103	1.36141
Q8F0Y3	CopG-like transcriptional regulator	LA_3358	Leptospira interrogans serogroup Icterohaemorrhagiae serovar Lai (strain 56601)	180		1581.94	1597.49	1636.64	1414.17	1295.03	1401.54	0.681	-0.554273	0.0794954	1.09966
Q8F0Y4	Histidine kinase sensor protein	LA_3357	Leptospira interrogans serogroup Icterohaemorrhagiae serovar Lai (strain 56601)	712		1581.94	1597.49	1636.64	1414.17	1295.03	1401.54	0.681	-0.554273	0.0795485	1.09937
Q8F0Y5	Glutathione transferase	gst LA_3356	Leptospira interrogans serogroup Icterohaemorrhagiae serovar Lai (strain 56601)	224	gst	7894.24	7141.38	7523.46	6301.92	6450.05	6455.85	0.681	-0.554273	0.0796319	1.09891
Q8F0Y6	4HBT domain-containing protein	LA_3355	Leptospira interrogans serogroup Icterohaemorrhagiae serovar Lai (strain 56601)	191		7894.24	7141.38	7523.46	6301.92	6450.05	6455.85	0.681	-0.554273	0.079645	1.09884
Q8F0Y7	Uncharacterized protein	LA_3353	Leptospira interrogans serogroup Icterohaemorrhagiae serovar Lai (strain 56601)	237		7894.24	7141.38	7523.46	6301.92	6450.05	6455.85	0.681	-0.554273	0.0796927	1.09858
Q8F0Y8	Uncharacterized protein	LA_3352	Leptospira interrogans serogroup Icterohaemorrhagiae serovar Lai (strain 56601)	132		5934.97	5576.77	5501.36	4967.88	4735.69	4774.61	0.680384	-0.555578	0.0391434	1.40734
Q8F0Y9	Cytochrome c-type biogenesis protein	LA_3351	Leptospira interrogans serogroup Icterohaemorrhagiae serovar Lai (strain 56601)	199		5934.97	5576.77	5501.36	4967.88	4735.69	4774.61	0.680384	-0.555578	0.0493163	1.30701
Q8F0Z0	Cytochrome c biogenesis protein	ccmF LA_3350	Leptospira interrogans serogroup Icterohaemorrhagiae serovar Lai (strain 56601)	729	ccmF	5934.97	5576.77	5501.36	4967.88	4735.69	4774.61	0.679913	-0.556578	0.0402664	1.39506
Q8F0Z1	Cytochrome c-type biogenesis protein	ccmE LA_3349	Leptospira interrogans serogroup Icterohaemorrhagiae serovar Lai (strain 56601)	131	ccmE	5934.97	5576.77	5501.36	4967.88	4735.69	4774.61	0.679337	-0.5578	0.0446723	1.34996
Q8F0Z4	DUF218 domain-containing protein	LA_3345	Leptospira interrogans serogroup Icterohaemorrhagiae serovar Lai (strain 56601)	258		5934.97	5576.77	5501.36	4967.88	4735.69	4774.61	0.679	-0.558517	0.0797166	1.09845
Q8F0Z6	Uncharacterized protein	LA_3344	Leptospira interrogans serogroup Icterohaemorrhagiae serovar Lai (strain 56601)	94		1441.48	1480.4	1368.87	1272.19	1140.91	1242.79	0.679	-0.558517	0.0797309	1.09837
Q8F0Z8	Uncharacterized protein	LA_3342	Leptospira interrogans serogroup Icterohaemorrhagiae serovar Lai (strain 56601)	216		1441.48	1480.4	1368.87	1272.19	1140.91	1242.79	0.678971	-0.558578	0.0399716	1.39825
Q8F100	Putative lipoprotein	LA_3340	Leptospira interrogans serogroup Icterohaemorrhagiae serovar Lai (strain 56601)	260		3641.21	3687.37	3541.04	3022.34	3195.75	3025.33	0.678971	-0.558578	0.0439188	1.35735
Q8F101	Putative lipoprotein	LA_3338	Leptospira interrogans serogroup Icterohaemorrhagiae serovar Lai (strain 56601)	125		3641.21	3687.37	3541.04	3022.34	3195.75	3025.33	0.67803	-0.560578	0.0442549	1.35404
Q8F103	Uncharacterized protein	LA_3337	Leptospira interrogans serogroup Icterohaemorrhagiae serovar Lai (strain 56601)	207		4144.71	3905.5	3856.48	3555.11	3428.72	3137.21	0.677	-0.562772	0.0799428	1.09722
Q8F104	Uncharacterized protein	LA_3336	Leptospira interrogans serogroup Icterohaemorrhagiae serovar Lai (strain 56601)	433		4144.71	3905.5	3856.48	3555.11	3428.72	3137.21	0.677	-0.562772	0.0799981	1.09692
Q8F106	Uncharacterized protein	LA_3334	Leptospira interrogans serogroup Icterohaemorrhagiae serovar Lai (strain 56601)	294		3323.39	3024.96	3328.59	2808.66	2746.56	2679.1	0.676	-0.564905	0.0801349	1.09618
Q8F107	Cytoplasmic membrane protein	LA_3333	Leptospira interrogans serogroup Icterohaemorrhagiae serovar Lai (strain 56601)	2306		3323.39	3024.96	3328.59	2808.66	2746.56	2679.1	0.676	-0.564905	0.0801948	1.09585
Q8F108	Uncharacterized protein	LA_3332	Leptospira interrogans serogroup Icterohaemorrhagiae serovar Lai (strain 56601)	76		2722.28	2668.9	2579.42	2381.32	2293.78	2098.53	0.676	-0.564905	0.0802197	1.09572
Q8F109	Uncharacterized protein	LA_3331	Leptospira interrogans serogroup Icterohaemorrhagiae serovar Lai (strain 56601)	153		9060.76	8636.22	8694.59	7307.02	7378.31	7768.19	0.675685	-0.565578	0.0394847	1.40357
Q8F110	Uncharacterized protein	LA_3330	Leptospira interrogans serogroup Icterohaemorrhagiae serovar Lai (strain 56601)	224		9060.76	8636.22	8694.59	7307.02	7378.31	7768.19	0.67559	-0.56578	0.0499108	1.30181
Q8F112	Uncharacterized protein	LA_3327	Leptospira interrogans serogroup Icterohaemorrhagiae serovar Lai (strain 56601)	207		9060.76	8636.22	8694.59	7307.02	7378.31	7768.19	0.675216	-0.566578	0.0383958	1.41572
Q8F114	Putative lipoprotein	LA_3325	Leptospira interrogans serogroup Icterohaemorrhagiae serovar Lai (strain 56601)	283		9060.76	8636.22	8694.59	7307.02	7378.31	7768.19	0.675216	-0.566578	0.0482137	1.31683
Q8F115	Leucine-rich repeat protein	LA_3324	Leptospira interrogans serogroup Icterohaemorrhagiae serovar Lai (strain 56601)	329		10278.5	9766.17	9718	8790.08	8430.82	8081.16	0.675	-0.567041	0.0802957	1.09531
Q8F116	Leucine-rich repeat protein	LA_3323	Leptospira interrogans serogroup Icterohaemorrhagiae serovar Lai (strain 56601)	311		4335.17	3883.85	4157.21	3581.82	3601.94	3324.69	0.674281	-0.568578	0.0441075	1.35549
Q8F117	Putative lipoprotein	LA_3322	Leptospira interrogans serogroup Icterohaemorrhagiae serovar Lai (strain 56601)	284		4335.17	3883.85	4157.21	3581.82	3601.94	3324.69	0.674281	-0.568578	0.0475166	1.32315
Q8F118	Putative lipoprotein	LA_3321	Leptospira interrogans serogroup Icterohaemorrhagiae serovar Lai (strain 56601)	452		4335.17	3883.85	4157.21	3581.82	3601.94	3324.69	0.674	-0.56918	0.0804466	1.09449
Q8F119	Leucine-rich repeat protein	LA_3320	Leptospira interrogans serogroup Icterohaemorrhagiae serovar Lai (strain 56601)	377		4335.17	3883.85	4157.21	3581.82	3601.94	3324.69	0.673814	-0.569578	0.0382339	1.41755
Q8F120	3-dmu-9_3-mt domain-containing protein	LA_3319	Leptospira interrogans serogroup Icterohaemorrhagiae serovar Lai (strain 56601)	136		4335.17	3883.85	4157.21	3581.82	3601.94	3324.69	0.673347	-0.570578	0.0382339	1.41755
Q8F122	Dihydrofolate reductase-like protein	folA LA_3317	Leptospira interrogans serogroup Icterohaemorrhagiae serovar Lai (strain 56601)	197	folA	8677.48	8259.3	8366.79	7658.46	7053.36	6786.96	0.673	-0.571322	0.0804486	1.09448
Q8F123	Uncharacterized protein	LA_3316	Leptospira interrogans serogroup Icterohaemorrhagiae serovar Lai (strain 56601)	295		8677.48	8259.3	8366.79	7658.46	7053.36	6786.96	0.67288	-0.571578	0.0407652	1.38971
Q8F124	Acetyltransferase	rimL LA_3315	Leptospira interrogans serogroup Icterohaemorrhagiae serovar Lai (strain 56601)	248	rimL	8677.48	8259.3	8366.79	7658.46	7053.36	6786.96	0.672414	-0.572578	0.0377986	1.42252
Q8F125	Cell division inhibitor	LA_3314	Leptospira interrogans serogroup Icterohaemorrhagiae serovar Lai (strain 56601)	300		8677.48	8259.3	8366.79	7658.46	7053.36	6786.96	0.672414	-0.572578	0.0400835	1.39703
Q8F131	Undecaprenyl-phosphate alpha-N-acetylglucosaminyltransferase	LA_3307	Leptospira interrogans serogroup Icterohaemorrhagiae serovar Lai (strain 56601)	348		8677.48	8259.3	8366.79	7658.46	7053.36	6786.96	0.672	-0.573467	0.0806684	1.0933
Q8F132	4-hydroxy-tetrahydrodipicolinate synthase (HTPA synthase) (EC 4.3.3.7)	dapA LA_3306	Leptospira interrogans serogroup Icterohaemorrhagiae serovar Lai (strain 56601)	307	dapA	8265.62	8168.68	7878.33	6688.5	7159.68	6799.06	0.671948	-0.573578	0.0496305	1.30425
Q8F133	4-hydroxy-tetrahydrodipicolinate reductase (HTPA reductase) (EC 1.17.1.8)	dapB LA_3305	Leptospira interrogans serogroup Icterohaemorrhagiae serovar Lai (strain 56601)	270	dapB	8265.62	8168.68	7878.33	6688.5	7159.68	6799.06	0.671483	-0.574578	0.0376703	1.424
Q8F134	Diadenylate cyclase (DAC) (EC 2.7.7.85) (Cyclic-di-AMP synthase) (c-di-AMP synthase)	dacA LA_3304	Leptospira interrogans serogroup Icterohaemorrhagiae serovar Lai (strain 56601)	273	dacA	6871.75	6781.3	6596.57	5674.96	5758.33	5754.33	0.671483	-0.574578	0.0376703	1.424
Q8F135	Uncharacterized protein	LA_3303	Leptospira interrogans serogroup Icterohaemorrhagiae serovar Lai (strain 56601)	351		6871.75	6781.3	6596.57	5674.96	5758.33	5754.33	0.671	-0.575615	0.0807217	1.09301
Q8F136	Holo-[acyl-carrier-protein] synthase (Holo-ACP synthase) (EC 2.7.8.7) (4'-phosphopantetheinyl transferase AcpS)	acpS LA_3302	Leptospira interrogans serogroup Icterohaemorrhagiae serovar Lai (strain 56601)	126	acpS	6871.75	6781.3	6596.57	5674.96	5758.33	5754.33	0.671	-0.575615	0.080771	1.09274
Q8F137	Uncharacterized protein	LA_3301	Leptospira interrogans serogroup Icterohaemorrhagiae serovar Lai (strain 56601)	73		6871.75	6781.3	6596.57	5674.96	5758.33	5754.33	0.670923	-0.57578	0.0488448	1.31118
Q8F138	Uncharacterized protein	LA_3300	Leptospira interrogans serogroup Icterohaemorrhagiae serovar Lai (strain 56601)	125		4497.05	4490.13	4161.33	3803.93	3649.73	3704.18	0.670923	-0.57578	0.0495064	1.30534
Q8F140	30S ribosomal protein S2	rpsB LA_3298	Leptospira interrogans serogroup Icterohaemorrhagiae serovar Lai (strain 56601)	294	rpsB	4497.05	4490.13	4161.33	3803.93	3649.73	3704.18	0.670088	-0.577578	0.0422846	1.37382
Q8F141	Elongation factor Ts (EF-Ts)	tsf LA_3297	Leptospira interrogans serogroup Icterohaemorrhagiae serovar Lai (strain 56601)	199	tsf	4497.05	4490.13	4161.33	3803.93	3649.73	3704.18	0.670088	-0.577578	0.0446723	1.34996
Q8F143	Ribosome-recycling factor (RRF) (Ribosome-releasing factor)	frr LA_3295	Leptospira interrogans serogroup Icterohaemorrhagiae serovar Lai (strain 56601)	184	frr	4497.05	4490.13	4161.33	3803.93	3649.73	3704.18	0.670088	-0.577578	0.047828	1.32032
Q8F144	Isoprenyl transferase (EC 2.5.1.-)	uppS LA_3294	Leptospira interrogans serogroup Icterohaemorrhagiae serovar Lai (strain 56601)	241	uppS	4497.05	4490.13	4161.33	3803.93	3649.73	3704.18	0.67	-0.577767	0.0808292	1.09243
Q8F145	CDP-diglyceride synthetase	cdsA LA_3293	Leptospira interrogans serogroup Icterohaemorrhagiae serovar Lai (strain 56601)	302	cdsA	2105.69	1971.2	2016.81	1731.87	1852.94	1578.43	0.67	-0.577767	0.0810692	1.09114
Q8F146	1-deoxy-D-xylulose 5-phosphate reductoisomerase (DXP reductoisomerase) (EC 1.1.1.267) (1-deoxyxylulose-5-phosphate reductoisomerase) (2-C-methyl-D-erythritol 4-phosphate synthase)	dxr LA_3292	Leptospira interrogans serogroup Icterohaemorrhagiae serovar Lai (strain 56601)	389	dxr	2105.69	1971.2	2016.81	1731.87	1852.94	1578.43	0.669	-0.579922	0.0811553	1.09068
Q8F147	Zinc metalloprotease	LA_3291	Leptospira interrogans serogroup Icterohaemorrhagiae serovar Lai (strain 56601)	575		2105.69	1971.2	2016.81	1731.87	1852.94	1578.43	0.669	-0.579922	0.0812574	1.09014
Q8F148	Proline--tRNA ligase (EC 6.1.1.15) (Prolyl-tRNA synthetase) (ProRS)	proS LA_3290	Leptospira interrogans serogroup Icterohaemorrhagiae serovar Lai (strain 56601)	576	proS	6287.3	6389.15	6418.25	5530.17	5353.34	5344.6	0.668232	-0.581578	0.0364854	1.43788
Q8F149	Tryptophan synthase beta chain (EC 4.2.1.20)	trpB LA_3289	Leptospira interrogans serogroup Icterohaemorrhagiae serovar Lai (strain 56601)	397	trpB	6287.3	6389.15	6418.25	5530.17	5353.34	5344.6	0.668232	-0.581578	0.0376703	1.424
Q8F150	Tryptophan synthase alpha chain (EC 4.2.1.20)	trpA LA_3288	Leptospira interrogans serogroup Icterohaemorrhagiae serovar Lai (strain 56601)	264	trpA	6287.3	6389.15	6418.25	5530.17	5353.34	5344.6	0.668232	-0.581578	0.0475166	1.32315
Q8F151	Uncharacterized protein	LA_3287	Leptospira interrogans serogroup Icterohaemorrhagiae serovar Lai (strain 56601)	186		6287.3	6389.15	6418.25	5530.17	5353.34	5344.6	0.668	-0.58208	0.0812832	1.09
Q8F152	Adenylate cyclase related protein	LA_3286	Leptospira interrogans serogroup Icterohaemorrhagiae serovar Lai (strain 56601)	770		12549.6	12737.4	12095	10330.8	10815.4	10574.3	0.668	-0.58208	0.0813358	1.08972
Q8F153	1-deoxy-D-xylulose-5-phosphate synthase (EC 2.2.1.7) (1-deoxyxylulose-5-phosphate synthase) (DXP synthase) (DXPS)	dxs LA_3285	Leptospira interrogans serogroup Icterohaemorrhagiae serovar Lai (strain 56601)	634	dxs	12549.6	12737.4	12095	10330.8	10815.4	10574.3	0.668	-0.58208	0.081716	1.08769
Q8F154	TPR-repeat-containing protein	LA_3284	Leptospira interrogans serogroup Icterohaemorrhagiae serovar Lai (strain 56601)	158		12549.6	12737.4	12095	10330.8	10815.4	10574.3	0.667769	-0.582578	0.0383019	1.41678
Q8F155	ISlin1 transposase	LA_3282	Leptospira interrogans serogroup Icterohaemorrhagiae serovar Lai (strain 56601)	205		4641.08	4564.71	4261.96	3612.75	3720.22	4097.27	0.667307	-0.583578	0.0464844	1.33269
Q8F156	ISlin1 transposase	LA_3281	Leptospira interrogans serogroup Icterohaemorrhagiae serovar Lai (strain 56601)	119		8041.84	7667.46	7971.32	6800.96	6723.63	6567.73	0.667	-0.584241	0.0818099	1.08719
Q8F160	Uncharacterized protein	LA_3277	Leptospira interrogans serogroup Icterohaemorrhagiae serovar Lai (strain 56601)	268		8041.84	7667.46	7971.32	6800.96	6723.63	6567.73	0.667	-0.584241	0.0818821	1.08681
Q8F161	Uncharacterized protein	LA_3276	Leptospira interrogans serogroup Icterohaemorrhagiae serovar Lai (strain 56601)	422		1900.95	1858.12	1855.56	1685.48	1520.82	1558.78	0.666844	-0.584578	0.0382339	1.41755
Q8F162	Uncharacterized protein	LA_3275	Leptospira interrogans serogroup Icterohaemorrhagiae serovar Lai (strain 56601)	72		1900.95	1858.12	1855.56	1685.48	1520.82	1558.78	0.666844	-0.584578	0.0389555	1.40943
Q8F163	Predicted nucleic-acid-binding protein	LA_3274	Leptospira interrogans serogroup Icterohaemorrhagiae serovar Lai (strain 56601)	147		1900.95	1858.12	1855.56	1685.48	1520.82	1558.78	0.666382	-0.585578	0.0494531	1.30581
Q8F164	FGE-sulfatase domain-containing protein	LA_3273	Leptospira interrogans serogroup Icterohaemorrhagiae serovar Lai (strain 56601)	270		1900.95	1858.12	1855.56	1685.48	1520.82	1558.78	0.666	-0.586406	0.0819016	1.08671
Q8F166	Uncharacterized protein	LA_3271	Leptospira interrogans serogroup Icterohaemorrhagiae serovar Lai (strain 56601)	636		3281.73	3223.04	3039.05	2779.14	2766.87	2538.5	0.666	-0.586406	0.0819888	1.08625
Q8F167	Endo/exonuclease/phosphatase domain-containing protein	LA_3270	Leptospira interrogans serogroup Icterohaemorrhagiae serovar Lai (strain 56601)	202		1765.25	1813.21	1714.91	1428.23	1578.17	1475.62	0.665921	-0.586578	0.0382339	1.41755
Q8F169	Cytochrome_C7 domain-containing protein	LA_3268	Leptospira interrogans serogroup Icterohaemorrhagiae serovar Lai (strain 56601)	168		3504.32	3297.63	3252.67	2900.04	2834.96	2778.89	0.665921	-0.586578	0.0407652	1.38971
Q8F170	Molybdopterin oxidoreductase iron-sulfur binding subunit	LA_3267	Leptospira interrogans serogroup Icterohaemorrhagiae serovar Lai (strain 56601)	1035		9977.31	10074.9	10279.4	8721.2	8433.21	8580.09	0.665459	-0.587578	0.0465327	1.33224
Q8F171	Fe-S-cluster-containing hydrogenase	LA_3266	Leptospira interrogans serogroup Icterohaemorrhagiae serovar Lai (strain 56601)	455		9977.31	10074.9	10279.4	8721.2	8433.21	8580.09	0.665	-0.588574	0.0820795	1.08577
Q8F172	Uncharacterized protein	LA_3265	Leptospira interrogans serogroup Icterohaemorrhagiae serovar Lai (strain 56601)	183		9977.31	10074.9	10279.4	8721.2	8433.21	8580.09	0.664	-0.590745	0.0821069	1.08562
Q8F173	Putative lipoprotein	LA_3264	Leptospira interrogans serogroup Icterohaemorrhagiae serovar Lai (strain 56601)	193		9977.31	10074.9	10279.4	8721.2	8433.21	8580.09	0.663617	-0.591578	0.0345344	1.46175
Q8F174	Uncharacterized protein	LA_3263	Leptospira interrogans serogroup Icterohaemorrhagiae serovar Lai (strain 56601)	407		2462.78	2513.32	2361.68	2268.86	1818.29	2137.84	0.663617	-0.591578	0.0406001	1.39147
Q8F175	Putative lipoprotein	LA_3262	Leptospira interrogans serogroup Icterohaemorrhagiae serovar Lai (strain 56601)	159		2462.78	2513.32	2361.68	2268.86	1818.29	2137.84	0.663617	-0.591578	0.0471909	1.32614
Q8F177	Uncharacterized protein	LA_3260	Leptospira interrogans serogroup Icterohaemorrhagiae serovar Lai (strain 56601)	155		2462.78	2513.32	2361.68	2268.86	1818.29	2137.84	0.663	-0.592919	0.082864	1.08163
Q8F179	TonB dependent receptor	LA_3258	Leptospira interrogans serogroup Icterohaemorrhagiae serovar Lai (strain 56601)	941		4092.34	3912.72	3666.98	3171.34	3218.45	3495.53	0.663	-0.592919	0.0830697	1.08056
Q8F182	Uncharacterized protein	LA_3255	Leptospira interrogans serogroup Icterohaemorrhagiae serovar Lai (strain 56601)	204		4092.34	3912.72	3666.98	3171.34	3218.45	3495.53	0.663	-0.592919	0.0832084	1.07983
Q8F184	ISlin1 transposase	LA_3253	Leptospira interrogans serogroup Icterohaemorrhagiae serovar Lai (strain 56601)	110		4092.34	3912.72	3666.98	3171.34	3218.45	3495.53	0.662	-0.595097	0.0832607	1.07956
Q8F185	ISlin1 transposase	LA_3252	Leptospira interrogans serogroup Icterohaemorrhagiae serovar Lai (strain 56601)	160		5279.1	4867.85	4592.11	4201.75	4189.72	4080.64	0.662	-0.595097	0.083339	1.07915
Q8F187	ISlin1 transposase	LA_3250	Leptospira interrogans serogroup Icterohaemorrhagiae serovar Lai (strain 56601)	119		5279.1	4867.85	4592.11	4201.75	4189.72	4080.64	0.661779	-0.595578	0.0452046	1.34482
Q8F188	ISlin1 transposase	LA_3249	Leptospira interrogans serogroup Icterohaemorrhagiae serovar Lai (strain 56601)	248		2473.5	2457.18	2246.33	2102.98	1973.6	1992.7	0.661	-0.597278	0.0834295	1.07868
Q8F189	TonB	LA_3247	Leptospira interrogans serogroup Icterohaemorrhagiae serovar Lai (strain 56601)	196		2473.5	2457.18	2246.33	2102.98	1973.6	1992.7	0.661	-0.597278	0.0834908	1.07836
Q8F190	ExbD-related biopolymer transport protein	exbD LA_3246	Leptospira interrogans serogroup Icterohaemorrhagiae serovar Lai (strain 56601)	136	exbD	3603.12	2845.32	2996.08	2651.22	2647.4	2680.62	0.66	-0.599462	0.0836686	1.07744
Q8F191	ExbD-related biopolymer transport protein	LA_3245	Leptospira interrogans serogroup Icterohaemorrhagiae serovar Lai (strain 56601)	139		3603.12	2845.32	2996.08	2651.22	2647.4	2680.62	0.66	-0.599462	0.084025	1.07559
Q8F192	Biopolymer transport protein TolQ	tolQ LA_3244	Leptospira interrogans serogroup Icterohaemorrhagiae serovar Lai (strain 56601)	270	tolQ	5143.4	4696.23	4950.51	4131.46	4164.64	4210.67	0.66	-0.599462	0.0840286	1.07557
Q8F193	Uncharacterized protein	LA_3243	Leptospira interrogans serogroup Icterohaemorrhagiae serovar Lai (strain 56601)	178		5143.4	4696.23	4950.51	4131.46	4164.64	4210.67	0.66	-0.599462	0.0841289	1.07505
Q8F194	TonB-dependent outer membrane receptor	LA_3242	Leptospira interrogans serogroup Icterohaemorrhagiae serovar Lai (strain 56601)	986		5737.37	5476.53	5581.39	4859.63	4789.45	4546.31	0.659	-0.60165	0.131162	0.882193
Q8F195	Uncharacterized protein	LA_3241	Leptospira interrogans serogroup Icterohaemorrhagiae serovar Lai (strain 56601)	247		2512.78	2375.38	2524.1	2097.36	2047.67	2128.77	0.659	-0.60165	0.131792	0.880109
Q8F196	LipL48	lipL48 LA_3240	Leptospira interrogans serogroup Icterohaemorrhagiae serovar Lai (strain 56601)	461	lipL48	2512.78	2375.38	2524.1	2097.36	2047.67	2128.77	0.657664	-0.604578	0.0376703	1.424
Q8F197	Uncharacterized protein	LA_3239	Leptospira interrogans serogroup Icterohaemorrhagiae serovar Lai (strain 56601)	104		2512.78	2375.38	2524.1	2097.36	2047.67	2128.77	0.657664	-0.604578	0.0391434	1.40734
Q8F1A1	Adenylate/guanylate cyclase	LA_3235	Leptospira interrogans serogroup Icterohaemorrhagiae serovar Lai (strain 56601)	169		2512.78	2375.38	2524.1	2097.36	2047.67	2128.77	0.657116	-0.60578	0.0337787	1.47136
Q8F1A2	Adenylate/guanylate cyclase	cyaA LA_3234	Leptospira interrogans serogroup Icterohaemorrhagiae serovar Lai (strain 56601)	436	cyaA	1643.84	1628.76	1433.01	1263.76	1421.66	1280.59	0.657	-0.606035	0.130799	0.883397
Q8F1A3	LipL45-related protein	LA_3233	Leptospira interrogans serogroup Icterohaemorrhagiae serovar Lai (strain 56601)	372		1643.84	1628.76	1433.01	1263.76	1421.66	1280.59	0.656298	-0.607578	0.0446723	1.34996
Q8F1A5	Uncharacterized protein	LA_3231	Leptospira interrogans serogroup Icterohaemorrhagiae serovar Lai (strain 56601)	134		2599.67	2263.11	2352.26	2020.04	1991.52	2078.88	0.656298	-0.607578	0.0491711	1.30829
Q8F1A6	Uncharacterized protein	LA_3230	Leptospira interrogans serogroup Icterohaemorrhagiae serovar Lai (strain 56601)	260		4192.33	3778.8	3697	3344.25	3337.92	3158.38	0.656	-0.608232	0.130637	0.883933
Q8F1A9	Uncharacterized protein	LA_3227	Leptospira interrogans serogroup Icterohaemorrhagiae serovar Lai (strain 56601)	102		1977.13	1872.56	1888.52	1671.42	1579.36	1592.04	0.655388	-0.609578	0.0335917	1.47377
Q8F1B2	Uncharacterized protein	LA_3224	Leptospira interrogans serogroup Icterohaemorrhagiae serovar Lai (strain 56601)	132		1977.13	1872.56	1888.52	1671.42	1579.36	1592.04	0.655	-0.610433	0.129891	0.886422
Q8F1B6	Uncharacterized protein	LA_3220	Leptospira interrogans serogroup Icterohaemorrhagiae serovar Lai (strain 56601)	77		1977.13	1872.56	1888.52	1671.42	1579.36	1592.04	0.655	-0.610433	0.129917	0.886335
Q8F1B7	Transketolase N-terminal subunit	LA_3219	Leptospira interrogans serogroup Icterohaemorrhagiae serovar Lai (strain 56601)	274		3807.85	3796.44	3807.05	3306.29	3174.25	3158.38	0.655	-0.610433	0.130048	0.885896
Q8F1B9	Transglut_core2 domain-containing protein	LA_3217	Leptospira interrogans serogroup Icterohaemorrhagiae serovar Lai (strain 56601)	295		3807.85	3796.44	3807.05	3306.29	3174.25	3158.38	0.655	-0.610433	0.130157	0.885533
Q8F1C0	Geranylgeranyl pyrophosphate synthase	ispA LA_3216	Leptospira interrogans serogroup Icterohaemorrhagiae serovar Lai (strain 56601)	319	ispA	3807.85	3796.44	3807.05	3306.29	3174.25	3158.38	0.655	-0.610433	0.130469	0.884491
Q8F1C1	Uncharacterized protein	LA_3215	Leptospira interrogans serogroup Icterohaemorrhagiae serovar Lai (strain 56601)	62		4550.62	4329.74	4166.03	3784.25	3549.38	3673.94	0.655	-0.610433	0.130574	0.884143
Q8F1C2	Uncharacterized protein	LA_3214	Leptospira interrogans serogroup Icterohaemorrhagiae serovar Lai (strain 56601)	167		4098.29	3788.42	3886.49	3536.84	3275.8	3120.58	0.65448	-0.611578	0.0333984	1.47627
Q8F1C3	Uncharacterized protein	LA_3213	Leptospira interrogans serogroup Icterohaemorrhagiae serovar Lai (strain 56601)	224		3318.63	2953.59	3165.57	2739.78	2562.58	2662.47	0.654	-0.612637	0.128987	0.889453
Q8F1C6	Putative lipoprotein	LA_3210	Leptospira interrogans serogroup Icterohaemorrhagiae serovar Lai (strain 56601)	251		3318.63	2953.59	3165.57	2739.78	2562.58	2662.47	0.654	-0.612637	0.129481	0.887795
Q8F1C7	Uncharacterized protein	LA_3209	Leptospira interrogans serogroup Icterohaemorrhagiae serovar Lai (strain 56601)	89		3318.63	2953.59	3165.57	2739.78	2562.58	2662.47	0.654	-0.612637	0.129572	0.887489
Q8F1C9	Histidine kinase (EC 2.7.13.3)	LA_3207	Leptospira interrogans serogroup Icterohaemorrhagiae serovar Lai (strain 56601)	1165		8906.02	8377.99	8109.03	7419.48	7230.17	6761.26	0.654	-0.612637	0.129741	0.886922
Q8F1D0	Two-component response regulator receiver protein	LA_3206	Leptospira interrogans serogroup Icterohaemorrhagiae serovar Lai (strain 56601)	135		8906.02	8377.99	8109.03	7419.48	7230.17	6761.26	0.653574	-0.613578	0.033087	1.48034
Q8F1D2	Zn-dependent hydrolase	LA_3205	Leptospira interrogans serogroup Icterohaemorrhagiae serovar Lai (strain 56601)	340		8906.02	8377.99	8109.03	7419.48	7230.17	6761.26	0.653	-0.614845	0.12864	0.890624
Q8F1D3	Uncharacterized protein	LA_3203	Leptospira interrogans serogroup Icterohaemorrhagiae serovar Lai (strain 56601)	63		1618.84	1604.71	1618.98	1327.02	1436	1318.39	0.653	-0.614845	0.128812	0.890045
Q8F1D5	Uncharacterized protein	LA_3201	Leptospira interrogans serogroup Icterohaemorrhagiae serovar Lai (strain 56601)	250		1618.84	1604.71	1618.98	1327.02	1436	1318.39	0.652668	-0.615578	0.0392946	1.40567
Q8F1D6	Type I restriction enzyme	hsdR LA_3200	Leptospira interrogans serogroup Icterohaemorrhagiae serovar Lai (strain 56601)	302	hsdR	1618.84	1604.71	1618.98	1327.02	1436	1318.39	0.652668	-0.615578	0.0461192	1.33612
Q8F1D7	Anticodon nuclease	prrC LA_3199	Leptospira interrogans serogroup Icterohaemorrhagiae serovar Lai (strain 56601)	185	prrC	2987.72	3049.82	2840.13	2663.87	2456.25	2366.14	0.652577	-0.61578	0.0461959	1.3354
Q8F1D8	Type I restriction enzyme EcoprrI specificity protein	hsdS LA_3198	Leptospira interrogans serogroup Icterohaemorrhagiae serovar Lai (strain 56601)	411	hsdS	2987.72	3049.82	2840.13	2663.87	2456.25	2366.14	0.652	-0.617056	0.128145	0.892298
Q8F1D9	Site-specific DNA-methyltransferase (adenine-specific) (EC 2.1.1.72)	hsdM LA_3197	Leptospira interrogans serogroup Icterohaemorrhagiae serovar Lai (strain 56601)	513	hsdM	2987.72	3049.82	2840.13	2663.87	2456.25	2366.14	0.651764	-0.617578	0.0325693	1.48719
Q8F1E0	Uncharacterized protein	LA_3196	Leptospira interrogans serogroup Icterohaemorrhagiae serovar Lai (strain 56601)	172		2987.72	3049.82	2840.13	2663.87	2456.25	2366.14	0.651764	-0.617578	0.0459049	1.33814
Q8F1E1	ISlin1 transposase	LA_3195	Leptospira interrogans serogroup Icterohaemorrhagiae serovar Lai (strain 56601)	389		1571.23	1594.28	1645.46	1421.2	1259.19	1384.91	0.651313	-0.618578	0.0324687	1.48854
Q8F1E3	Fruiting body developmental protein S	LA_3193	Leptospira interrogans serogroup Icterohaemorrhagiae serovar Lai (strain 56601)	207		1571.23	1594.28	1645.46	1421.2	1259.19	1384.91	0.651	-0.619271	0.127706	0.89379
Q8F1E4	Fruiting body developmental protein R	LA_3192	Leptospira interrogans serogroup Icterohaemorrhagiae serovar Lai (strain 56601)	279		1531.95	1611.12	1588.38	1387.46	1277.11	1331.99	0.651	-0.619271	0.128102	0.892443
Q8F1E5	Uncharacterized protein	LA_3191	Leptospira interrogans serogroup Icterohaemorrhagiae serovar Lai (strain 56601)	627		1531.95	1611.12	1588.38	1387.46	1277.11	1331.99	0.650861	-0.619578	0.0453255	1.34366
Q8F1E6	ATP-dependent RNA helicase	LA_3190	Leptospira interrogans serogroup Icterohaemorrhagiae serovar Lai (strain 56601)	752		3775.71	3973.67	3766.44	3292.24	3337.92	3069.18	0.65041	-0.620578	0.0323287	1.49041
Q8F1E7	Uncharacterized protein	LA_3189	Leptospira interrogans serogroup Icterohaemorrhagiae serovar Lai (strain 56601)	210		3775.71	3973.67	3766.44	3292.24	3337.92	3069.18	0.65	-0.621488	0.127533	0.894379
Q8F1E9	Uncharacterized protein	LA_3187	Leptospira interrogans serogroup Icterohaemorrhagiae serovar Lai (strain 56601)	74		3775.71	3973.67	3766.44	3292.24	3337.92	3069.18	0.64996	-0.621578	0.0325242	1.48779
Q8F1F0	Uncharacterized protein	LA_3186	Leptospira interrogans serogroup Icterohaemorrhagiae serovar Lai (strain 56601)	125		3775.71	3973.67	3766.44	3292.24	3337.92	3069.18	0.64996	-0.621578	0.0323287	1.49041
Q8F1F4	CRISPR-associated endoribonuclease Cas2 (EC 3.1.-.-)	cas2 LA_3182	Leptospira interrogans serogroup Icterohaemorrhagiae serovar Lai (strain 56601)	94	cas2	6617.02	6430.85	6708.97	5504.87	5643.64	5497.3	0.649059	-0.623578	0.0443114	1.35348
Q8F1F5	CRISPR-associated exonuclease Cas4/endonuclease Cas1 fusion (EC 3.1.-.-) (EC 3.1.12.1)	cas4-cas1 LA_3181	Leptospira interrogans serogroup Icterohaemorrhagiae serovar Lai (strain 56601)	541	cas4-cas1	6617.02	6430.85	6708.97	5504.87	5643.64	5497.3	0.649	-0.62371	0.127005	0.896181
Q8F1F6	Uncharacterized protein	LA_3180	Leptospira interrogans serogroup Icterohaemorrhagiae serovar Lai (strain 56601)	98		6617.02	6430.85	6708.97	5504.87	5643.64	5497.3	0.648	-0.625934	0.126041	0.899489
Q8F1F7	Uncharacterized protein	LA_3179	Leptospira interrogans serogroup Icterohaemorrhagiae serovar Lai (strain 56601)	291		2994.86	3103.55	2999.62	2644.19	2665.32	2349.51	0.648	-0.625934	0.12652	0.897842
Q8F1F9	Uncharacterized protein	LA_3176	Leptospira interrogans serogroup Icterohaemorrhagiae serovar Lai (strain 56601)	128		2994.86	3103.55	2999.62	2644.19	2665.32	2349.51	0.648	-0.625934	0.12664	0.897428
Q8F1G1	Uncharacterized protein	LA_3175	Leptospira interrogans serogroup Icterohaemorrhagiae serovar Lai (strain 56601)	183		1461.72	1405.02	1381.22	1120.37	1218.57	1235.23	0.648	-0.625934	0.126859	0.896678
Q8F1G3	ATPase component of ABC transporter	uup LA_3173	Leptospira interrogans serogroup Icterohaemorrhagiae serovar Lai (strain 56601)	498	uup	1461.72	1405.02	1381.22	1120.37	1218.57	1235.23	0.647262	-0.627578	0.0382339	1.41755
Q8F1G4	Aldo/keto reductase	ara1 LA_3172	Leptospira interrogans serogroup Icterohaemorrhagiae serovar Lai (strain 56601)	278	ara1	1461.72	1405.02	1381.22	1120.37	1218.57	1235.23	0.647262	-0.627578	0.0397914	1.40021
Q8F1G6	Serine/threonine phosphatase containing GAF domains	LA_3170	Leptospira interrogans serogroup Icterohaemorrhagiae serovar Lai (strain 56601)	588		1461.72	1405.02	1381.22	1120.37	1218.57	1235.23	0.647	-0.628162	0.125312	0.902009
Q8F1G8	Cytoplasmic membrane protein	LA_3168	Leptospira interrogans serogroup Icterohaemorrhagiae serovar Lai (strain 56601)	67		3874.51	3618.41	3641.09	3213.52	3053.59	3102.44	0.647	-0.628162	0.125929	0.899875
Q8F1G9	Metallophosphoesterase	LA_3166	Leptospira interrogans serogroup Icterohaemorrhagiae serovar Lai (strain 56601)	280		3874.51	3618.41	3641.09	3213.52	3053.59	3102.44	0.647	-0.628162	0.125954	0.899789
Q8F1H1	Uncharacterized protein	LA_3165	Leptospira interrogans serogroup Icterohaemorrhagiae serovar Lai (strain 56601)	221		4249.46	3706.62	3807.05	3580.41	3116.91	3203.74	0.646814	-0.628578	0.0320181	1.4946
Q8F1H3	Uncharacterized protein	LA_3161	Leptospira interrogans serogroup Icterohaemorrhagiae serovar Lai (strain 56601)	50		4249.46	3706.62	3807.05	3580.41	3116.91	3203.74	0.646	-0.630394	0.125157	0.902544
Q8F1H4	Uncharacterized protein	LA_3162	Leptospira interrogans serogroup Icterohaemorrhagiae serovar Lai (strain 56601)	74		4908.9	4455.64	4468.53	4123.03	3699.91	3817.57	0.646	-0.630394	0.125266	0.902167
Q8F1H5	4-hydroxy-3-methylbut-2-en-1-yl diphosphate synthase (flavodoxin) (EC 1.17.7.3) (1-hydroxy-2-methyl-2-(E)-butenyl 4-diphosphate synthase)	ispG gcpE LA_3160	Leptospira interrogans serogroup Icterohaemorrhagiae serovar Lai (strain 56601)	663	ispG	4908.9	4455.64	4468.53	4123.03	3699.91	3817.57	0.64547	-0.631578	0.0446471	1.35021
Q8F1H7	Zn-dependent alcohol dehydrogenase	adhP LA_3158	Leptospira interrogans serogroup Icterohaemorrhagiae serovar Lai (strain 56601)	337	adhP	4908.9	4455.64	4468.53	4123.03	3699.91	3817.57	0.645	-0.632629	0.125098	0.902751
Q8F1H9	Flavin-binding monooxygenase-like protein	LA_3156	Leptospira interrogans serogroup Icterohaemorrhagiae serovar Lai (strain 56601)	455		5937.35	5373.08	5445.45	4606.6	4665.2	4812.41	0.644129	-0.634578	0.039218	1.40651
Q8F1I0	Transposase	LA_3155	Leptospira interrogans serogroup Icterohaemorrhagiae serovar Lai (strain 56601)	219		5937.35	5373.08	5445.45	4606.6	4665.2	4812.41	0.644	-0.634867	0.124558	0.904628
Q8F1I3	CopG-like transcriptional regulator	LA_3152	Leptospira interrogans serogroup Icterohaemorrhagiae serovar Lai (strain 56601)	178		4827.96	4710.66	4574.46	4353.57	3740.53	3775.24	0.644	-0.634867	0.124635	0.904359
Q8F1I5	Uncharacterized protein	LA_3150	Leptospira interrogans serogroup Icterohaemorrhagiae serovar Lai (strain 56601)	124		2312.8	2356.94	2036.23	1923.05	1726.3	1983.63	0.643593	-0.63578	0.0352018	1.45344
Q8F1I6	TonB-dependent outer membrane hemin receptor	LA_3149	Leptospira interrogans serogroup Icterohaemorrhagiae serovar Lai (strain 56601)	777		1339.12	1423.46	1425.95	1169.57	1194.67	1156.61	0.643237	-0.636578	0.0315532	1.50096
Q8F1I7	Uncharacterized protein	LA_3148	Leptospira interrogans serogroup Icterohaemorrhagiae serovar Lai (strain 56601)	97		6212.31	6108.47	6405.89	5409.28	5183.69	5135.96	0.643237	-0.636578	0.0343635	1.4639
Q8F1I8	Alpha/beta hydrolase superfamily protein	LA_3147	Leptospira interrogans serogroup Icterohaemorrhagiae serovar Lai (strain 56601)	277		6212.31	6108.47	6405.89	5409.28	5183.69	5135.96	0.643	-0.637109	0.124053	0.906392
Q8F1I9	Cation transporter protein	LA_3146	Leptospira interrogans serogroup Icterohaemorrhagiae serovar Lai (strain 56601)	128		2104.5	2172.49	2049.18	1776.85	1845.77	1679.73	0.643	-0.637109	0.124061	0.906366
Q8F1J0	Uncharacterized protein	LA_3145	Leptospira interrogans serogroup Icterohaemorrhagiae serovar Lai (strain 56601)	358		3585.26	3521.37	3323.29	2966.11	2764.48	3017.77	0.643	-0.637109	0.124208	0.905849
Q8F1J1	Acyl-CoA transferase/carnitine dehydratase	caiB LA_3144	Leptospira interrogans serogroup Icterohaemorrhagiae serovar Lai (strain 56601)	390	caiB	3585.26	3521.37	3323.29	2966.11	2764.48	3017.77	0.642791	-0.637578	0.0382339	1.41755
Q8F1J2	Acyl-CoA dehydrogenase	caiA LA_3143	Leptospira interrogans serogroup Icterohaemorrhagiae serovar Lai (strain 56601)	418	caiA	3585.26	3521.37	3323.29	2966.11	2764.48	3017.77	0.642791	-0.637578	0.045268	1.34421
Q8F1J6	Cytochrome c peroxidase	mauG LA_3139	Leptospira interrogans serogroup Icterohaemorrhagiae serovar Lai (strain 56601)	316	mauG	3585.26	3521.37	3323.29	2966.11	2764.48	3017.77	0.642346	-0.638578	0.0314604	1.50224
Q8F1J8	Uncharacterized protein	LA_3137	Leptospira interrogans serogroup Icterohaemorrhagiae serovar Lai (strain 56601)	132		3585.26	3521.37	3323.29	2966.11	2764.48	3017.77	0.642	-0.639355	0.123843	0.907127
Q8F1K0	Acetyl-CoA acetyltransferase	paaJ LA_3135	Leptospira interrogans serogroup Icterohaemorrhagiae serovar Lai (strain 56601)	403	paaJ	1243.89	1192.5	1031.06	1069.77	952.156	878.419	0.642	-0.639355	0.123963	0.906709
Q8F1K2	Transcriptional regulator	LA_3133	Leptospira interrogans serogroup Icterohaemorrhagiae serovar Lai (strain 56601)	393		2561.58	2530.96	2444.07	2118.45	2067.98	2127.26	0.641456	-0.640578	0.0314604	1.50224
Q8F1K7	TauD domain-containing protein	LA_3126	Leptospira interrogans serogroup Icterohaemorrhagiae serovar Lai (strain 56601)	384		2561.58	2530.96	2444.07	2118.45	2067.98	2127.26	0.641	-0.641604	0.123665	0.907755
Q8F1L2	Permease	LA_3121	Leptospira interrogans serogroup Icterohaemorrhagiae serovar Lai (strain 56601)	279		2561.58	2530.96	2444.07	2118.45	2067.98	2127.26	0.641	-0.641604	0.123711	0.90759
Q8F1L3	Zinc-bindin carboxypeptidase	LA_3120	Leptospira interrogans serogroup Icterohaemorrhagiae serovar Lai (strain 56601)	506		4824.39	4583.96	4511.49	3746.29	3950.79	3955.16	0.64	-0.643856	0.123651	0.907803
Q8F1L4	FGE-sulfatase domain-containing protein	LA_3119	Leptospira interrogans serogroup Icterohaemorrhagiae serovar Lai (strain 56601)	322		4824.39	4583.96	4511.49	3746.29	3950.79	3955.16	0.63968	-0.644578	0.0422846	1.37382
Q8F1L5	Putative lipoprotein	LA_3118	Leptospira interrogans serogroup Icterohaemorrhagiae serovar Lai (strain 56601)	353		3228.16	2995.29	2972.54	2621.7	2570.94	2497.67	0.639237	-0.645578	0.0444031	1.35259
Q8F1L6	Uncharacterized protein	LA_3117	Leptospira interrogans serogroup Icterohaemorrhagiae serovar Lai (strain 56601)	139		9967.79	9118.19	9254.85	7745.61	8271.93	7692.6	0.639147	-0.64578	0.0324687	1.48854
Q8F1L8	Uncharacterized protein	LA_3115	Leptospira interrogans serogroup Icterohaemorrhagiae serovar Lai (strain 56601)	307		9967.79	9118.19	9254.85	7745.61	8271.93	7692.6	0.639147	-0.64578	0.0461124	1.33618
Q8F1L9	Cytoplasmic membrane protein	LA_3114	Leptospira interrogans serogroup Icterohaemorrhagiae serovar Lai (strain 56601)	687		9967.79	9118.19	9254.85	7745.61	8271.93	7692.6	0.639	-0.646112	0.123624	0.907896
Q8F1M0	Serine/threonine kinase with GAF domain	LA_3113	Leptospira interrogans serogroup Icterohaemorrhagiae serovar Lai (strain 56601)	1731		9967.79	9118.19	9254.85	7745.61	8271.93	7692.6	0.639	-0.646112	0.12363	0.907876
Q8F1M1	Potassium-transporting ATPase potassium-binding subunit (ATP phosphohydrolase [potassium-transporting] A chain) (Potassium-binding and translocating subunit A) (Potassium-translocating ATPase A chain)	kdpA LA_3112	Leptospira interrogans serogroup Icterohaemorrhagiae serovar Lai (strain 56601)	557	kdpA	2022.36	2010.49	1882.04	1636.28	1722.72	1582.97	0.638794	-0.646578	0.0333829	1.47648
Q8F1M2	Potassium-transporting ATPase KdpC subunit (ATP phosphohydrolase [potassium-transporting] C chain) (Potassium-binding and translocating subunit C) (Potassium-translocating ATPase C chain)	kdpC LA_3110	Leptospira interrogans serogroup Icterohaemorrhagiae serovar Lai (strain 56601)	190	kdpC	3923.31	3659.31	3710.53	3087	3173.06	3185.59	0.638794	-0.646578	0.0371797	1.42969
Q8F1M3	Histidine kinase (EC 2.7.13.3)	kdpD LA_3109	Leptospira interrogans serogroup Icterohaemorrhagiae serovar Lai (strain 56601)	870	kdpD	3923.31	3659.31	3710.53	3087	3173.06	3185.59	0.638794	-0.646578	0.0380913	1.41917
Q8F1M4	Response regulator containing a signal receiver domain and a DNA/RNA polymerase-binding domain	LA_3108	Leptospira interrogans serogroup Icterohaemorrhagiae serovar Lai (strain 56601)	227		3905.46	3890.27	3665.8	3370.96	3175.44	3041.96	0.638351	-0.647578	0.049104	1.30888
Q8F1M7	Uncharacterized protein	LA_3105	Leptospira interrogans serogroup Icterohaemorrhagiae serovar Lai (strain 56601)	71		2868.69	2927.93	2999.03	2460.04	2249.57	2670.03	0.637909	-0.648578	0.0321569	1.49273
Q8F1M8	Signal transduction protein containing a EAL domain	rtn LA_3104	Leptospira interrogans serogroup Icterohaemorrhagiae serovar Lai (strain 56601)	297	rtn	2868.69	2927.93	2999.03	2460.04	2249.57	2670.03	0.637909	-0.648578	0.0416216	1.38068
Q8F1N0	Plug domain-containing protein	LA_3102	Leptospira interrogans serogroup Icterohaemorrhagiae serovar Lai (strain 56601)	759		7209.8	6846.26	6818.43	5859.11	5579.13	6031.01	0.637025	-0.650578	0.0452046	1.34482
Q8F1N1	Predicted SAM-dependent methyltransferase	LA_3101	Leptospira interrogans serogroup Icterohaemorrhagiae serovar Lai (strain 56601)	315		7209.8	6846.26	6818.43	5859.11	5579.13	6031.01	0.637	-0.650635	0.123422	0.908609
Q8F1N2	Short-chain dehydrogenase	LA_3100	Leptospira interrogans serogroup Icterohaemorrhagiae serovar Lai (strain 56601)	295		4111.39	3752.33	3861.19	3273.96	3239.96	3288.4	0.636	-0.652901	0.123295	0.909053
Q8F1N3	IS1533 transposase	LA_3099	Leptospira interrogans serogroup Icterohaemorrhagiae serovar Lai (strain 56601)	123		4111.39	3752.33	3861.19	3273.96	3239.96	3288.4	0.635702	-0.653578	0.042708	1.36949
Q8F1N5	LipL71	lipL71 LA_3097	Leptospira interrogans serogroup Icterohaemorrhagiae serovar Lai (strain 56601)	555	lipL71	4111.39	3752.33	3861.19	3273.96	3239.96	3288.4	0.635	-0.655172	0.122849	0.91063
Q8F1N6	Anti-sigma factor antagonist	spoIIAA LA_3096	Leptospira interrogans serogroup Icterohaemorrhagiae serovar Lai (strain 56601)	111	spoIIAA	4111.39	3752.33	3861.19	3273.96	3239.96	3288.4	0.634821	-0.655578	0.0324687	1.48854
Q8F1N7	Ferric uptake regulator	fur LA_3094	Leptospira interrogans serogroup Icterohaemorrhagiae serovar Lai (strain 56601)	160	fur	8979.82	8277.75	8597.49	7589.58	6864.6	7180.06	0.634821	-0.655578	0.0364854	1.43788
Q8F1N8	Uncharacterized protein	LA_3092	Leptospira interrogans serogroup Icterohaemorrhagiae serovar Lai (strain 56601)	186		8979.82	8277.75	8597.49	7589.58	6864.6	7180.06	0.634821	-0.655578	0.0435103	1.36141
Q8F1N9	Uncharacterized protein	LA_3093	Leptospira interrogans serogroup Icterohaemorrhagiae serovar Lai (strain 56601)	540		8979.82	8277.75	8597.49	7589.58	6864.6	7180.06	0.634821	-0.655578	0.0444932	1.35171
Q8F1P0	Uncharacterized protein	LA_3091	Leptospira interrogans serogroup Icterohaemorrhagiae serovar Lai (strain 56601)	245		4961.28	4826.95	4632.13	4048.52	4021.27	3980.86	0.634381	-0.656578	0.0422846	1.37382
Q8F1P3	Quinolinate phosphoribosyltransferase [decarboxylating] (EC 2.4.2.19)	nadC LA_3086	Leptospira interrogans serogroup Icterohaemorrhagiae serovar Lai (strain 56601)	304	nadC	4961.28	4826.95	4632.13	4048.52	4021.27	3980.86	0.634381	-0.656578	0.0460761	1.33652
Q8F1P4	Guanosine polyphosphate pyrophosphohydrolase/synthetase	spoT LA_3085	Leptospira interrogans serogroup Icterohaemorrhagiae serovar Lai (strain 56601)	674	spoT	3348.39	2964.82	3100.25	2848.02	2666.51	2349.51	0.634	-0.657445	0.12273	0.911051
Q8F1P5	OppA	LA_3084	Leptospira interrogans serogroup Icterohaemorrhagiae serovar Lai (strain 56601)	599		3348.39	2964.82	3100.25	2848.02	2666.51	2349.51	0.633942	-0.657578	0.0360954	1.44255
Q8F1P6	Uncharacterized protein	LA_3083	Leptospira interrogans serogroup Icterohaemorrhagiae serovar Lai (strain 56601)	355		5116.02	4785.25	4473.24	4265.01	3877.91	3864.44	0.633844	-0.6578	0.0460636	1.33664
Q8F1Q0	Uncharacterized protein	LA_3079	Leptospira interrogans serogroup Icterohaemorrhagiae serovar Lai (strain 56601)	260		5116.02	4785.25	4473.24	4265.01	3877.91	3864.44	0.633502	-0.658578	0.0376703	1.424
Q8F1Q1	Sterol desaturase	LA_3078	Leptospira interrogans serogroup Icterohaemorrhagiae serovar Lai (strain 56601)	272		5116.02	4785.25	4473.24	4265.01	3877.91	3864.44	0.633063	-0.659578	0.0435103	1.36141
Q8F1Q2	Putative lipoprotein	LA_3077	Leptospira interrogans serogroup Icterohaemorrhagiae serovar Lai (strain 56601)	174		3355.53	3358.57	3395.09	2998.44	2775.23	2682.13	0.632625	-0.660578	0.0336723	1.47273
Q8F1Q3	Uncharacterized protein	LA_3076	Leptospira interrogans serogroup Icterohaemorrhagiae serovar Lai (strain 56601)	128		3355.53	3358.57	3395.09	2998.44	2775.23	2682.13	0.632186	-0.661578	0.0461208	1.3361
Q8F1Q4	LigB-like protein	LA_3075	Leptospira interrogans serogroup Icterohaemorrhagiae serovar Lai (strain 56601)	1954		3355.53	3358.57	3395.09	2998.44	2775.23	2682.13	0.632	-0.662004	0.122396	0.912232
Q8F1Q6	Transposase	LA_3073	Leptospira interrogans serogroup Icterohaemorrhagiae serovar Lai (strain 56601)	39		3355.53	3358.57	3395.09	2998.44	2775.23	2682.13	0.632	-0.662004	0.122656	0.911312
Q8F1Q7	Uncharacterized protein	LA_3072	Leptospira interrogans serogroup Icterohaemorrhagiae serovar Lai (strain 56601)	626		8414.41	7775.72	7512.28	6538.09	6698.54	6554.13	0.631748	-0.662578	0.0357928	1.4462
Q8F1Q8	Glycosyltransferase	LA_3071	Leptospira interrogans serogroup Icterohaemorrhagiae serovar Lai (strain 56601)	331		8414.41	7775.72	7512.28	6538.09	6698.54	6554.13	0.631748	-0.662578	0.0427298	1.36927
Q8F1Q9	Anti-sigma factor antagonist	LA_3070	Leptospira interrogans serogroup Icterohaemorrhagiae serovar Lai (strain 56601)	113		8414.41	7775.72	7512.28	6538.09	6698.54	6554.13	0.631	-0.664288	0.122356	0.912374
Q8F1R0	Uncharacterized protein	LA_3069	Leptospira interrogans serogroup Icterohaemorrhagiae serovar Lai (strain 56601)	1002		2642.52	2450.76	2351.67	2218.25	1999.89	1995.72	0.63	-0.666576	0.121288	0.916181
Q8F1R1	Putative lipoprotein	LA_3068	Leptospira interrogans serogroup Icterohaemorrhagiae serovar Lai (strain 56601)	198		2642.52	2450.76	2351.67	2218.25	1999.89	1995.72	0.63	-0.666576	0.121445	0.91562
Q8F1R3	Putative lipoprotein	LA_3064	Leptospira interrogans serogroup Icterohaemorrhagiae serovar Lai (strain 56601)	344		2642.52	2450.76	2351.67	2218.25	1999.89	1995.72	0.629563	-0.667578	0.043118	1.36534
Q8F1R6	ISlin1 transposase	LA_3062	Leptospira interrogans serogroup Icterohaemorrhagiae serovar Lai (strain 56601)	53		2642.52	2450.76	2351.67	2218.25	1999.89	1995.72	0.629	-0.668868	0.121207	0.916471
Q8F1R7	ISlin1 transposase	LA_3061	Leptospira interrogans serogroup Icterohaemorrhagiae serovar Lai (strain 56601)	42		4413.73	4481.31	4518.55	4028.84	3603.14	3584.74	0.629	-0.668868	0.121237	0.916366
Q8F1R8	ISlin1 transposase	LA_3060	Leptospira interrogans serogroup Icterohaemorrhagiae serovar Lai (strain 56601)	115		4413.73	4481.31	4518.55	4028.84	3603.14	3584.74	0.629	-0.668868	0.121276	0.916227
Q8F1R9	ISlin1 transposase	LA_3059	Leptospira interrogans serogroup Icterohaemorrhagiae serovar Lai (strain 56601)	119		4413.73	4481.31	4518.55	4028.84	3603.14	3584.74	0.628	-0.671164	0.120975	0.917306
Q8F1S2	Uncharacterized protein	LA_3056	Leptospira interrogans serogroup Icterohaemorrhagiae serovar Lai (strain 56601)	320		4413.73	4481.31	4518.55	4028.84	3603.14	3584.74	0.628	-0.671164	0.12108	0.916927
Q8F1S3	Uncharacterized protein	LA_3055	Leptospira interrogans serogroup Icterohaemorrhagiae serovar Lai (strain 56601)	125		4413.73	4481.31	4518.55	4028.84	3603.14	3584.74	0.627	-0.673463	0.120332	0.919619
Q8F1S4	Predicted aminopeptidase	LA_3053	Leptospira interrogans serogroup Icterohaemorrhagiae serovar Lai (strain 56601)	368		5439.79	5231.93	4972.29	4359.19	4304.41	4387.56	0.626515	-0.674578	0.028209	1.54961
Q8F1S5	Trypsin-like serine protease	degQ LA_3054	Leptospira interrogans serogroup Icterohaemorrhagiae serovar Lai (strain 56601)	365	degQ	5439.79	5231.93	4972.29	4359.19	4304.41	4387.56	0.625994	-0.67578	0.0370863	1.43079
Q8F1S6	Aminotransferase	LA_3052	Leptospira interrogans serogroup Icterohaemorrhagiae serovar Lai (strain 56601)	434		5439.79	5231.93	4972.29	4359.19	4304.41	4387.56	0.625	-0.678072	0.12011	0.920421
Q8F1S7	Glutamate racemase (EC 5.1.1.3)	murI LA_3051	Leptospira interrogans serogroup Icterohaemorrhagiae serovar Lai (strain 56601)	256	murI	5439.79	5231.93	4972.29	4359.19	4304.41	4387.56	0.625	-0.678072	0.120293	0.91976
Q8F1S9	Uncharacterized protein	LA_3049	Leptospira interrogans serogroup Icterohaemorrhagiae serovar Lai (strain 56601)	140		3117.46	3064.26	2968.42	2590.77	2538.68	2505.23	0.624781	-0.678578	0.0303234	1.51822
Q8F1T1	Uncharacterized protein	LA_3047	Leptospira interrogans serogroup Icterohaemorrhagiae serovar Lai (strain 56601)	181		3117.46	3064.26	2968.42	2590.77	2538.68	2505.23	0.624781	-0.678578	0.0313184	1.5042
Q8F1T3	Uncharacterized protein	LA_3044	Leptospira interrogans serogroup Icterohaemorrhagiae serovar Lai (strain 56601)	71		1893.81	1818.02	1748.45	1677.04	1459.89	1418.17	0.624781	-0.678578	0.0461192	1.33612
Q8F1T6	Uncharacterized protein	LA_3042	Leptospira interrogans serogroup Icterohaemorrhagiae serovar Lai (strain 56601)	159		1893.81	1818.02	1748.45	1677.04	1459.89	1418.17	0.624	-0.680382	0.119572	0.922369
Q8F1T7	Adenylate/guanylate cyclase	cyaA LA_3041	Leptospira interrogans serogroup Icterohaemorrhagiae serovar Lai (strain 56601)	418	cyaA	1893.81	1818.02	1748.45	1677.04	1459.89	1418.17	0.624	-0.680382	0.119734	0.921783
Q8F1T9	SH3b domain-containing protein	LA_3039	Leptospira interrogans serogroup Icterohaemorrhagiae serovar Lai (strain 56601)	390		3029.38	3069.87	2938.41	2472.69	2603.2	2465.92	0.622619	-0.683578	0.0446723	1.34996
Q8F1U2	Uncharacterized protein	LA_3036	Leptospira interrogans serogroup Icterohaemorrhagiae serovar Lai (strain 56601)	108		3029.38	3069.87	2938.41	2472.69	2603.2	2465.92	0.622619	-0.683578	0.0478066	1.32051
Q8F1U5	Molybdate metabolism regulator	LA_3033	Leptospira interrogans serogroup Icterohaemorrhagiae serovar Lai (strain 56601)	276		3029.38	3069.87	2938.41	2472.69	2603.2	2465.92	0.622619	-0.683578	0.0322092	1.49202
Q8F1U7	Uncharacterized protein	LA_3031	Leptospira interrogans serogroup Icterohaemorrhagiae serovar Lai (strain 56601)	312		7458.58	7385.98	7040.3	6159.94	6220.67	5867.72	0.622	-0.685014	0.11922	0.923652
Q8F1U9	Ankyrin G domain-containing protein	LA_3029	Leptospira interrogans serogroup Icterohaemorrhagiae serovar Lai (strain 56601)	471		7458.58	7385.98	7040.3	6159.94	6220.67	5867.72	0.622	-0.685014	0.119385	0.92305
Q8F1V2	Putative lipoprotein	LA_3026	Leptospira interrogans serogroup Icterohaemorrhagiae serovar Lai (strain 56601)	365		1071.29	1058.58	1011.64	967.147	805.211	849.693	0.621757	-0.685578	0.0435103	1.36141
Q8F1V3	Uncharacterized protein	LA_3025	Leptospira interrogans serogroup Icterohaemorrhagiae serovar Lai (strain 56601)	81		4374.45	4274.4	3944.17	3539.65	3525.48	3424.47	0.62167	-0.68578	0.0294241	1.5313
Q8F1V4	Uncharacterized protein	LA_3024	Leptospira interrogans serogroup Icterohaemorrhagiae serovar Lai (strain 56601)	213		4374.45	4274.4	3944.17	3539.65	3525.48	3424.47	0.62167	-0.68578	0.0445686	1.35097
Q8F1V6	Fe-S metabolism protein	LA_3022	Leptospira interrogans serogroup Icterohaemorrhagiae serovar Lai (strain 56601)	132		2629.43	2587.9	2631.8	1989.12	2439.53	2110.63	0.62167	-0.68578	0.0292247	1.53425
Q8F1V8	Uncharacterized protein	mmcQ LA_3020	Leptospira interrogans serogroup Icterohaemorrhagiae serovar Lai (strain 56601)	121	mmcQ	2629.43	2587.9	2631.8	1989.12	2439.53	2110.63	0.62167	-0.68578	0.0496305	1.30425
Q8F1V9	TPM_phosphatase domain-containing protein	LA_3019	Leptospira interrogans serogroup Icterohaemorrhagiae serovar Lai (strain 56601)	187		2629.43	2587.9	2631.8	1989.12	2439.53	2110.63	0.621	-0.687335	0.118923	0.924733
Q8F1W0	TPM_phosphatase domain-containing protein	LA_3018	Leptospira interrogans serogroup Icterohaemorrhagiae serovar Lai (strain 56601)	455		2629.43	2587.9	2631.8	1989.12	2439.53	2110.63	0.621	-0.687335	0.119024	0.924366
Q8F1W1	Putative lipoprotein	lemA LA_3017	Leptospira interrogans serogroup Icterohaemorrhagiae serovar Lai (strain 56601)	198	lemA	1755.73	1733.02	1559.54	1353.73	1483.79	1362.23	0.620895	-0.687578	0.0394847	1.40357
Q8F1W2	Uncharacterized protein	LA_3016	Leptospira interrogans serogroup Icterohaemorrhagiae serovar Lai (strain 56601)	90		1755.73	1733.02	1559.54	1353.73	1483.79	1362.23	0.620895	-0.687578	0.0399716	1.39825
Q8F1W3	Uncharacterized protein	LA_3015	Leptospira interrogans serogroup Icterohaemorrhagiae serovar Lai (strain 56601)	45		1755.73	1733.02	1559.54	1353.73	1483.79	1362.23	0.620035	-0.689578	0.0250509	1.60118
Q8F1W6	Uncharacterized protein	LA_3012	Leptospira interrogans serogroup Icterohaemorrhagiae serovar Lai (strain 56601)	456		2441.36	2243.06	2319.3	1893.53	1860.11	2086.43	0.620035	-0.689578	0.0391434	1.40734
Q8F1W7	DNA translocase FtsK	ftsK LA_3011	Leptospira interrogans serogroup Icterohaemorrhagiae serovar Lai (strain 56601)	948	ftsK	2441.36	2243.06	2319.3	1893.53	1860.11	2086.43	0.619606	-0.690578	0.0248787	1.60417
Q8F1X3	Methyltransferase	LA_3005	Leptospira interrogans serogroup Icterohaemorrhagiae serovar Lai (strain 56601)	207		10154.7	9689.98	9018.86	8188.42	8495.33	7358.46	0.619606	-0.690578	0.0250958	1.6004
Q8F1X4	Phosphatidylglycerol--prolipoprotein diacylglyceryl transferase (EC 2.5.1.145)	lgt LA_3004	Leptospira interrogans serogroup Icterohaemorrhagiae serovar Lai (strain 56601)	318	lgt	10154.7	9689.98	9018.86	8188.42	8495.33	7358.46	0.619606	-0.690578	0.0244985	1.61086
Q8F1X5	M23 family metalloendopeptidase	nlpD LA_3003	Leptospira interrogans serogroup Icterohaemorrhagiae serovar Lai (strain 56601)	338	nlpD	10154.7	9689.98	9018.86	8188.42	8495.33	7358.46	0.619	-0.691989	0.118373	0.926749
Q8F1X6	Poly(A) polymerase I (PAP I) (EC 2.7.7.19)	pcnB LA_3002	Leptospira interrogans serogroup Icterohaemorrhagiae serovar Lai (strain 56601)	487	pcnB	2037.84	1899.02	2008.57	1580.05	1678.52	1691.83	0.619	-0.691989	0.118572	0.92602
Q8F1X9	Single-stranded-DNA-specific exonuclease RecJ	recJ LA_2999	Leptospira interrogans serogroup Icterohaemorrhagiae serovar Lai (strain 56601)	643	recJ	2037.84	1899.02	2008.57	1580.05	1678.52	1691.83	0.619	-0.691989	0.118805	0.925165
Q8F1Y0	Uncharacterized protein	LA_2998	Leptospira interrogans serogroup Icterohaemorrhagiae serovar Lai (strain 56601)	106		2037.84	1899.02	2008.57	1580.05	1678.52	1691.83	0.619	-0.691989	0.118813	0.925138
Q8F1Y1	Lysozyme	acm LA_2997	Leptospira interrogans serogroup Icterohaemorrhagiae serovar Lai (strain 56601)	240	acm	6278.97	6324.99	5869.17	5303.85	5280.46	4788.22	0.619	-0.691989	0.118865	0.924945
Q8F1Y2	Alcohol dehydrogenase	eutG LA_2996	Leptospira interrogans serogroup Icterohaemorrhagiae serovar Lai (strain 56601)	388	eutG	6278.97	6324.99	5869.17	5303.85	5280.46	4788.22	0.618747	-0.692578	0.0243626	1.61328
Q8F1Y3	FlgM domain-containing protein	LA_2995	Leptospira interrogans serogroup Icterohaemorrhagiae serovar Lai (strain 56601)	107		6278.97	6324.99	5869.17	5303.85	5280.46	4788.22	0.618747	-0.692578	0.0322092	1.49202
Q8F1Y4	Ribosomal RNA small subunit methyltransferase I (EC 2.1.1.198) (16S rRNA 2'-O-ribose C1402 methyltransferase) (rRNA (cytidine-2'-O-)-methyltransferase RsmI)	rsmI LA_2994	Leptospira interrogans serogroup Icterohaemorrhagiae serovar Lai (strain 56601)	250	rsmI	5223.15	4903.93	4840.46	4339.51	4021.27	4083.67	0.618	-0.694321	0.117909	0.928454
Q8F1Y5	Putative lipoprotein	LA_2993	Leptospira interrogans serogroup Icterohaemorrhagiae serovar Lai (strain 56601)	246		5152.92	5146.12	5156.49	4331.08	4327.11	4198.57	0.617034	-0.696578	0.024252	1.61525
Q8F1Y6	Uncharacterized protein	LA_2992	Leptospira interrogans serogroup Icterohaemorrhagiae serovar Lai (strain 56601)	232		5152.92	5146.12	5156.49	4331.08	4327.11	4198.57	0.617	-0.696658	0.117604	0.929577
Q8F1Y8	Glutamine-dependent NAD(+) synthetase (EC 6.3.5.1) (NAD(+) synthase [glutamine-hydrolyzing])	nadE LA_2989	Leptospira interrogans serogroup Icterohaemorrhagiae serovar Lai (strain 56601)	642	nadE	5152.92	5146.12	5156.49	4331.08	4327.11	4198.57	0.617	-0.696658	0.117684	0.929284
Q8F1Z0	Orotate phosphoribosyltransferase (OPRT) (OPRTase) (EC 2.4.2.10)	pyrE LA_2988	Leptospira interrogans serogroup Icterohaemorrhagiae serovar Lai (strain 56601)	194	pyrE	7777.59	7734.02	7218.62	6238.66	6348.5	6303.15	0.616	-0.698998	0.117424	0.930244
Q8F1Z1	Uncharacterized protein	LA_2987	Leptospira interrogans serogroup Icterohaemorrhagiae serovar Lai (strain 56601)	240		7777.59	7734.02	7218.62	6238.66	6348.5	6303.15	0.615326	-0.700578	0.0262593	1.58072
Q8F1Z2	Uncharacterized protein	LA_2986	Leptospira interrogans serogroup Icterohaemorrhagiae serovar Lai (strain 56601)	230		7777.59	7734.02	7218.62	6238.66	6348.5	6303.15	0.615326	-0.700578	0.0406001	1.39147
Q8F1Z4	Uncharacterized protein	LA_2984	Leptospira interrogans serogroup Icterohaemorrhagiae serovar Lai (strain 56601)	303		6832.47	6939.29	6790.18	5651.06	5887.36	5550.22	0.615	-0.701342	0.117029	0.931706
Q8F1Z5	ABC transporter integral membrane protein	LA_2983	Leptospira interrogans serogroup Icterohaemorrhagiae serovar Lai (strain 56601)	824		2177.11	2066.63	2126.27	1748.74	1772.9	1771.96	0.615	-0.701342	0.117408	0.930303
Q8F1Z6	ATPase component of ABC-type antimicrobial peptide transport system	salX LA_2982	Leptospira interrogans serogroup Icterohaemorrhagiae serovar Lai (strain 56601)	231	salX	2177.11	2066.63	2126.27	1748.74	1772.9	1771.96	0.614899	-0.701578	0.0262166	1.58142
Q8F1Z8	Stage II sporulation protein	spoIID LA_2980	Leptospira interrogans serogroup Icterohaemorrhagiae serovar Lai (strain 56601)	374	spoIID	4198.28	3846.16	3963	3245.85	3451.41	3273.28	0.614473	-0.702578	0.0250958	1.6004
Q8F200	Putative lipoprotein	LA_2978	Leptospira interrogans serogroup Icterohaemorrhagiae serovar Lai (strain 56601)	381		4198.28	3846.16	3963	3245.85	3451.41	3273.28	0.614047	-0.703578	0.0394847	1.40357
Q8F201	Uncharacterized RNA methyltransferase LA_2977 (EC 2.1.1.-)	LA_2977	Leptospira interrogans serogroup Icterohaemorrhagiae serovar Lai (strain 56601)	454		4198.28	3846.16	3963	3245.85	3451.41	3273.28	0.614	-0.703689	0.116781	0.932627
Q8F202	Uncharacterized protein	LA_2976	Leptospira interrogans serogroup Icterohaemorrhagiae serovar Lai (strain 56601)	328		4198.28	3846.16	3963	3245.85	3451.41	3273.28	0.614	-0.703689	0.116844	0.932392
Q8F203	Hypothetical lipoprotein	LA_2975	Leptospira interrogans serogroup Icterohaemorrhagiae serovar Lai (strain 56601)	292		4198.28	3846.16	3963	3245.85	3451.41	3273.28	0.613197	-0.705578	0.0315424	1.50111
Q8F204	Cytochrome c peroxidase	mauG LA_2974	Leptospira interrogans serogroup Icterohaemorrhagiae serovar Lai (strain 56601)	399	mauG	2999.62	2761.92	2745.38	2391.16	2470.59	2193.78	0.613	-0.706041	0.116328	0.934316
Q8F205	Putative lipoprotein	LA_2973	Leptospira interrogans serogroup Icterohaemorrhagiae serovar Lai (strain 56601)	315		2999.62	2761.92	2745.38	2391.16	2470.59	2193.78	0.613	-0.706041	0.116512	0.933628
Q8F206	Putative lipoprotein	LA_2972	Leptospira interrogans serogroup Icterohaemorrhagiae serovar Lai (strain 56601)	145		2999.62	2761.92	2745.38	2391.16	2470.59	2193.78	0.612772	-0.706578	0.0320181	1.4946
Q8F207	Uncharacterized protein	LA_2970	Leptospira interrogans serogroup Icterohaemorrhagiae serovar Lai (strain 56601)	100		2999.62	2761.92	2745.38	2391.16	2470.59	2193.78	0.612	-0.708396	0.115849	0.936106
Q8F208	Uncharacterized protein	LA_2971	Leptospira interrogans serogroup Icterohaemorrhagiae serovar Lai (strain 56601)	686		2598.48	2315.23	2558.82	2177.49	2148.02	1880.82	0.612	-0.708396	0.115986	0.935593
Q8F209	Glycosyltransferase	LA_2969	Leptospira interrogans serogroup Icterohaemorrhagiae serovar Lai (strain 56601)	297		2598.48	2315.23	2558.82	2177.49	2148.02	1880.82	0.611923	-0.708578	0.0418849	1.37794
Q8F210	Adenylate/guanylate cyclase	cyaA LA_2968	Leptospira interrogans serogroup Icterohaemorrhagiae serovar Lai (strain 56601)	441	cyaA	2598.48	2315.23	2558.82	2177.49	2148.02	1880.82	0.611075	-0.710578	0.0227503	1.64301
Q8F211	YCII domain-containing protein	LA_2967	Leptospira interrogans serogroup Icterohaemorrhagiae serovar Lai (strain 56601)	104		4843.44	4937.62	4889.9	3951.53	4100.12	4145.66	0.611075	-0.710578	0.0312715	1.50485
Q8F212	Cytoplasmic membrane protein	LA_2966	Leptospira interrogans serogroup Icterohaemorrhagiae serovar Lai (strain 56601)	408		4843.44	4937.62	4889.9	3951.53	4100.12	4145.66	0.611	-0.710756	0.115637	0.936902
Q8F215	Predicted membrane-bound metal-dependent hydrolase	LA_2963	Leptospira interrogans serogroup Icterohaemorrhagiae serovar Lai (strain 56601)	183		4843.44	4937.62	4889.9	3951.53	4100.12	4145.66	0.611	-0.710756	0.115653	0.936842
Q8F219	Dihydroxy-acid dehydratase (DAD) (EC 4.2.1.9)	ilvD LA_2959	Leptospira interrogans serogroup Icterohaemorrhagiae serovar Lai (strain 56601)	560	ilvD	4843.44	4937.62	4889.9	3951.53	4100.12	4145.66	0.609806	-0.713578	0.0475166	1.32315
Q8F220	AB hydrolase-1 domain-containing protein	LA_2958	Leptospira interrogans serogroup Icterohaemorrhagiae serovar Lai (strain 56601)	377		4843.44	4937.62	4889.9	3951.53	4100.12	4145.66	0.608961	-0.715578	0.0254366	1.59454
Q8F221	Aminopeptidase	LA_2957	Leptospira interrogans serogroup Icterohaemorrhagiae serovar Lai (strain 56601)	223		5438.6	5218.3	5437.21	4359.19	4464.5	4550.85	0.608961	-0.715578	0.0322092	1.49202
Q8F222	Fused isobutyryl-CoA mutase [Includes: Isobutyryl-CoA mutase (ICM) (EC 5.4.99.13); P-loop GTPase (EC 3.6.5.-) (G-protein chaperone)]	icmF LA_2956	Leptospira interrogans serogroup Icterohaemorrhagiae serovar Lai (strain 56601)	1125	icmF	1823.58	1750.66	1682.54	1602.54	1372.68	1387.93	0.608876	-0.71578	0.0439188	1.35735
Q8F223	Acyltransferase	plsC LA_2955	Leptospira interrogans serogroup Icterohaemorrhagiae serovar Lai (strain 56601)	265	plsC	4961.28	4433.19	4577.99	3905.14	3654.51	4041.33	0.608876	-0.71578	0.0305184	1.51544
Q8F224	Membrane associated acid phosphatase	LA_2954	Leptospira interrogans serogroup Icterohaemorrhagiae serovar Lai (strain 56601)	321		4961.28	4433.19	4577.99	3905.14	3654.51	4041.33	0.608	-0.717857	0.115399	0.937796
Q8F225	Polysaccharide biosynthesis protein	LA_2953	Leptospira interrogans serogroup Icterohaemorrhagiae serovar Lai (strain 56601)	428		4961.28	4433.19	4577.99	3905.14	3654.51	4041.33	0.608	-0.717857	0.115466	0.937545
Q8F226	Uncharacterized protein	LA_2952	Leptospira interrogans serogroup Icterohaemorrhagiae serovar Lai (strain 56601)	570		3281.73	3201.39	3045.52	2684.96	2701.16	2503.72	0.608	-0.717857	0.115541	0.937263
Q8F227	Two-component hybrid sensor and regulator	LA_2951	Leptospira interrogans serogroup Icterohaemorrhagiae serovar Lai (strain 56601)	304		3281.73	3201.39	3045.52	2684.96	2701.16	2503.72	0.608	-0.717857	0.115613	0.936994
Q8F228	HtrA2	LA_2950	Leptospira interrogans serogroup Icterohaemorrhagiae serovar Lai (strain 56601)	445		3009.14	2895.05	2880.74	2384.13	2389.35	2511.28	0.607696	-0.718578	0.0474654	1.32362
Q8F229	Uncharacterized protein	LA_2948	Leptospira interrogans serogroup Icterohaemorrhagiae serovar Lai (strain 56601)	263		3009.14	2895.05	2880.74	2384.13	2389.35	2511.28	0.607275	-0.719578	0.0257279	1.58959
Q8F230	Thiosulfate sulfurtransferase	sseA LA_2947	Leptospira interrogans serogroup Icterohaemorrhagiae serovar Lai (strain 56601)	285	sseA	3009.14	2895.05	2880.74	2384.13	2389.35	2511.28	0.607	-0.720232	0.114699	0.94044
Q8F231	Uncharacterized protein	LA_2946	Leptospira interrogans serogroup Icterohaemorrhagiae serovar Lai (strain 56601)	105		5375.51	5174.19	4969.93	4353.57	4388.04	4109.37	0.607	-0.720232	0.114743	0.940275
Q8F233	Alpha-glucosidase	LA_2944	Leptospira interrogans serogroup Icterohaemorrhagiae serovar Lai (strain 56601)	719		5375.51	5174.19	4969.93	4353.57	4388.04	4109.37	0.607	-0.720232	0.114822	0.939976
Q8F234	Uncharacterized protein	LA_2943	Leptospira interrogans serogroup Icterohaemorrhagiae serovar Lai (strain 56601)	138		3720.96	3877.44	3759.97	3209.3	3182.61	3026.84	0.607	-0.720232	0.115352	0.937975
Q8F235	Uncharacterized protein	LA_2942	Leptospira interrogans serogroup Icterohaemorrhagiae serovar Lai (strain 56601)	400		3720.96	3877.44	3759.97	3209.3	3182.61	3026.84	0.606854	-0.720578	0.0475849	1.32253
Q8F236	Putative lipoprotein	LA_2941	Leptospira interrogans serogroup Icterohaemorrhagiae serovar Lai (strain 56601)	100		3848.32	3731.48	4073.05	3276.77	3294.91	3093.37	0.605	-0.724993	0.11463	0.940703
Q8F241	LipL45-related lipoprotein	LA_2936	Leptospira interrogans serogroup Icterohaemorrhagiae serovar Lai (strain 56601)	202		5893.3	5721.93	5391.3	4548.97	4760.78	4773.1	0.604755	-0.725578	0.039218	1.40651
Q8F242	Phosphoribosylformylglycinamidine cyclo-ligase (EC 6.3.3.1) (AIR synthase) (AIRS) (Phosphoribosyl-aminoimidazole synthetase)	purM LA_2935	Leptospira interrogans serogroup Icterohaemorrhagiae serovar Lai (strain 56601)	344	purM	5893.3	5721.93	5391.3	4548.97	4760.78	4773.1	0.604	-0.72738	0.114619	0.940745
Q8F243	Chloride channel protein EriC	eriC LA_2934	Leptospira interrogans serogroup Icterohaemorrhagiae serovar Lai (strain 56601)	416	eriC	2809.17	2558.23	2537.64	2195.76	2236.43	2107.6	0.604	-0.72738	0.114625	0.940719
Q8F244	GGDEF family protein	LA_2933	Leptospira interrogans serogroup Icterohaemorrhagiae serovar Lai (strain 56601)	320		6642.02	6672.24	5785.02	5191.39	5355.73	5267.49	0.603917	-0.727578	0.0211859	1.67395
Q8F245	GGDEF family protein	LA_2932	Leptospira interrogans serogroup Icterohaemorrhagiae serovar Lai (strain 56601)	306		6642.02	6672.24	5785.02	5191.39	5355.73	5267.49	0.603	-0.72977	0.113846	0.943681
Q8F246	GGDEF family protein	LA_2931	Leptospira interrogans serogroup Icterohaemorrhagiae serovar Lai (strain 56601)	313		6642.02	6672.24	5785.02	5191.39	5355.73	5267.49	0.603	-0.72977	0.114334	0.941823
Q8F247	GGDEF family protein	LA_2930	Leptospira interrogans serogroup Icterohaemorrhagiae serovar Lai (strain 56601)	308		6642.02	6672.24	5785.02	5191.39	5355.73	5267.49	0.603	-0.72977	0.114373	0.941677
Q8F248	GGDEF family protein	LA_2929	Leptospira interrogans serogroup Icterohaemorrhagiae serovar Lai (strain 56601)	317		6642.02	6672.24	5785.02	5191.39	5355.73	5267.49	0.603	-0.72977	0.114604	0.940801
Q8F249	GGDEF family protein	LA_2927	Leptospira interrogans serogroup Icterohaemorrhagiae serovar Lai (strain 56601)	315		4175.66	3837.34	3911.8	3331.6	3312.83	3221.88	0.602662	-0.730578	0.0254366	1.59454
Q8F251	GGDEF family protein	LA_2926	Leptospira interrogans serogroup Icterohaemorrhagiae serovar Lai (strain 56601)	313		4175.66	3837.34	3911.8	3331.6	3312.83	3221.88	0.602662	-0.730578	0.0382339	1.41755
Q8F253	Pyruvate kinase (EC 2.7.1.40)	pykF LA_2924	Leptospira interrogans serogroup Icterohaemorrhagiae serovar Lai (strain 56601)	475	pykF	4175.66	3837.34	3911.8	3331.6	3312.83	3221.88	0.602	-0.732165	0.113819	0.943787
Q8F254	Histone deacetylase	acuC LA_2923	Leptospira interrogans serogroup Icterohaemorrhagiae serovar Lai (strain 56601)	302	acuC	4175.66	3837.34	3911.8	3331.6	3312.83	3221.88	0.601411	-0.733578	0.0420772	1.37595
Q8F255	Uncharacterized protein	LA_2922	Leptospira interrogans serogroup Icterohaemorrhagiae serovar Lai (strain 56601)	271		4175.66	3837.34	3911.8	3331.6	3312.83	3221.88	0.601411	-0.733578	0.0357133	1.44717
Q8F256	Two-component response regulator	LA_2921	Leptospira interrogans serogroup Icterohaemorrhagiae serovar Lai (strain 56601)	369		4175.66	3837.34	3911.8	3331.6	3312.83	3221.88	0.601411	-0.733578	0.0452046	1.34482
Q8F257	Uncharacterized protein	LA_2920	Leptospira interrogans serogroup Icterohaemorrhagiae serovar Lai (strain 56601)	496		3428.14	3240.69	3516.91	3008.28	2753.72	2680.62	0.601	-0.734563	0.113632	0.9445
Q8F258	Putative lipoprotein	LA_2919	Leptospira interrogans serogroup Icterohaemorrhagiae serovar Lai (strain 56601)	161		3428.14	3240.69	3516.91	3008.28	2753.72	2680.62	0.601	-0.734563	0.113732	0.944118
Q8F259	Alpha-galactosidase	LA_2918	Leptospira interrogans serogroup Icterohaemorrhagiae serovar Lai (strain 56601)	646		10374.9	9953.02	10073.5	8510.34	8501.3	8155.24	0.600994	-0.734578	0.0452349	1.34453
Q8F260	Ribonuclease D	rnd LA_2917	Leptospira interrogans serogroup Icterohaemorrhagiae serovar Lai (strain 56601)	212	rnd	10374.9	9953.02	10073.5	8510.34	8501.3	8155.24	0.600577	-0.735578	0.0385381	1.41411
Q8F261	DNA repair protein RadA	radA LA_2916	Leptospira interrogans serogroup Icterohaemorrhagiae serovar Lai (strain 56601)	459	radA	2410.41	2386.61	2580.6	2062.22	1949.71	2107.6	0.600577	-0.735578	0.0409515	1.38773
Q8F262	Metal-dependent phosphohydrolase	LA_2915	Leptospira interrogans serogroup Icterohaemorrhagiae serovar Lai (strain 56601)	196		2410.41	2386.61	2580.6	2062.22	1949.71	2107.6	0.600493	-0.73578	0.0200729	1.69739
Q8F263	ISlin1 transposase	LA_2914	Leptospira interrogans serogroup Icterohaemorrhagiae serovar Lai (strain 56601)	281		2410.41	2386.61	2580.6	2062.22	1949.71	2107.6	0.6	-0.736966	0.113563	0.944762
Q8F266	Putative lipoprotein	LA_2910	Leptospira interrogans serogroup Icterohaemorrhagiae serovar Lai (strain 56601)	129		2410.41	2386.61	2580.6	2062.22	1949.71	2107.6	0.59933	-0.738578	0.0287908	1.54075
Q8F267	Short-chain dehydrogenase	LA_2909	Leptospira interrogans serogroup Icterohaemorrhagiae serovar Lai (strain 56601)	146		5994.48	5442.04	5536.67	4932.73	4595.91	4505.49	0.59933	-0.738578	0.0320181	1.4946
Q8F268	Short-chain dehydrogenase	LA_2908	Leptospira interrogans serogroup Icterohaemorrhagiae serovar Lai (strain 56601)	132		5994.48	5442.04	5536.67	4932.73	4595.91	4505.49	0.599	-0.739372	0.113068	0.946659
Q8F269	Putative transcriptional regulator	LA_2907	Leptospira interrogans serogroup Icterohaemorrhagiae serovar Lai (strain 56601)	317		2230.67	2113.14	2182.77	1814.81	1878.03	1697.87	0.599	-0.739372	0.113075	0.946633
Q8F271	Flavin reductase-related protein	LA_2905	Leptospira interrogans serogroup Icterohaemorrhagiae serovar Lai (strain 56601)	159		2230.67	2113.14	2182.77	1814.81	1878.03	1697.87	0.598915	-0.739578	0.0211859	1.67395
Q8F273	Holliday junction ATP-dependent DNA helicase RuvA (EC 3.6.4.12)	ruvA LA_2903	Leptospira interrogans serogroup Icterohaemorrhagiae serovar Lai (strain 56601)	212	ruvA	3099.61	2920.71	2910.75	2455.82	2495.68	2425.1	0.598915	-0.739578	0.0272753	1.56423
Q8F277	Methyltransferase	LA_2899	Leptospira interrogans serogroup Icterohaemorrhagiae serovar Lai (strain 56601)	241		3099.61	2920.71	2910.75	2455.82	2495.68	2425.1	0.598085	-0.741578	0.0194187	1.71178
Q8F280	Ribosomal large subunit pseudouridine synthase	rluA LA_2896	Leptospira interrogans serogroup Icterohaemorrhagiae serovar Lai (strain 56601)	292	rluA	3099.61	2920.71	2910.75	2455.82	2495.68	2425.1	0.598	-0.741783	0.112379	0.949317
Q8F282	Transcriptional regulator	LA_2894	Leptospira interrogans serogroup Icterohaemorrhagiae serovar Lai (strain 56601)	203		2581.82	2480.44	2401.11	2087.52	2085.9	1988.16	0.598	-0.741783	0.112474	0.948949
Q8F284	Uncharacterized protein	LA_2892	Leptospira interrogans serogroup Icterohaemorrhagiae serovar Lai (strain 56601)	328		1027.25	1051.36	910.419	860.311	801.627	804.336	0.598	-0.741783	0.112508	0.948818
Q8F285	Na+/H+ antiporter	LA_2891	Leptospira interrogans serogroup Icterohaemorrhagiae serovar Lai (strain 56601)	485		1027.25	1051.36	910.419	860.311	801.627	804.336	0.598	-0.741783	0.11289	0.947343
Q8F289	Ferric uptake regulator	fur LA_2887	Leptospira interrogans serogroup Icterohaemorrhagiae serovar Lai (strain 56601)	145	fur	1027.25	1051.36	910.419	860.311	801.627	804.336	0.598	-0.741783	0.112938	0.947159
Q8F290	Dihydrolipoyl dehydrogenase (EC 1.8.1.4)	lpd LA_2886	Leptospira interrogans serogroup Icterohaemorrhagiae serovar Lai (strain 56601)	472	lpd	1748.59	1534.13	1584.26	1370.59	1317.73	1321.41	0.59767	-0.742578	0.0280479	1.5521
Q8F292	Uncharacterized protein	LA_2884	Leptospira interrogans serogroup Icterohaemorrhagiae serovar Lai (strain 56601)	178		7352.64	6861.5	6844.33	5489.41	6146.6	5718.04	0.597	-0.744197	0.111853	0.951352
Q8F293	Phenazine biosynthesis-like protein	LA_2883	Leptospira interrogans serogroup Icterohaemorrhagiae serovar Lai (strain 56601)	270		7352.64	6861.5	6844.33	5489.41	6146.6	5718.04	0.597	-0.744197	0.112055	0.950569
Q8F294	Uncharacterized protein	LA_2882	Leptospira interrogans serogroup Icterohaemorrhagiae serovar Lai (strain 56601)	168		7352.64	6861.5	6844.33	5489.41	6146.6	5718.04	0.596842	-0.744578	0.0352018	1.45344
Q8F295	Uncharacterized protein	LA_2881	Leptospira interrogans serogroup Icterohaemorrhagiae serovar Lai (strain 56601)	195		7352.64	6861.5	6844.33	5489.41	6146.6	5718.04	0.596429	-0.745578	0.0190664	1.71973
Q8F296	HEPN domain-containing protein	LA_2880	Leptospira interrogans serogroup Icterohaemorrhagiae serovar Lai (strain 56601)	129		4601.8	4340.96	4435.57	3642.27	3708.27	3678.48	0.596429	-0.745578	0.0449831	1.34695
Q8F297	Nucleotidyltransferase	LA_2879	Leptospira interrogans serogroup Icterohaemorrhagiae serovar Lai (strain 56601)	102		4601.8	4340.96	4435.57	3642.27	3708.27	3678.48	0.596	-0.746616	0.111744	0.951776
Q8F298	SAM-dependent methyltransferase	LA_2878	Leptospira interrogans serogroup Icterohaemorrhagiae serovar Lai (strain 56601)	247		4601.8	4340.96	4435.57	3642.27	3708.27	3678.48	0.595603	-0.747578	0.0461192	1.33612
Q8F299	Putative lipoprotein	LA_2877	Leptospira interrogans serogroup Icterohaemorrhagiae serovar Lai (strain 56601)	384		4601.8	4340.96	4435.57	3642.27	3708.27	3678.48	0.594365	-0.750578	0.0372522	1.42885
Q8F2A0	CheX domain-containing protein	LA_2876	Leptospira interrogans serogroup Icterohaemorrhagiae serovar Lai (strain 56601)	168		1759.3	1550.97	1491.27	1490.08	1211.4	1253.37	0.594	-0.751465	0.110894	0.955093
Q8F2A1	Uncharacterized protein	LA_2874	Leptospira interrogans serogroup Icterohaemorrhagiae serovar Lai (strain 56601)	217		1759.3	1550.97	1491.27	1490.08	1211.4	1253.37	0.594	-0.751465	0.111245	0.95372
Q8F2A3	Uncharacterized protein	LA_2873	Leptospira interrogans serogroup Icterohaemorrhagiae serovar Lai (strain 56601)	377		6414.67	6258.43	5928.61	5569.53	4843.21	4921.27	0.594	-0.751465	0.111555	0.95251
Q8F2A4	Uncharacterized protein	LA_2872	Leptospira interrogans serogroup Icterohaemorrhagiae serovar Lai (strain 56601)	348		6414.67	6258.43	5928.61	5569.53	4843.21	4921.27	0.593954	-0.751578	0.0268528	1.57101
Q8F2A5	Predicted polymerase	LA_2871	Leptospira interrogans serogroup Icterohaemorrhagiae serovar Lai (strain 56601)	499		6414.67	6258.43	5928.61	5569.53	4843.21	4921.27	0.593542	-0.752578	0.0229392	1.63942
Q8F2A6	Uncharacterized protein	LA_2870	Leptospira interrogans serogroup Icterohaemorrhagiae serovar Lai (strain 56601)	86		5168.4	4659.34	4237.83	3990.89	3719.02	3870.49	0.59272	-0.754578	0.036602	1.4365
Q8F2A8	Methylthioribose-1-phosphate isomerase (M1Pi) (MTR-1-P isomerase) (EC 5.3.1.23) (S-methyl-5-thioribose-1-phosphate isomerase)	mtnA LA_2868	Leptospira interrogans serogroup Icterohaemorrhagiae serovar Lai (strain 56601)	364	mtnA	5168.4	4659.34	4237.83	3990.89	3719.02	3870.49	0.592226	-0.75578	0.0357928	1.4462
Q8F2A9	Cytoplasmic membrane protein	LA_2867	Leptospira interrogans serogroup Icterohaemorrhagiae serovar Lai (strain 56601)	355		3989.97	3976.88	3958.88	3154.48	3401.24	3267.24	0.592	-0.756331	0.110739	0.955701
Q8F2B0	Uncharacterized protein	LA_2866	Leptospira interrogans serogroup Icterohaemorrhagiae serovar Lai (strain 56601)	154		1670.03	1424.27	1311.19	1265.16	1161.22	1191.38	0.592	-0.756331	0.11078	0.955539
Q8F2B1	Uncharacterized protein	LA_2865	Leptospira interrogans serogroup Icterohaemorrhagiae serovar Lai (strain 56601)	287		2723.47	2526.15	2555.29	2159.21	2069.18	2192.27	0.591488	-0.757578	0.0208123	1.68168
Q8F2B3	Cytoplasmic membrane protein	LA_2862	Leptospira interrogans serogroup Icterohaemorrhagiae serovar Lai (strain 56601)	288		2723.47	2526.15	2555.29	2159.21	2069.18	2192.27	0.591488	-0.757578	0.0213174	1.67127
Q8F2B5	Carbon-nitrogen hydrolase-like protein	LA_2860	Leptospira interrogans serogroup Icterohaemorrhagiae serovar Lai (strain 56601)	378		2723.47	2526.15	2555.29	2159.21	2069.18	2192.27	0.591397	-0.7578	0.0357928	1.4462
Q8F2B6	Uncharacterized protein	LA_2859	Leptospira interrogans serogroup Icterohaemorrhagiae serovar Lai (strain 56601)	173		2723.47	2526.15	2555.29	2159.21	2069.18	2192.27	0.591079	-0.758578	0.0213174	1.67127
Q8F2B7	MhpC-related protein	LA_2857	Leptospira interrogans serogroup Icterohaemorrhagiae serovar Lai (strain 56601)	335		1023.68	1067.4	889.233	844.848	874.502	727.228	0.591	-0.75877	0.110654	0.956033
Q8F2C0	Putative lipoprotein	LA_2854	Leptospira interrogans serogroup Icterohaemorrhagiae serovar Lai (strain 56601)	199		1023.68	1067.4	889.233	844.848	874.502	727.228	0.591	-0.75877	0.110656	0.956026
Q8F2C4	Putative flagellar protein	LA_2850	Leptospira interrogans serogroup Icterohaemorrhagiae serovar Lai (strain 56601)	521		1023.68	1067.4	889.233	844.848	874.502	727.228	0.590669	-0.759578	0.039218	1.40651
Q8F2C5	Basal-body rod modification protein FlgD	LA_2849	Leptospira interrogans serogroup Icterohaemorrhagiae serovar Lai (strain 56601)	264		1023.68	1067.4	889.233	844.848	874.502	727.228	0.59	-0.761213	0.110107	0.958186
Q8F2C8	Transcriptional regulator	LA_2845	Leptospira interrogans serogroup Icterohaemorrhagiae serovar Lai (strain 56601)	98		1023.68	1067.4	889.233	844.848	874.502	727.228	0.59	-0.761213	0.11017	0.957938
Q8F2D0	Putative citrate lyase	citE LA_2841	Leptospira interrogans serogroup Icterohaemorrhagiae serovar Lai (strain 56601)	330	citE	1023.68	1067.4	889.233	844.848	874.502	727.228	0.589851	-0.761578	0.0342173	1.46575
Q8F2D1	Ornithine carbamoyltransferase (OTCase) (EC 2.1.3.3)	argF LA_2840	Leptospira interrogans serogroup Icterohaemorrhagiae serovar Lai (strain 56601)	311	argF	1023.68	1067.4	889.233	844.848	874.502	727.228	0.589851	-0.761578	0.0418182	1.37864
Q8F2D5	Uncharacterized protein	LA_2836	Leptospira interrogans serogroup Icterohaemorrhagiae serovar Lai (strain 56601)	155		3361.48	3180.54	3307.99	2558.44	2753.72	2790.98	0.589442	-0.762578	0.0174658	1.75781
Q8F2D6	Putative_PNPOx domain-containing protein	LA_2835	Leptospira interrogans serogroup Icterohaemorrhagiae serovar Lai (strain 56601)	134		2524.68	2316.84	2140.4	1851.36	1900.73	1979.09	0.589034	-0.763578	0.0372522	1.42885
Q8F2D9	Predicted esterase of the alpha-beta hydrolase	rssA LA_2832	Leptospira interrogans serogroup Icterohaemorrhagiae serovar Lai (strain 56601)	763	rssA	2524.68	2316.84	2140.4	1851.36	1900.73	1979.09	0.589	-0.76366	0.110048	0.958419
Q8F2E0	Histidine kinase sensor protein	LA_2831	Leptospira interrogans serogroup Icterohaemorrhagiae serovar Lai (strain 56601)	471		2524.68	2316.84	2140.4	1851.36	1900.73	1979.09	0.588218	-0.765578	0.0250958	1.6004
Q8F2E1	Histidine kinase sensor protein	LA_2830	Leptospira interrogans serogroup Icterohaemorrhagiae serovar Lai (strain 56601)	375		2524.68	2316.84	2140.4	1851.36	1900.73	1979.09	0.588135	-0.76578	0.0170206	1.76903
Q8F2E2	Signal receiver component of two-component system	LA_2829	Leptospira interrogans serogroup Icterohaemorrhagiae serovar Lai (strain 56601)	152		2524.68	2316.84	2140.4	1851.36	1900.73	1979.09	0.588135	-0.76578	0.0354853	1.44995
Q8F2E3	Sensor histidine kinase and response regulator of a two component complex	LA_2828	Leptospira interrogans serogroup Icterohaemorrhagiae serovar Lai (strain 56601)	494		2900.82	2823.67	2860.14	2281.51	2327.23	2452.32	0.588	-0.766112	0.109976	0.958704
Q8F2E4	Signal transduction protein containing REC and EAL domains	LA_2827	Leptospira interrogans serogroup Icterohaemorrhagiae serovar Lai (strain 56601)	404		2900.82	2823.67	2860.14	2281.51	2327.23	2452.32	0.58781	-0.766578	0.0254316	1.59463
Q8F2E5	Uncharacterized protein	LA_2826	Leptospira interrogans serogroup Icterohaemorrhagiae serovar Lai (strain 56601)	255		2900.82	2823.67	2860.14	2281.51	2327.23	2452.32	0.587	-0.768568	0.109922	0.958916
Q8F2E7	Uncharacterized protein	LA_2824	Leptospira interrogans serogroup Icterohaemorrhagiae serovar Lai (strain 56601)	132		2265.19	2136.4	1916.18	1743.11	1683.3	1756.84	0.587	-0.768568	0.10995	0.958805
Q8F2E8	Putative lipoprotein	LA_2823	Leptospira interrogans serogroup Icterohaemorrhagiae serovar Lai (strain 56601)	349		2167.58	2132.39	2241.62	1894.93	1800.37	1679.73	0.586589	-0.769578	0.0252225	1.59821
Q8F2F0	4HBT domain-containing protein	LA_2821	Leptospira interrogans serogroup Icterohaemorrhagiae serovar Lai (strain 56601)	134		1185.56	1071.41	1036.95	946.061	912.731	837.598	0.586183	-0.770578	0.016423	1.78455
Q8F2F1	Uncharacterized protein	LA_2820	Leptospira interrogans serogroup Icterohaemorrhagiae serovar Lai (strain 56601)	669		1185.56	1071.41	1036.95	946.061	912.731	837.598	0.586	-0.771027	0.109668	0.959921
Q8F2F3	DUF5777 domain-containing protein	LA_2818	Leptospira interrogans serogroup Icterohaemorrhagiae serovar Lai (strain 56601)	354		4863.67	4965.68	4694.51	3986.67	4071.45	3858.39	0.585776	-0.771578	0.016309	1.78757
Q8F2F4	YceI domain-containing protein	LA_2817	Leptospira interrogans serogroup Icterohaemorrhagiae serovar Lai (strain 56601)	190		4863.67	4965.68	4694.51	3986.67	4071.45	3858.39	0.585776	-0.771578	0.0331525	1.47948
Q8F2F5	Putative lipoprotein	LA_2815	Leptospira interrogans serogroup Icterohaemorrhagiae serovar Lai (strain 56601)	141		4863.67	4965.68	4694.51	3986.67	4071.45	3858.39	0.585371	-0.772578	0.0401906	1.39588
Q8F2F6	Uncharacterized protein	LA_2816	Leptospira interrogans serogroup Icterohaemorrhagiae serovar Lai (strain 56601)	61		4863.67	4965.68	4694.51	3986.67	4071.45	3858.39	0.585	-0.773491	0.109592	0.960222
Q8F2F8	Methyl-accepting chemotaxis protein	LA_2813	Leptospira interrogans serogroup Icterohaemorrhagiae serovar Lai (strain 56601)	557		4697.03	4797.28	4708.05	4094.91	3844.46	3722.32	0.584965	-0.773578	0.0198647	1.70192
Q8F2F9	Uncharacterized protein	LA_2812	Leptospira interrogans serogroup Icterohaemorrhagiae serovar Lai (strain 56601)	59		4697.03	4797.28	4708.05	4094.91	3844.46	3722.32	0.584965	-0.773578	0.0352018	1.45344
Q8F2G0	Uncharacterized protein	LA_2811	Leptospira interrogans serogroup Icterohaemorrhagiae serovar Lai (strain 56601)	322		4697.03	4797.28	4708.05	4094.91	3844.46	3722.32	0.584155	-0.775578	0.0243946	1.61271
Q8F2G2	Peroxiredoxin	ahpC LA_2809	Leptospira interrogans serogroup Icterohaemorrhagiae serovar Lai (strain 56601)	193	ahpC	4679.17	4729.91	4636.25	3910.76	3799.07	3810.01	0.584155	-0.775578	0.0473507	1.32467
Q8F2G3	ABC transporter permease	sufB LA_2808	Leptospira interrogans serogroup Icterohaemorrhagiae serovar Lai (strain 56601)	471	sufB	4679.17	4729.91	4636.25	3910.76	3799.07	3810.01	0.584073	-0.77578	0.037203	1.42942
Q8F2G6	Histidine kinase sensor protein	LA_2805	Leptospira interrogans serogroup Icterohaemorrhagiae serovar Lai (strain 56601)	1191		759.428	842.049	833.325	738.012	640.346	622.907	0.584	-0.77596	0.109508	0.960553
Q8F2G8	TPR-repeat-containing protein	LA_2803	Leptospira interrogans serogroup Icterohaemorrhagiae serovar Lai (strain 56601)	284		1280.79	1492.43	1391.82	1149.89	1099.1	1176.27	0.584	-0.77596	0.109524	0.960489
Q8F2H0	Uncharacterized protein	LA_2801	Leptospira interrogans serogroup Icterohaemorrhagiae serovar Lai (strain 56601)	521		1280.79	1492.43	1391.82	1149.89	1099.1	1176.27	0.58375	-0.776578	0.0422846	1.37382
Q8F2H1	Uncharacterized protein	LA_2800	Leptospira interrogans serogroup Icterohaemorrhagiae serovar Lai (strain 56601)	368		1280.79	1492.43	1391.82	1149.89	1099.1	1176.27	0.583345	-0.777578	0.0246175	1.60876
Q8F2H3	Uncharacterized protein	LA_2798	Leptospira interrogans serogroup Icterohaemorrhagiae serovar Lai (strain 56601)	146		2300.9	2279.95	2084.49	1868.23	1824.27	1759.86	0.583345	-0.777578	0.0376703	1.424
Q8F2H4	FecR domain-containing protein	LA_2797	Leptospira interrogans serogroup Icterohaemorrhagiae serovar Lai (strain 56601)	242		2300.9	2279.95	2084.49	1868.23	1824.27	1759.86	0.583345	-0.777578	0.0376703	1.424
Q8F2H5	Uncharacterized protein	LA_2796	Leptospira interrogans serogroup Icterohaemorrhagiae serovar Lai (strain 56601)	484		2300.9	2279.95	2084.49	1868.23	1824.27	1759.86	0.583	-0.778432	0.10947	0.960703
Q8F2H8	Magnesium transport protein CorA	corA LA_2793	Leptospira interrogans serogroup Icterohaemorrhagiae serovar Lai (strain 56601)	339	corA	1550.99	1567.01	1551.3	1367.78	1268.74	1189.87	0.582134	-0.780578	0.0372522	1.42885
Q8F2I0	Putative lipoprotein	LA_2791	Leptospira interrogans serogroup Icterohaemorrhagiae serovar Lai (strain 56601)	663		1550.99	1567.01	1551.3	1367.78	1268.74	1189.87	0.582	-0.780909	0.109453	0.960773
Q8F2I1	Transcriptional regulator	LA_2790	Leptospira interrogans serogroup Icterohaemorrhagiae serovar Lai (strain 56601)	183		1550.99	1567.01	1551.3	1367.78	1268.74	1189.87	0.581	-0.78339	0.109117	0.962109
Q8F2I2	HpcH_HpaI domain-containing protein	LA_2789	Leptospira interrogans serogroup Icterohaemorrhagiae serovar Lai (strain 56601)	267		1550.99	1567.01	1551.3	1367.78	1268.74	1189.87	0.580924	-0.783578	0.0446723	1.34996
Q8F2I3	Signal peptidase I (EC 3.4.21.89)	lepB LA_2788	Leptospira interrogans serogroup Icterohaemorrhagiae serovar Lai (strain 56601)	333	lepB	3615.02	3580.71	3215.6	2950.64	2867.22	2697.25	0.580522	-0.784578	0.0351851	1.45364
Q8F2I4	Uncharacterized protein	LA_2787	Leptospira interrogans serogroup Icterohaemorrhagiae serovar Lai (strain 56601)	99		3615.02	3580.71	3215.6	2950.64	2867.22	2697.25	0.580119	-0.785578	0.0335365	1.47448
Q8F2I5	Uncharacterized protein	LA_2786	Leptospira interrogans serogroup Icterohaemorrhagiae serovar Lai (strain 56601)	261		1499.81	1668.06	1551.3	1339.67	1320.12	1206.5	0.580038	-0.78578	0.0406001	1.39147
Q8F2I8	ATP synthase subunit a (ATP synthase F0 sector subunit a) (F-ATPase subunit 6)	atpB LA_2783	Leptospira interrogans serogroup Icterohaemorrhagiae serovar Lai (strain 56601)	328	atpB	1499.81	1668.06	1551.3	1339.67	1320.12	1206.5	0.58	-0.785875	0.10907	0.962295
Q8F2I9	ATP synthase subunit c (ATP synthase F(0) sector subunit c) (F-type ATPase subunit c) (F-ATPase subunit c) (Lipid-binding protein)	atpE LA_2782	Leptospira interrogans serogroup Icterohaemorrhagiae serovar Lai (strain 56601)	99	atpE	3860.23	3472.45	3567.52	2928.15	3054.78	2927.06	0.579718	-0.786578	0.0155695	1.80772
Q8F2J0	ATP synthase subunit b (ATP synthase F(0) sector subunit b) (ATPase subunit I) (F-type ATPase subunit b) (F-ATPase subunit b)	atpF LA_2781	Leptospira interrogans serogroup Icterohaemorrhagiae serovar Lai (strain 56601)	173	atpF	3860.23	3472.45	3567.52	2928.15	3054.78	2927.06	0.579	-0.788365	0.108383	0.965039
Q8F2J1	ATP synthase subunit delta (ATP synthase F(1) sector subunit delta) (F-type ATPase subunit delta) (F-ATPase subunit delta)	atpH LA_2780	Leptospira interrogans serogroup Icterohaemorrhagiae serovar Lai (strain 56601)	186	atpH	3860.23	3472.45	3567.52	2928.15	3054.78	2927.06	0.579	-0.788365	0.1086	0.96417
Q8F2J2	ATP synthase subunit alpha (EC 7.1.2.2) (ATP synthase F1 sector subunit alpha) (F-ATPase subunit alpha)	atpA LA_2779	Leptospira interrogans serogroup Icterohaemorrhagiae serovar Lai (strain 56601)	503	atpA	3860.23	3472.45	3567.52	2928.15	3054.78	2927.06	0.578914	-0.788578	0.0162362	1.78952
Q8F2J4	ATP synthase gamma chain (ATP synthase F1 sector gamma subunit) (F-ATPase gamma subunit)	atpG LA_2778	Leptospira interrogans serogroup Icterohaemorrhagiae serovar Lai (strain 56601)	286	atpG	3860.23	3472.45	3567.52	2928.15	3054.78	2927.06	0.578513	-0.789578	0.0333313	1.47715
Q8F2J5	ATP synthase subunit beta (EC 7.1.2.2) (ATP synthase F1 sector subunit beta) (F-ATPase subunit beta)	atpD LA_2776	Leptospira interrogans serogroup Icterohaemorrhagiae serovar Lai (strain 56601)	467	atpD	4093.53	3804.46	3875.9	3324.57	3088.23	3220.37	0.578112	-0.790578	0.0128491	1.89113
Q8F2J6	ATP synthase epsilon chain (ATP synthase F1 sector epsilon subunit) (F-ATPase epsilon subunit)	atpC LA_2775	Leptospira interrogans serogroup Icterohaemorrhagiae serovar Lai (strain 56601)	127	atpC	4093.53	3804.46	3875.9	3324.57	3088.23	3220.37	0.578112	-0.790578	0.0461192	1.33612
Q8F2J7	SLBB domain-containing protein	LA_2774	Leptospira interrogans serogroup Icterohaemorrhagiae serovar Lai (strain 56601)	93		4093.53	3804.46	3875.9	3324.57	3088.23	3220.37	0.577312	-0.792578	0.0165122	1.78219
Q8F2J8	Uncharacterized protein	LA_2773	Leptospira interrogans serogroup Icterohaemorrhagiae serovar Lai (strain 56601)	1150		4168.52	4061.89	3837.65	3341.44	3330.75	3193.15	0.576912	-0.793578	0.0280479	1.5521
Q8F2J9	cGMP-specific phosphodiesterase	LA_2772	Leptospira interrogans serogroup Icterohaemorrhagiae serovar Lai (strain 56601)	718		4168.52	4061.89	3837.65	3341.44	3330.75	3193.15	0.576912	-0.793578	0.0285567	1.54429
Q8F2K0	Predicted membrane protein involved in D-alaninealginate export/acetyltransferase of MBOAT family	dltB LA_2771	Leptospira interrogans serogroup Icterohaemorrhagiae serovar Lai (strain 56601)	474	dltB	4168.52	4061.89	3837.65	3341.44	3330.75	3193.15	0.576112	-0.795578	0.0246175	1.60876
Q8F2K1	Uncharacterized protein	LA_2770	Leptospira interrogans serogroup Icterohaemorrhagiae serovar Lai (strain 56601)	378		4168.52	4061.89	3837.65	3341.44	3330.75	3193.15	0.576112	-0.795578	0.0300549	1.52208
Q8F2K4	Uncharacterized protein	LA_2767	Leptospira interrogans serogroup Icterohaemorrhagiae serovar Lai (strain 56601)	229		4168.52	4061.89	3837.65	3341.44	3330.75	3193.15	0.576112	-0.795578	0.0385381	1.41411
Q8F2K6	Uncharacterized protein	LA_2765	Leptospira interrogans serogroup Icterohaemorrhagiae serovar Lai (strain 56601)	73		2422.31	2414.68	2438.18	1927.27	2053.65	1968.51	0.576	-0.795859	0.108037	0.966426
Q8F2K7	Putative lipoprotein	LA_2764	Leptospira interrogans serogroup Icterohaemorrhagiae serovar Lai (strain 56601)	412		2422.31	2414.68	2438.18	1927.27	2053.65	1968.51	0.576	-0.795859	0.108119	0.966098
Q8F2K9	Uncharacterized protein	LA_2762	Leptospira interrogans serogroup Icterohaemorrhagiae serovar Lai (strain 56601)	113		4012.59	3901.5	3751.73	3340.03	3176.64	3014.75	0.576	-0.795859	0.108147	0.965984
Q8F2L0	Exopolyphosphatase	ppx LA_2761	Leptospira interrogans serogroup Icterohaemorrhagiae serovar Lai (strain 56601)	520	ppx	4012.59	3901.5	3751.73	3340.03	3176.64	3014.75	0.575314	-0.797578	0.0421391	1.37532
Q8F2L2	Cell shape-determining protein MreB	mreB LA_2759	Leptospira interrogans serogroup Icterohaemorrhagiae serovar Lai (strain 56601)	340	mreB	4012.59	3901.5	3751.73	3340.03	3176.64	3014.75	0.575	-0.798366	0.107485	0.968652
Q8F2L4	Cell shape protein MreC (Cell shape-determining protein MreC)	mreC LA_2757	Leptospira interrogans serogroup Icterohaemorrhagiae serovar Lai (strain 56601)	377	mreC	4012.59	3901.5	3751.73	3340.03	3176.64	3014.75	0.575	-0.798366	0.107633	0.968055
Q8F2L5	Rod shape-determining protein MreD	LA_2756	Leptospira interrogans serogroup Icterohaemorrhagiae serovar Lai (strain 56601)	170		5026.75	4961.68	4515.61	4121.62	3893.44	3832.69	0.574916	-0.798578	0.011766	1.92937
Q8F2L6	Transpeptidase/penicillin binding protein	ftsI LA_2755	Leptospira interrogans serogroup Icterohaemorrhagiae serovar Lai (strain 56601)	647	ftsI	5026.75	4961.68	4515.61	4121.62	3893.44	3832.69	0.574517	-0.799578	0.0382339	1.41755
Q8F2L7	Rod shape-determining protein	rodA LA_2754	Leptospira interrogans serogroup Icterohaemorrhagiae serovar Lai (strain 56601)	501	rodA	5026.75	4961.68	4515.61	4121.62	3893.44	3832.69	0.574119	-0.800578	0.0136932	1.8635
Q8F2L8	Uncharacterized protein	LA_2753	Leptospira interrogans serogroup Icterohaemorrhagiae serovar Lai (strain 56601)	260		5026.75	4961.68	4515.61	4121.62	3893.44	3832.69	0.574	-0.800877	0.107059	0.970379
Q8F2M0	Uncharacterized protein	LA_2751	Leptospira interrogans serogroup Icterohaemorrhagiae serovar Lai (strain 56601)	75		2887.73	2838.11	2769.51	2499.4	2224.48	2219.48	0.574	-0.800877	0.107125	0.970109
Q8F2M2	6-carboxy-5,6,7,8-tetrahydropterin synthase (EC 4.-.-.-)	LA_2749	Leptospira interrogans serogroup Icterohaemorrhagiae serovar Lai (strain 56601)	136		3754.29	3478.87	3388.03	3120.74	2838.55	2710.85	0.573721	-0.801578	0.0136932	1.8635
Q8F2M3	Alginate_exp domain-containing protein	LA_2746	Leptospira interrogans serogroup Icterohaemorrhagiae serovar Lai (strain 56601)	609		3754.29	3478.87	3388.03	3120.74	2838.55	2710.85	0.573721	-0.801578	0.0352018	1.45344
Q8F2M8	Hypothetical lipoprotein	LA_2742	Leptospira interrogans serogroup Icterohaemorrhagiae serovar Lai (strain 56601)	413		9170.27	9215.23	8485.67	7633.15	7133.4	7172.5	0.57253	-0.804578	0.0110018	1.95854
Q8F2M9	Uncharacterized protein	LA_2741	Leptospira interrogans serogroup Icterohaemorrhagiae serovar Lai (strain 56601)	272		9170.27	9215.23	8485.67	7633.15	7133.4	7172.5	0.572133	-0.805578	0.0110018	1.95854
Q8F2N0	Uncharacterized protein	LA_2739	Leptospira interrogans serogroup Icterohaemorrhagiae serovar Lai (strain 56601)	293		9170.27	9215.23	8485.67	7633.15	7133.4	7172.5	0.572053	-0.80578	0.0108369	1.9651
Q8F2N1	Uncharacterized protein	LA_2738	Leptospira interrogans serogroup Icterohaemorrhagiae serovar Lai (strain 56601)	369		2290.19	2286.36	2093.32	1821.84	1794.4	1826.39	0.572053	-0.80578	0.0126923	1.89646
Q8F2N2	Acyltransferase	LA_2737	Leptospira interrogans serogroup Icterohaemorrhagiae serovar Lai (strain 56601)	265		2290.19	2286.36	2093.32	1821.84	1794.4	1826.39	0.572053	-0.80578	0.0485428	1.31388
Q8F2N3	Acetyl-CoA carboxylase biotin carboxylase subunit	LA_2736	Leptospira interrogans serogroup Icterohaemorrhagiae serovar Lai (strain 56601)	487		2290.19	2286.36	2093.32	1821.84	1794.4	1826.39	0.572	-0.805913	0.106464	0.972797
Q8F2N4	Acetyl-CoA carboxylase biotin carboxyl carrier protein subunit	LA_2735	Leptospira interrogans serogroup Icterohaemorrhagiae serovar Lai (strain 56601)	166		2290.19	2286.36	2093.32	1821.84	1794.4	1826.39	0.572	-0.805913	0.106571	0.97236
Q8F2N6	Peptide chain release factor 3 (RF-3)	prfC LA_2733	Leptospira interrogans serogroup Icterohaemorrhagiae serovar Lai (strain 56601)	590	prfC	2290.19	2286.36	2093.32	1821.84	1794.4	1826.39	0.572	-0.805913	0.106702	0.971828
Q8F2N8	DUF1801 domain-containing protein	LA_2731	Leptospira interrogans serogroup Icterohaemorrhagiae serovar Lai (strain 56601)	125		2290.19	2286.36	2093.32	1821.84	1794.4	1826.39	0.571736	-0.806578	0.0106385	1.97312
Q8F2N9	Uncharacterized protein	LA_2730	Leptospira interrogans serogroup Icterohaemorrhagiae serovar Lai (strain 56601)	170		2290.19	2286.36	2093.32	1821.84	1794.4	1826.39	0.571736	-0.806578	0.0288111	1.54044
Q8F2P0	Transcriptional regulator	LA_2728	Leptospira interrogans serogroup Icterohaemorrhagiae serovar Lai (strain 56601)	139		2246.15	2219.8	2339.31	1930.08	1794.4	1835.46	0.570944	-0.808578	0.0254366	1.59454
Q8F2P1	ABM domain-containing protein	LA_2726	Leptospira interrogans serogroup Icterohaemorrhagiae serovar Lai (strain 56601)	119		2246.15	2219.8	2339.31	1930.08	1794.4	1835.46	0.570549	-0.809578	0.0401906	1.39588
Q8F2P2	Dioxygenase	LA_2727	Leptospira interrogans serogroup Icterohaemorrhagiae serovar Lai (strain 56601)	315		2246.15	2219.8	2339.31	1930.08	1794.4	1835.46	0.570549	-0.809578	0.0475765	1.32261
Q8F2P4	Uncharacterized protein	LA_2724	Leptospira interrogans serogroup Icterohaemorrhagiae serovar Lai (strain 56601)	89		518.982	498.012	476.69	397.824	383.491	436.942	0.57	-0.810966	0.106116	0.974219
Q8F2P5	Predicted metal-dependent hydrolase	LA_2723	Leptospira interrogans serogroup Icterohaemorrhagiae serovar Lai (strain 56601)	319		518.982	498.012	476.69	397.824	383.491	436.942	0.569758	-0.811578	0.01023	1.99012
Q8F2P6	Hypothetical lipoprotein	LA_2722	Leptospira interrogans serogroup Icterohaemorrhagiae serovar Lai (strain 56601)	140		1923.57	1805.19	1741.98	1605.35	1568.61	1279.08	0.569758	-0.811578	0.0266293	1.57464
Q8F2P8	Uncharacterized protein	LA_2720	Leptospira interrogans serogroup Icterohaemorrhagiae serovar Lai (strain 56601)	58		1923.57	1805.19	1741.98	1605.35	1568.61	1279.08	0.569	-0.813499	0.106021	0.974608
Q8F2P9	Uncharacterized protein	LA_2719	Leptospira interrogans serogroup Icterohaemorrhagiae serovar Lai (strain 56601)	768		1923.57	1805.19	1741.98	1605.35	1568.61	1279.08	0.568181	-0.815578	0.0262482	1.5809
Q8F2Q0	Cytoplasmic membrane protein	LA_2718	Leptospira interrogans serogroup Icterohaemorrhagiae serovar Lai (strain 56601)	381		1564.09	1596.69	1311.19	1260.95	1199.45	1177.78	0.568101	-0.81578	0.00955734	2.01966
Q8F2Q1	Histidine kinase sensor protein	LA_2717	Leptospira interrogans serogroup Icterohaemorrhagiae serovar Lai (strain 56601)	369		3385.29	3259.93	3315.64	2738.38	2833.77	2535.47	0.568	-0.816037	0.105729	0.975806
Q8F2Q3	Sensor histidine kinase of a two component response regulator	LA_2715	Leptospira interrogans serogroup Icterohaemorrhagiae serovar Lai (strain 56601)	303		3385.29	3259.93	3315.64	2738.38	2833.77	2535.47	0.568	-0.816037	0.105737	0.975773
Q8F2Q5	Uncharacterized protein	LA_2713	Leptospira interrogans serogroup Icterohaemorrhagiae serovar Lai (strain 56601)	119		3385.29	3259.93	3315.64	2738.38	2833.77	2535.47	0.568	-0.816037	0.105997	0.974707
Q8F2Q6	Fe-S oxidoreductase	LA_2712	Leptospira interrogans serogroup Icterohaemorrhagiae serovar Lai (strain 56601)	696		3385.29	3259.93	3315.64	2738.38	2833.77	2535.47	0.567394	-0.817578	0.0376703	1.424
Q8F2Q7	Uncharacterized protein	LA_2711	Leptospira interrogans serogroup Icterohaemorrhagiae serovar Lai (strain 56601)	644		2305.66	2219	2171.59	1859.79	1697.63	1900.47	0.567001	-0.818578	0.0187346	1.72736
Q8F2Q9	Dolichyl-phosphate mannose synthase	LA_2709	Leptospira interrogans serogroup Icterohaemorrhagiae serovar Lai (strain 56601)	351		2305.66	2219	2171.59	1859.79	1697.63	1900.47	0.567	-0.818579	0.105647	0.976143
Q8F2R2	Cyclic dehypoxanthine futalosine synthase (Cyclic DHFL synthase) (EC 1.21.98.1) (Dehypoxanthine futalosine cyclase) (DHFL cyclase) (Menaquinone biosynthetic enzyme MqnC)	thiH mqnC LA_2706	Leptospira interrogans serogroup Icterohaemorrhagiae serovar Lai (strain 56601)	367	thiH	6026.62	5863.07	5800.32	4849.79	4834.85	4695.99	0.566608	-0.819578	0.00867647	2.06166
Q8F2R3	Hypothetical lipoprotein	LA_2705	Leptospira interrogans serogroup Icterohaemorrhagiae serovar Lai (strain 56601)	122		6026.62	5863.07	5800.32	4849.79	4834.85	4695.99	0.566608	-0.819578	0.0381977	1.41796
Q8F2R4	Two-component response regulator	LA_2704	Leptospira interrogans serogroup Icterohaemorrhagiae serovar Lai (strain 56601)	409		6026.62	5863.07	5800.32	4849.79	4834.85	4695.99	0.566215	-0.820578	0.00867647	2.06166
Q8F2R5	Germane domain-containing protein	LA_2703	Leptospira interrogans serogroup Icterohaemorrhagiae serovar Lai (strain 56601)	269		6026.62	5863.07	5800.32	4849.79	4834.85	4695.99	0.565823	-0.821578	0.0280308	1.55236
Q8F2R6	Phosphoglycolate phosphatase	LA_2702	Leptospira interrogans serogroup Icterohaemorrhagiae serovar Lai (strain 56601)	224		6026.62	5863.07	5800.32	4849.79	4834.85	4695.99	0.565823	-0.821578	0.0378823	1.42156
Q8F2R8	L-lysine 2,3-aminomutase	kamA LA_2701	Leptospira interrogans serogroup Icterohaemorrhagiae serovar Lai (strain 56601)	416	kamA	6026.62	5863.07	5800.32	4849.79	4834.85	4695.99	0.565431	-0.822578	0.0312715	1.50485
Q8F2R9	D-alanine--D-alanine ligase	LA_2699	Leptospira interrogans serogroup Icterohaemorrhagiae serovar Lai (strain 56601)	374		4216.13	4240.72	4010.67	3430	3394.07	3305.03	0.565431	-0.822578	0.0435103	1.36141
Q8F2S0	Uncharacterized protein	LA_2698	Leptospira interrogans serogroup Icterohaemorrhagiae serovar Lai (strain 56601)	228		4216.13	4240.72	4010.67	3430	3394.07	3305.03	0.565039	-0.823578	0.0226228	1.64545
Q8F2S1	Uncharacterized protein	LA_2697	Leptospira interrogans serogroup Icterohaemorrhagiae serovar Lai (strain 56601)	114		4216.13	4240.72	4010.67	3430	3394.07	3305.03	0.565039	-0.823578	0.0462183	1.33519
Q8F2S5	Uncharacterized protein	LA_2693	Leptospira interrogans serogroup Icterohaemorrhagiae serovar Lai (strain 56601)	134		5176.73	4915.96	5118.83	4436.51	4171.8	3743.49	0.565039	-0.823578	0.0220081	1.65742
Q8F2S6	Acetylglutamate kinase	LA_2692	Leptospira interrogans serogroup Icterohaemorrhagiae serovar Lai (strain 56601)	370		5176.73	4915.96	5118.83	4436.51	4171.8	3743.49	0.565	-0.823677	0.105586	0.976396
Q8F2S7	Predicted N6-adenine-specific DNA methylase	LA_2691	Leptospira interrogans serogroup Icterohaemorrhagiae serovar Lai (strain 56601)	416		1098.67	1158.02	1095.21	940.438	873.307	911.681	0.565	-0.823677	0.105607	0.976307
Q8F2S8	Bacterioferritin (EC 1.16.3.1)	bfr LA_2690	Leptospira interrogans serogroup Icterohaemorrhagiae serovar Lai (strain 56601)	155	bfr	1098.67	1158.02	1095.21	940.438	873.307	911.681	0.564256	-0.825578	0.0409515	1.38773
Q8F2S9	Acetyl-CoA acetyltransferase	LA_2689	Leptospira interrogans serogroup Icterohaemorrhagiae serovar Lai (strain 56601)	385		3907.84	3581.52	3665.8	3202.27	3004.61	2836.34	0.564	-0.826233	0.105182	0.978059
Q8F2T0	Lipopolysaccharide heptosyltransferase II	rfaF LA_2688	Leptospira interrogans serogroup Icterohaemorrhagiae serovar Lai (strain 56601)	343	rfaF	880.841	1077.02	944.552	795.647	809.989	751.419	0.564	-0.826233	0.105362	0.977318
Q8F2T1	Aminopeptidase P	pepP LA_2687	Leptospira interrogans serogroup Icterohaemorrhagiae serovar Lai (strain 56601)	429	pepP	3309.11	3304.04	3353.9	2825.53	2605.59	2656.42	0.563865	-0.826578	0.0266892	1.57366
Q8F2T2	Uncharacterized protein	LA_2686	Leptospira interrogans serogroup Icterohaemorrhagiae serovar Lai (strain 56601)	113		3309.11	3304.04	3353.9	2825.53	2605.59	2656.42	0.563474	-0.827578	0.00756753	2.12105
Q8F2T3	p-loop domain-containing protein	LA_2685	Leptospira interrogans serogroup Icterohaemorrhagiae serovar Lai (strain 56601)	175		3309.11	3304.04	3353.9	2825.53	2605.59	2656.42	0.563474	-0.827578	0.0218247	1.66105
Q8F2T4	Uncharacterized protein	LA_2684	Leptospira interrogans serogroup Icterohaemorrhagiae serovar Lai (strain 56601)	159		3309.11	3304.04	3353.9	2825.53	2605.59	2656.42	0.563474	-0.827578	0.0312715	1.50485
Q8F2T5	Uncharacterized protein	LA_2683	Leptospira interrogans serogroup Icterohaemorrhagiae serovar Lai (strain 56601)	183		3309.11	3304.04	3353.9	2825.53	2605.59	2656.42	0.563084	-0.828578	0.0262482	1.5809
Q8F2T6	Uncharacterized protein	LA_2682	Leptospira interrogans serogroup Icterohaemorrhagiae serovar Lai (strain 56601)	459		5125.54	4841.38	4879.3	4242.52	3934.06	3846.3	0.563	-0.828793	0.104964	0.978959
Q8F2T7	HEPN_LA2681 domain-containing protein	LA_2681	Leptospira interrogans serogroup Icterohaemorrhagiae serovar Lai (strain 56601)	509		5125.54	4841.38	4879.3	4242.52	3934.06	3846.3	0.562694	-0.829578	0.0090145	2.04506
Q8F2T8	Transposase	tra5 LA_2680	Leptospira interrogans serogroup Icterohaemorrhagiae serovar Lai (strain 56601)	280	tra5	957.022	791.526	800.957	683.188	715.61	656.169	0.562694	-0.829578	0.0322092	1.49202
Q8F2U0	Uncharacterized protein	LA_2678	Leptospira interrogans serogroup Icterohaemorrhagiae serovar Lai (strain 56601)	73		957.022	791.526	800.957	683.188	715.61	656.169	0.562304	-0.830578	0.0399716	1.39825
Q8F2U2	Uncharacterized protein	LA_2676	Leptospira interrogans serogroup Icterohaemorrhagiae serovar Lai (strain 56601)	762		957.022	791.526	800.957	683.188	715.61	656.169	0.562	-0.831358	0.104757	0.979819
Q8F2U4	Metal-dependent amidase/aminoacylase/carboxypeptidase	abgB LA_2674	Leptospira interrogans serogroup Icterohaemorrhagiae serovar Lai (strain 56601)	393	abgB	957.022	791.526	800.957	683.188	715.61	656.169	0.562	-0.831358	0.10496	0.978976
Q8F2U6	ATP-cone domain-containing protein	LA_2672	Leptospira interrogans serogroup Icterohaemorrhagiae serovar Lai (strain 56601)	338		957.022	791.526	800.957	683.188	715.61	656.169	0.561914	-0.831578	0.0352018	1.45344
Q8F2U7	Uncharacterized protein	LA_2671	Leptospira interrogans serogroup Icterohaemorrhagiae serovar Lai (strain 56601)	88		3166.27	2952.79	3014.33	2675.12	2324.84	2391.84	0.561525	-0.832578	0.0372522	1.42885
Q8F2V0	Site-specific DNA-methyltransferase (cytosine-N(4)-specific) (EC 2.1.1.113)	LA_2668	Leptospira interrogans serogroup Icterohaemorrhagiae serovar Lai (strain 56601)	383		3166.27	2952.79	3014.33	2675.12	2324.84	2391.84	0.561136	-0.833578	0.00955734	2.01966
Q8F2V1	Distal rod protein (Flagellar basal-body rod protein FlgG)	flgG LA_2667	Leptospira interrogans serogroup Icterohaemorrhagiae serovar Lai (strain 56601)	264	flgG	4038.78	3508.54	3698.76	3212.11	2963.99	2908.91	0.561	-0.833927	0.104598	0.980478
Q8F2V2	Endoflagellar basal body P-ring biosynthesis protein	LA_2666	Leptospira interrogans serogroup Icterohaemorrhagiae serovar Lai (strain 56601)	296		4038.78	3508.54	3698.76	3212.11	2963.99	2908.91	0.561	-0.833927	0.104671	0.980173
Q8F2V3	Flagellar P-ring protein (Basal body P-ring protein)	flgI LA_2664	Leptospira interrogans serogroup Icterohaemorrhagiae serovar Lai (strain 56601)	366	flgI	4038.78	3508.54	3698.76	3212.11	2963.99	2908.91	0.560747	-0.834578	0.00829072	2.08141
Q8F2V4	Cell envelope rod binding protein	LA_2663	Leptospira interrogans serogroup Icterohaemorrhagiae serovar Lai (strain 56601)	157		3334.1	3320.88	3433.34	2885.98	2586.47	2688.17	0.560747	-0.834578	0.0213174	1.67127
Q8F2V5	Ribonuclease BN	LA_2662	Leptospira interrogans serogroup Icterohaemorrhagiae serovar Lai (strain 56601)	749		3334.1	3320.88	3433.34	2885.98	2586.47	2688.17	0.560358	-0.835578	0.00625645	2.20367
Q8F2V6	Methylase/methyltransferase	LA_2661	Leptospira interrogans serogroup Icterohaemorrhagiae serovar Lai (strain 56601)	295		3334.1	3320.88	3433.34	2885.98	2586.47	2688.17	0.56028	-0.83578	0.0446723	1.34996
Q8F2V7	SAM-dependent methyltransferase	LA_2660	Leptospira interrogans serogroup Icterohaemorrhagiae serovar Lai (strain 56601)	212		3334.1	3320.88	3433.34	2885.98	2586.47	2688.17	0.56	-0.836501	0.104504	0.980868
Q8F2V8	Biotin carboxylase	LA_2659	Leptospira interrogans serogroup Icterohaemorrhagiae serovar Lai (strain 56601)	410		3334.1	3320.88	3433.34	2885.98	2586.47	2688.17	0.56	-0.836501	0.104527	0.980772
Q8F2W1	Uncharacterized protein	LA_2656	Leptospira interrogans serogroup Icterohaemorrhagiae serovar Lai (strain 56601)	223		5036.27	4906.34	4991.71	3910.76	4029.64	4122.98	0.56	-0.836501	0.104561	0.98063
Q8F2W4	Deoxyribodipyrimidine photolyase	LA_2649	Leptospira interrogans serogroup Icterohaemorrhagiae serovar Lai (strain 56601)	516		5036.27	4906.34	4991.71	3910.76	4029.64	4122.98	0.55997	-0.836578	0.00631796	2.19942
Q8F2W5	Uncharacterized protein	LA_2648	Leptospira interrogans serogroup Icterohaemorrhagiae serovar Lai (strain 56601)	114		5036.27	4906.34	4991.71	3910.76	4029.64	4122.98	0.559582	-0.837578	0.0376703	1.424
Q8F2W8	Uncharacterized protein	LA_2645	Leptospira interrogans serogroup Icterohaemorrhagiae serovar Lai (strain 56601)	160		5036.27	4906.34	4991.71	3910.76	4029.64	4122.98	0.559582	-0.837578	0.0424549	1.37207
Q8F2W9	Adenylate/guanylate cyclase	cyaA LA_2643	Leptospira interrogans serogroup Icterohaemorrhagiae serovar Lai (strain 56601)	445	cyaA	7674.03	7470.18	7198.61	6071.38	6299.52	5651.52	0.55842	-0.840578	0.0254366	1.59454
Q8F2X0	Nucleoside-diphosphate-sugar epimerase	LA_2644	Leptospira interrogans serogroup Icterohaemorrhagiae serovar Lai (strain 56601)	278		7674.03	7470.18	7198.61	6071.38	6299.52	5651.52	0.558	-0.841663	0.104302	0.981708
Q8F2X1	Uncharacterized protein	LA_2642	Leptospira interrogans serogroup Icterohaemorrhagiae serovar Lai (strain 56601)	64		7674.03	7470.18	7198.61	6071.38	6299.52	5651.52	0.557646	-0.842578	0.0315424	1.50111
Q8F2X2	Ferrichrome-iron receptor	LA_2641	Leptospira interrogans serogroup Icterohaemorrhagiae serovar Lai (strain 56601)	746		8478.69	8483.05	7810.65	6845.94	6515.75	6629.72	0.557646	-0.842578	0.0205057	1.68813
Q8F2X3	Uncharacterized protein	LA_2640	Leptospira interrogans serogroup Icterohaemorrhagiae serovar Lai (strain 56601)	208		8478.69	8483.05	7810.65	6845.94	6515.75	6629.72	0.557646	-0.842578	0.0400835	1.39703
Q8F2X4	Acyl-CoA dehydrogenase	caiA LA_2639	Leptospira interrogans serogroup Icterohaemorrhagiae serovar Lai (strain 56601)	586	caiA	8478.69	8483.05	7810.65	6845.94	6515.75	6629.72	0.55641	-0.84578	0.0245519	1.60992
Q8F2X8	ParB-like protein	LA_2634	Leptospira interrogans serogroup Icterohaemorrhagiae serovar Lai (strain 56601)	132		8478.69	8483.05	7810.65	6845.94	6515.75	6629.72	0.556102	-0.846578	0.0109232	1.96165
Q8F2X9	Transketolase C-terminal subunit	LA_2632	Leptospira interrogans serogroup Icterohaemorrhagiae serovar Lai (strain 56601)	320		4105.43	3695.39	3625.79	3136.2	3082.26	2989.04	0.556102	-0.846578	0.0364854	1.43788
Q8F2Y0	ATP-dependent Clp protease adaptor protein ClpS	clpS LA_2631	Leptospira interrogans serogroup Icterohaemorrhagiae serovar Lai (strain 56601)	106	clpS	4105.43	3695.39	3625.79	3136.2	3082.26	2989.04	0.555332	-0.848578	0.0279084	1.55426
Q8F2Y2	Alcohol dehydrogenase	LA_2629	Leptospira interrogans serogroup Icterohaemorrhagiae serovar Lai (strain 56601)	342		4105.43	3695.39	3625.79	3136.2	3082.26	2989.04	0.555332	-0.848578	0.00963571	2.01612
Q8F2Y3	Uncharacterized protein	LA_2628	Leptospira interrogans serogroup Icterohaemorrhagiae serovar Lai (strain 56601)	638		4105.43	3695.39	3625.79	3136.2	3082.26	2989.04	0.555332	-0.848578	0.0200438	1.69802
Q8F2Y4	MaoC family protein	LA_2627	Leptospira interrogans serogroup Icterohaemorrhagiae serovar Lai (strain 56601)	392		4105.43	3695.39	3625.79	3136.2	3082.26	2989.04	0.555	-0.84944	0.104293	0.981745
Q8F2Y5	Putative lipoprotein	LA_2626	Leptospira interrogans serogroup Icterohaemorrhagiae serovar Lai (strain 56601)	203		836.799	911.819	916.893	790.025	731.141	631.978	0.554947	-0.849578	0.0277708	1.55641
Q8F2Y6	Oligopeptidase A (EC 3.4.24.70)	dcp LA_2625	Leptospira interrogans serogroup Icterohaemorrhagiae serovar Lai (strain 56601)	651	dcp	2878.21	2702.58	2720.66	2194.36	2167.14	2332.88	0.554178	-0.851578	0.00506445	2.29547
Q8F2Y7	Uncharacterized protein	LA_2624	Leptospira interrogans serogroup Icterohaemorrhagiae serovar Lai (strain 56601)	78		2878.21	2702.58	2720.66	2194.36	2167.14	2332.88	0.554178	-0.851578	0.0173548	1.76058
Q8F2Y8	Glutathione transferase	gst LA_2623	Leptospira interrogans serogroup Icterohaemorrhagiae serovar Lai (strain 56601)	218	gst	2878.21	2702.58	2720.66	2194.36	2167.14	2332.88	0.554178	-0.851578	0.0312715	1.50485
Q8F2Z0	Short-chain dehydrogenase	dltE LA_2621	Leptospira interrogans serogroup Icterohaemorrhagiae serovar Lai (strain 56601)	261	dltE	1706.93	1789.96	1555.42	1463.37	1406.13	1192.9	0.554178	-0.851578	0.0418849	1.37794
Q8F2Z1	Sterol desaturase	erg3 LA_2620	Leptospira interrogans serogroup Icterohaemorrhagiae serovar Lai (strain 56601)	398	erg3	1706.93	1789.96	1555.42	1463.37	1406.13	1192.9	0.554	-0.852042	0.103971	0.983086
Q8F2Z3	Uncharacterized protein	LA_2617	Leptospira interrogans serogroup Icterohaemorrhagiae serovar Lai (strain 56601)	288		2537.77	2421.09	2517.04	2142.34	2106.21	1764.4	0.554	-0.852042	0.104012	0.982917
Q8F2Z5	Phosphatidylserine decarboxylase proenzyme (EC 4.1.1.65) [Cleaved into: Phosphatidylserine decarboxylase alpha chain; Phosphatidylserine decarboxylase beta chain]	alsT psd LA_2616	Leptospira interrogans serogroup Icterohaemorrhagiae serovar Lai (strain 56601)	741	alsT	2537.77	2421.09	2517.04	2142.34	2106.21	1764.4	0.554	-0.852042	0.104168	0.982267
Q8F2Z6	GBBH-like_N domain-containing protein	LA_2615	Leptospira interrogans serogroup Icterohaemorrhagiae serovar Lai (strain 56601)	108		2537.77	2421.09	2517.04	2142.34	2106.21	1764.4	0.554	-0.852042	0.104177	0.982228
Q8F2Z9	Flagellar protein	LA_2612	Leptospira interrogans serogroup Icterohaemorrhagiae serovar Lai (strain 56601)	273		3578.12	3640.86	3277.39	2862.08	2751.34	2831.81	0.552644	-0.855578	0.0321121	1.49333
Q8F300	Flagellar biosynthetic protein FliP	fliP LA_2611	Leptospira interrogans serogroup Icterohaemorrhagiae serovar Lai (strain 56601)	251	fliP	3578.12	3640.86	3277.39	2862.08	2751.34	2831.81	0.552566	-0.85578	0.0206493	1.68509
Q8F302	Flagellar biosynthetic protein FliR	fliR LA_2609	Leptospira interrogans serogroup Icterohaemorrhagiae serovar Lai (strain 56601)	259	fliR	3578.12	3640.86	3277.39	2862.08	2751.34	2831.81	0.552261	-0.856578	0.00487016	2.31246
Q8F303	Flagellar biosynthesis protein FlhB	flhB LA_2608	Leptospira interrogans serogroup Icterohaemorrhagiae serovar Lai (strain 56601)	646	flhB	3578.12	3640.86	3277.39	2862.08	2751.34	2831.81	0.550732	-0.860578	0.00486602	2.31283
Q8F304	Flagellar biosynthesis protein FlhA	flhA LA_2607	Leptospira interrogans serogroup Icterohaemorrhagiae serovar Lai (strain 56601)	705	flhA	9613.07	8738.07	9025.92	7485.55	7279.15	7252.63	0.550732	-0.860578	0.00735147	2.13363
Q8F305	Flagella-associated GTP-binding protein (Flagellar biosynthesis protein FlhF)	LA_2606	Leptospira interrogans serogroup Icterohaemorrhagiae serovar Lai (strain 56601)	426		1190.33	1190.1	1406.53	957.307	1007.11	1087.06	0.550732	-0.860578	0.0418849	1.37794
Q8F306	ParA protein	LA_2605	Leptospira interrogans serogroup Icterohaemorrhagiae serovar Lai (strain 56601)	304		1367.68	1429.88	1322.37	1213.15	1078.79	1017.52	0.55035	-0.861578	0.0173548	1.76058
Q8F307	Uncharacterized protein	LA_2604	Leptospira interrogans serogroup Icterohaemorrhagiae serovar Lai (strain 56601)	158		4642.27	4481.31	4301.98	3829.23	3619.86	3324.69	0.549207	-0.864578	0.00470572	2.32737
Q8F308	RNA polymerase sigma factor	LA_2603	Leptospira interrogans serogroup Icterohaemorrhagiae serovar Lai (strain 56601)	266		4642.27	4481.31	4301.98	3829.23	3619.86	3324.69	0.549207	-0.864578	0.0229392	1.63942
Q8F309	Predicted polymerase	LA_2602	Leptospira interrogans serogroup Icterohaemorrhagiae serovar Lai (strain 56601)	661		4642.27	4481.31	4301.98	3829.23	3619.86	3324.69	0.549207	-0.864578	0.0488972	1.31072
Q8F310	Uncharacterized protein	LA_2601	Leptospira interrogans serogroup Icterohaemorrhagiae serovar Lai (strain 56601)	117		4642.27	4481.31	4301.98	3829.23	3619.86	3324.69	0.549	-0.865122	0.103965	0.983111
Q8F311	Uncharacterized protein	LA_2600	Leptospira interrogans serogroup Icterohaemorrhagiae serovar Lai (strain 56601)	350		4881.53	4516.59	4233.12	3851.72	3606.72	3475.88	0.54875	-0.86578	0.00696715	2.15694
Q8F312	Putative regulatory protein LA_2599	LA_2599	Leptospira interrogans serogroup Icterohaemorrhagiae serovar Lai (strain 56601)	93		4881.53	4516.59	4233.12	3851.72	3606.72	3475.88	0.54875	-0.86578	0.00967099	2.01453
Q8F313	Guanylate kinase	gmk LA_2598	Leptospira interrogans serogroup Icterohaemorrhagiae serovar Lai (strain 56601)	95	gmk	3199.6	3045.01	3163.22	2597.8	2493.29	2447.78	0.54875	-0.86578	0.0167079	1.77708
Q8F315	SH3b domain-containing protein	LA_2596	Leptospira interrogans serogroup Icterohaemorrhagiae serovar Lai (strain 56601)	250		3199.6	3045.01	3163.22	2597.8	2493.29	2447.78	0.54875	-0.86578	0.0477633	1.32091
Q8F316	Uncharacterized protein	LA_2595	Leptospira interrogans serogroup Icterohaemorrhagiae serovar Lai (strain 56601)	130		3570.98	3590.34	3484.54	2981.57	2814.65	2732.02	0.548	-0.867752	0.103314	0.985842
Q8F317	Flagellar protein FlbB	LA_2594	Leptospira interrogans serogroup Icterohaemorrhagiae serovar Lai (strain 56601)	215		3570.98	3590.34	3484.54	2981.57	2814.65	2732.02	0.548	-0.867752	0.103858	0.98356
Q8F318	Flagellar FliJ protein	LA_2593	Leptospira interrogans serogroup Icterohaemorrhagiae serovar Lai (strain 56601)	188		4989.85	5110.04	4846.94	4011.97	3848.05	4115.42	0.548	-0.867752	0.103865	0.983532
Q8F319	Endoflagellar biosynthesis/type III secretory pathway ATPase	fliI LA_2592	Leptospira interrogans serogroup Icterohaemorrhagiae serovar Lai (strain 56601)	454	fliI	4989.85	5110.04	4846.94	4011.97	3848.05	4115.42	0.546928	-0.870578	0.0322092	1.49202
Q8F320	Flagellar M-ring protein	fliF LA_2591	Leptospira interrogans serogroup Icterohaemorrhagiae serovar Lai (strain 56601)	565	fliF	4989.85	5110.04	4846.94	4011.97	3848.05	4115.42	0.546549	-0.871578	0.00443698	2.35291
Q8F321	Flagellar switch complex protein	fliG LA_2590	Leptospira interrogans serogroup Icterohaemorrhagiae serovar Lai (strain 56601)	323	fliG	3849.51	4069.9	3437.46	3137.61	2874.39	3079.76	0.546	-0.873027	0.103226	0.986212
Q8F322	Flagellar assembly protein H	fliH LA_2589	Leptospira interrogans serogroup Icterohaemorrhagiae serovar Lai (strain 56601)	307	fliH	3849.51	4069.9	3437.46	3137.61	2874.39	3079.76	0.545792	-0.873578	0.0220652	1.65629
Q8F323	Uncharacterized protein	LA_2588	Leptospira interrogans serogroup Icterohaemorrhagiae serovar Lai (strain 56601)	120		3849.51	4069.9	3437.46	3137.61	2874.39	3079.76	0.545792	-0.873578	0.0305184	1.51544
Q8F324	Uncharacterized protein	LA_2587	Leptospira interrogans serogroup Icterohaemorrhagiae serovar Lai (strain 56601)	306		1868.81	1575.84	1558.95	1270.79	1412.11	1304.78	0.545792	-0.873578	0.0312309	1.50542
Q8F327	Sacchrp_dh_NADP domain-containing protein	LA_2584	Leptospira interrogans serogroup Icterohaemorrhagiae serovar Lai (strain 56601)	353		1868.81	1575.84	1558.95	1270.79	1412.11	1304.78	0.545035	-0.875578	0.0436563	1.35995
Q8F329	M23 family metalloendopeptidase	nlpD LA_2582	Leptospira interrogans serogroup Icterohaemorrhagiae serovar Lai (strain 56601)	380	nlpD	1868.81	1575.84	1558.95	1270.79	1412.11	1304.78	0.545	-0.875672	0.102897	0.987598
Q8F330	N-acetylneuraminic (Sialic) acid synthetase	spsE LA_2581	Leptospira interrogans serogroup Icterohaemorrhagiae serovar Lai (strain 56601)	332	spsE	10258.2	9353.16	9466.71	7686.57	8173.96	7341.83	0.545	-0.875672	0.103065	0.986887
Q8F331	Phosphoglycerol transferase-related protein	LA_2580	Leptospira interrogans serogroup Icterohaemorrhagiae serovar Lai (strain 56601)	651		1599.8	1485.21	1577.78	1362.16	1183.92	1177.78	0.545	-0.875672	0.103134	0.986597
Q8F332	Fe(2+) transporter FeoB (Ferrous iron transport protein B)	feoB LA_2579	Leptospira interrogans serogroup Icterohaemorrhagiae serovar Lai (strain 56601)	701	feoB	1599.8	1485.21	1577.78	1362.16	1183.92	1177.78	0.544959	-0.87578	0.0305184	1.51544
Q8F333	FeoA-like protein	feoA LA_2578	Leptospira interrogans serogroup Icterohaemorrhagiae serovar Lai (strain 56601)	81	feoA	1599.8	1485.21	1577.78	1362.16	1183.92	1177.78	0.544959	-0.87578	0.0441679	1.35489
Q8F335	Uncharacterized protein	LA_2576	Leptospira interrogans serogroup Icterohaemorrhagiae serovar Lai (strain 56601)	667		5549.3	5600.83	5639.07	4463.22	4568.44	4375.47	0.544	-0.878321	0.102741	0.988256
Q8F336	Uncharacterized protein	LA_2575	Leptospira interrogans serogroup Icterohaemorrhagiae serovar Lai (strain 56601)	89		5549.3	5600.83	5639.07	4463.22	4568.44	4375.47	0.543903	-0.878578	0.0195741	1.70832
Q8F337	Putative methyl-accepting chemotaxis transmembrane protein	LA_2574	Leptospira interrogans serogroup Icterohaemorrhagiae serovar Lai (strain 56601)	846		5549.3	5600.83	5639.07	4463.22	4568.44	4375.47	0.543903	-0.878578	0.0305184	1.51544
Q8F341	Acetolactate synthase (EC 2.2.1.6)	ilvB LA_2570	Leptospira interrogans serogroup Icterohaemorrhagiae serovar Lai (strain 56601)	592	ilvB	7169.33	7263.28	7227.44	5838.03	5772.67	5689.32	0.54315	-0.880578	0.0441075	1.35549
Q8F342	Acetolactate synthase (EC 2.2.1.6)	ilvH LA_2569	Leptospira interrogans serogroup Icterohaemorrhagiae serovar Lai (strain 56601)	161	ilvH	7169.33	7263.28	7227.44	5838.03	5772.67	5689.32	0.543	-0.880976	0.10268	0.988513
Q8F346	Thioesterase	LA_2565	Leptospira interrogans serogroup Icterohaemorrhagiae serovar Lai (strain 56601)	135		7497.86	6782.11	7169.77	5756.5	5494.31	5837.48	0.542773	-0.881578	0.00897608	2.04691
Q8F348	Heme chaperone HemW	hemN LA_2563	Leptospira interrogans serogroup Icterohaemorrhagiae serovar Lai (strain 56601)	388	hemN	7497.86	6782.11	7169.77	5756.5	5494.31	5837.48	0.542397	-0.882578	0.0422846	1.37382
Q8F350	Acyl-CoA thioesterase	tesA LA_2562	Leptospira interrogans serogroup Icterohaemorrhagiae serovar Lai (strain 56601)	204	tesA	7497.86	6782.11	7169.77	5756.5	5494.31	5837.48	0.542022	-0.883578	0.0442249	1.35433
Q8F351	Trigger factor (TF) (EC 5.2.1.8) (PPIase)	tig LA_2560	Leptospira interrogans serogroup Icterohaemorrhagiae serovar Lai (strain 56601)	451	tig	7497.86	6782.11	7169.77	5756.5	5494.31	5837.48	0.541195	-0.88578	0.0160487	1.79456
Q8F352	ATP-dependent Clp protease proteolytic subunit (EC 3.4.21.92) (Endopeptidase Clp)	clpP LA_2559	Leptospira interrogans serogroup Icterohaemorrhagiae serovar Lai (strain 56601)	198	clpP	6211.12	5736.36	5759.71	4879.32	4613.83	4588.65	0.541195	-0.88578	0.0213174	1.67127
Q8F353	ATP-dependent Clp protease ATP-binding subunit ClpX	clpX LA_2558	Leptospira interrogans serogroup Icterohaemorrhagiae serovar Lai (strain 56601)	420	clpX	6211.12	5736.36	5759.71	4879.32	4613.83	4588.65	0.541	-0.8863	0.102551	0.989059
Q8F354	Uncharacterized protein	LA_2557	Leptospira interrogans serogroup Icterohaemorrhagiae serovar Lai (strain 56601)	157		6211.12	5736.36	5759.71	4879.32	4613.83	4588.65	0.540896	-0.886578	0.00880382	2.05533
Q8F355	GNAT family N-acetyltransferase	LA_2556	Leptospira interrogans serogroup Icterohaemorrhagiae serovar Lai (strain 56601)	162		6211.12	5736.36	5759.71	4879.32	4613.83	4588.65	0.540896	-0.886578	0.0422846	1.37382
Q8F356	Phosphate transporter	LA_2554	Leptospira interrogans serogroup Icterohaemorrhagiae serovar Lai (strain 56601)	763		6211.12	5736.36	5759.71	4879.32	4613.83	4588.65	0.54	-0.888969	0.102046	0.991205
Q8F359	Stress response kinase A (EC 2.7.11.1) (Serine/threonine-protein kinase SrkA)	srkA LA_2552	Leptospira interrogans serogroup Icterohaemorrhagiae serovar Lai (strain 56601)	348	srkA	3193.64	3066.66	3171.46	2620.29	2462.22	2417.54	0.54	-0.888969	0.102196	0.990566
Q8F360	RNA-binding protein	LA_2551	Leptospira interrogans serogroup Icterohaemorrhagiae serovar Lai (strain 56601)	131		3193.64	3066.66	3171.46	2620.29	2462.22	2417.54	0.54	-0.888969	0.102411	0.989654
Q8F361	Peptidyl-prolyl cis-trans isomerase (EC 5.2.1.8)	fkpA LA_2550	Leptospira interrogans serogroup Icterohaemorrhagiae serovar Lai (strain 56601)	129	fkpA	3193.64	3066.66	3171.46	2620.29	2462.22	2417.54	0.539772	-0.889578	0.0205057	1.68813
Q8F362	Signal transduction histidine kinase	baeS LA_2549	Leptospira interrogans serogroup Icterohaemorrhagiae serovar Lai (strain 56601)	373	baeS	3193.64	3066.66	3171.46	2620.29	2462.22	2417.54	0.539398	-0.890578	0.0471878	1.32617
Q8F363	Serine/threonine phosphatase containing a PAS domain	LA_2548	Leptospira interrogans serogroup Icterohaemorrhagiae serovar Lai (strain 56601)	418		3193.64	3066.66	3171.46	2620.29	2462.22	2417.54	0.539	-0.891643	0.101801	0.992248
Q8F364	Capsule biosynthesis protein	LA_2547	Leptospira interrogans serogroup Icterohaemorrhagiae serovar Lai (strain 56601)	407		3193.64	3066.66	3171.46	2620.29	2462.22	2417.54	0.538277	-0.893578	0.00784735	2.10528
Q8F365	Capsule biosynthesis protein	LA_2546	Leptospira interrogans serogroup Icterohaemorrhagiae serovar Lai (strain 56601)	153		2058.07	2109.13	2036.82	1754.36	1578.17	1604.14	0.538	-0.894322	0.101519	0.993453
Q8F366	Uncharacterized protein	LA_2545	Leptospira interrogans serogroup Icterohaemorrhagiae serovar Lai (strain 56601)	365		1211.75	1102.68	1038.71	916.541	872.112	869.348	0.538	-0.894322	0.101524	0.993431
Q8F367	Alpha/beta hydrolase superfamily protein	LA_2544	Leptospira interrogans serogroup Icterohaemorrhagiae serovar Lai (strain 56601)	329		1211.75	1102.68	1038.71	916.541	872.112	869.348	0.538	-0.894322	0.10172	0.992595
Q8F369	cAMP-binding protein	crp LA_2542	Leptospira interrogans serogroup Icterohaemorrhagiae serovar Lai (strain 56601)	158	crp	1211.75	1102.68	1038.71	916.541	872.112	869.348	0.537159	-0.896578	0.0232472	1.63363
Q8F370	Histidine kinase response regulator hybrid protein	LA_2541	Leptospira interrogans serogroup Icterohaemorrhagiae serovar Lai (strain 56601)	1017		1211.75	1102.68	1038.71	916.541	872.112	869.348	0.536787	-0.897578	0.0187237	1.72761
Q8F371	Signal transduction histidine kinase	LA_2540	Leptospira interrogans serogroup Icterohaemorrhagiae serovar Lai (strain 56601)	468		1211.75	1102.68	1038.71	916.541	872.112	869.348	0.536787	-0.897578	0.0230563	1.63721
Q8F372	ATPase component of ABC transporter	uup LA_2539	Leptospira interrogans serogroup Icterohaemorrhagiae serovar Lai (strain 56601)	623	uup	1530.76	1464.36	1417.71	1335.45	1031	1141.49	0.536415	-0.898578	0.00302436	2.51937
Q8F373	DUF5683 domain-containing protein	LA_2538	Leptospira interrogans serogroup Icterohaemorrhagiae serovar Lai (strain 56601)	374		1530.76	1464.36	1417.71	1335.45	1031	1141.49	0.536044	-0.899578	0.011626	1.93457
Q8F374	LipL45-related protein	LA_2537	Leptospira interrogans serogroup Icterohaemorrhagiae serovar Lai (strain 56601)	705		1530.76	1464.36	1417.71	1335.45	1031	1141.49	0.535	-0.902389	0.100177	0.999231
Q8F375	Adenylate/guanylate cyclase	LA_2536	Leptospira interrogans serogroup Icterohaemorrhagiae serovar Lai (strain 56601)	960		2972.24	2816.45	2657.69	2292.76	2279.44	2112.14	0.535	-0.902389	0.100811	0.996493
Q8F376	Peptidyl-prolyl cis-trans isomerase (PPIase) (EC 5.2.1.8)	ppiB LA_2535	Leptospira interrogans serogroup Icterohaemorrhagiae serovar Lai (strain 56601)	152	ppiB	2972.24	2816.45	2657.69	2292.76	2279.44	2112.14	0.535	-0.902389	0.1015	0.993535
Q8F378	Histidine kinase sensor protein	LA_2533	Leptospira interrogans serogroup Icterohaemorrhagiae serovar Lai (strain 56601)	343		2972.24	2816.45	2657.69	2292.76	2279.44	2112.14	0.53493	-0.902578	0.002899	2.53775
[truncated: 354 more rows]

## Sheet: RGA Transcriptomics p adj-0.05
Entry	Protein names	Gene names	Organism	Length	Gene names (primary )	RGAa37-T1	RGAa37-T2	RGAa37-T3	THPI_RGA-T1	THPI_RGA-T2	THPI_RGA-T3	Fold Change	Log2FC	padj	minus Log 10 P Value
[truncated: 1,528 more rows]

[truncated: 4 more sheets: Transcriptomics DEGs, sub cellular locilisation, KEGG, Gene Ontology]
