# Supplementary material for: Use of an Integrated Multi-Omics Approach To Identify Molecular Mechanisms and Critical Factors Involved in the Pathogenesis of Leptospira
Source: Microbiol Spectr. 2023 Feb 28;11(2):e03135-22. doi: 10.1128/spectrum.03135-22 (PMC10100824; doi:10.1128/spectrum.03135-22)
Supplement: Supplemental file 3 — Table S4. Download spectrum.03135-22-s0003.xlsx, XLSX file, 0.2 MB [file spectrum.03135-22-s0003.xlsx]

## Sheet: RGA Proteomics total identified
Entry	Protein names	Gene names	Organism	Length	Gene names (primary )	Log2_FC	minus_Log10_ pValue
Q8EZC7	Acyl-CoA dehydrogenase	caiA LA_3928	Leptospira interrogans serogroup Icterohaemorrhagiae serovar Lai (strain 56601)	586	caiA	5.36412	16.4967
Q8F5D9	Methylase of chemotaxis methyl-accepting protein	cheR LA_1743	Leptospira interrogans serogroup Icterohaemorrhagiae serovar Lai (strain 56601)	304	cheR	5.3242	16.4967
Q8F0C1	Flagellar protein FliL	fliL LA_3575	Leptospira interrogans serogroup Icterohaemorrhagiae serovar Lai (strain 56601)	174	fliL	5.25092	16.4967
Q8F237	Uncharacterized protein	LA_2940	Leptospira interrogans serogroup Icterohaemorrhagiae serovar Lai (strain 56601)	349		4.63326	16.4967
Q8F613	Cytoplasmic membrane protein	LA_1499	Leptospira interrogans serogroup Icterohaemorrhagiae serovar Lai (strain 56601)	1196		4.39561	16.4967
Q8F3M5	Type II secretory pathway component protein C	gspC LA_2376	Leptospira interrogans serogroup Icterohaemorrhagiae serovar Lai (strain 56601)	302	gspC	4.02379	16.4967
Q8F3M9	Type II secretory pathway component protein G	gspG LA_2372	Leptospira interrogans serogroup Icterohaemorrhagiae serovar Lai (strain 56601)	158	gspG	3.60063	16.4967
O34094	LipL32	lipL32 LA_2637	Leptospira interrogans serogroup Icterohaemorrhagiae serovar Lai (strain 56601)	272	lipL32	3.27426	16.4967
Q8F6B8	Uncharacterized protein	LA_1390	Leptospira interrogans serogroup Icterohaemorrhagiae serovar Lai (strain 56601)	250		3.1478	16.4967
Q8F432	Endoflagellar motor protein B	motB LA_2215	Leptospira interrogans serogroup Icterohaemorrhagiae serovar Lai (strain 56601)	336	motB	3.09238	16.4967
Q8F4S9	Protein translocase subunit SecA (EC 7.4.2.8)	secA LA_1960	Leptospira interrogans serogroup Icterohaemorrhagiae serovar Lai (strain 56601)	908	secA	3.0365	16.4967
Q8F5I6	Protein-export membrane protein SecG	secG LA_1695	Leptospira interrogans serogroup Icterohaemorrhagiae serovar Lai (strain 56601)	111	secG	2.584	16.4967
Q8F3U1	Long-chain-fatty-acid CoA ligase	faa1 LA_2309	Leptospira interrogans serogroup Icterohaemorrhagiae serovar Lai (strain 56601)	681	faa1	-3.64386	16.4967
O51941	Flagellar filament 35 kDa core protein (35 kDa antigen) (Flagellin class B)	flaB flaB2 LA_2019	Leptospira interrogans serogroup Icterohaemorrhagiae serovar Lai (strain 56601)	283	flaB	-3.68038	16.4967
Q8F4L7	Conserved hypothetical lipoprotein	LA_2024	Leptospira interrogans serogroup Icterohaemorrhagiae serovar Lai (strain 56601)	412		-3.8365	16.4967
Q8F8Q0	Uncharacterized protein	LA_0505	Leptospira interrogans serogroup Icterohaemorrhagiae serovar Lai (strain 56601)	366		-3.87832	16.4967
Q8F9T9	Uncharacterized protein	LA_0100	Leptospira interrogans serogroup Icterohaemorrhagiae serovar Lai (strain 56601)	424		-4.2109	16.4967
Q8F8F0	MCE-related protein	LA_0607	Leptospira interrogans serogroup Icterohaemorrhagiae serovar Lai (strain 56601)	266		2.05311	14.0428
Q8EYZ6	Two-component response regulator	LA_4065	Leptospira interrogans serogroup Icterohaemorrhagiae serovar Lai (strain 56601)	256		-2.20423	13.7482
Q8F6Q0	Chemotaxis protein CheA (EC 2.7.13.3)	cheA LA_1251	Leptospira interrogans serogroup Icterohaemorrhagiae serovar Lai (strain 56601)	1070	cheA	5.36149	13.6255
Q8F3C8	Hypothetical lipoprotein	LA_2478	Leptospira interrogans serogroup Icterohaemorrhagiae serovar Lai (strain 56601)	124		2.93357	13.6255
Q8F349	Glycosylhydrolase	bglX LA_2561	Leptospira interrogans serogroup Icterohaemorrhagiae serovar Lai (strain 56601)	619	bglX	5.91986	12.0905
Q8EXG7	Na+/solute symporter	putP LB_245	Leptospira interrogans serogroup Icterohaemorrhagiae serovar Lai (strain 56601)	462	putP	3.95866	11.7949
Q8F4N3	Flagellar motor switch protein FliG	fliG LA_2007	Leptospira interrogans serogroup Icterohaemorrhagiae serovar Lai (strain 56601)	339	fliG	5.27225	11.6321
Q8EZS3	LigB-like protein	LA_3778	Leptospira interrogans serogroup Icterohaemorrhagiae serovar Lai (strain 56601)	1889		4.70244	9.56017
Q8F7F0	Fibronectin type-III domain-containing protein	LA_0995	Leptospira interrogans serogroup Icterohaemorrhagiae serovar Lai (strain 56601)	271		4.70244	9.34756
Q8F3H6	Chemotaxis protein CheW	cheW LA_2427	Leptospira interrogans serogroup Icterohaemorrhagiae serovar Lai (strain 56601)	171	cheW	5.27225	9.24624
Q8F3M8	Type II secretory pathway component protein F	gspF LA_2373	Leptospira interrogans serogroup Icterohaemorrhagiae serovar Lai (strain 56601)	408	gspF	3.63006	8.59816
Q8F8Y3	SAM-dependent O-methyltransferase	LA_0415	Leptospira interrogans serogroup Icterohaemorrhagiae serovar Lai (strain 56601)	231		-2.81604	7.99729
Q8F9B6	Uncharacterized protein	LA_0279	Leptospira interrogans serogroup Icterohaemorrhagiae serovar Lai (strain 56601)	212		-3.05889	7.72606
P61443	Chaperone protein DnaK (HSP70) (Heat shock 70 kDa protein) (Heat shock protein 70)	dnaK LA_3705	Leptospira interrogans serogroup Icterohaemorrhagiae serovar Lai (strain 56601)	646	dnaK	-3.60823	7.72606
Q8F927	Uncharacterized protein	LA_0370	Leptospira interrogans serogroup Icterohaemorrhagiae serovar Lai (strain 56601)	577		4.3826	7.66554
Q8F6H0	Lipoprotein signal peptidase (EC 3.4.23.36) (Prolipoprotein signal peptidase) (Signal peptidase II) (SPase II)	lspA LA_1336	Leptospira interrogans serogroup Icterohaemorrhagiae serovar Lai (strain 56601)	182	lspA	-2.13289	7.66554
Q8F7X6	Response regulator containing a signal receiver domain and a DNA-binding domain	citB LA_0816	Leptospira interrogans serogroup Icterohaemorrhagiae serovar Lai (strain 56601)	233	citB	-2.25843	7.66554
Q8EZE1	Putative lipoprotein	LA_3913	Leptospira interrogans serogroup Icterohaemorrhagiae serovar Lai (strain 56601)	188		-2.50635	7.59603
Q8F808	TM2 domain-containing protein	LA_0782	Leptospira interrogans serogroup Icterohaemorrhagiae serovar Lai (strain 56601)	106		3.51488	7.58033
Q8F992	Putative lipoprotein	LA_0303	Leptospira interrogans serogroup Icterohaemorrhagiae serovar Lai (strain 56601)	117		1.83592	7.33275
Q8F9F2	Cytochrome c oxidase subunit 1 (EC 7.1.1.9)	cyoB LA_0243	Leptospira interrogans serogroup Icterohaemorrhagiae serovar Lai (strain 56601)	534	cyoB	-3.60823	7.33275
Q8F3M6	Type II secretory pathway component protein D	gspD LA_2375	Leptospira interrogans serogroup Icterohaemorrhagiae serovar Lai (strain 56601)	596	gspD	3.95866	7.2265
Q8F0B9	Endoflagellar motor protein A	motA LA_3577	Leptospira interrogans serogroup Icterohaemorrhagiae serovar Lai (strain 56601)	260	motA	3.2228	7.16211
Q8F142	Uridylate kinase (UK) (EC 2.7.4.22) (Uridine monophosphate kinase) (UMP kinase) (UMPK)	pyrH LA_3296	Leptospira interrogans serogroup Icterohaemorrhagiae serovar Lai (strain 56601)	248	pyrH	2.90246	7.13918
Q8F4G0	Flagellar motor switch protein FliM	fliM LA_2081	Leptospira interrogans serogroup Icterohaemorrhagiae serovar Lai (strain 56601)	341	fliM	4.13011	7.00155
Q8F5Z7	RNA-binding protein Hfq	hfq LA_1517	Leptospira interrogans serogroup Icterohaemorrhagiae serovar Lai (strain 56601)	85	hfq	3.54127	7.00155
G1UB27	dTDP-4-dehydrorhamnose 3,5-epimerase (EC 5.1.3.13) (Thymidine diphospho-4-keto-rhamnose 3,5-epimerase)	rfbC LA_1659	Leptospira interrogans serogroup Icterohaemorrhagiae serovar Lai (strain 56601)	186	rfbC	-2.08314	6.9858
Q8F8R1	Putative lipoprotein	LA_0494	Leptospira interrogans serogroup Icterohaemorrhagiae serovar Lai (strain 56601)	231		4.3826	6.88905
Q8F7R5	Uncharacterized protein	LA_0879	Leptospira interrogans serogroup Icterohaemorrhagiae serovar Lai (strain 56601)	156		4.29065	6.79809
P59115	Sphingomyelinase C 1 (EC 3.1.4.12) (Sphingomyelin phosphodiesterase 1) (SMase 1)	sph1 LA_1027	Leptospira interrogans serogroup Icterohaemorrhagiae serovar Lai (strain 56601)	597	sph1	1.57676	6.73071
Q8F9F3	Cytochrome c oxidase subunit 2 (EC 7.1.1.9)	cyoA LA_0242	Leptospira interrogans serogroup Icterohaemorrhagiae serovar Lai (strain 56601)	321	cyoA	-3.50635	6.63475
Q8F3D7	Inhibitor of MCP methylation	LA_2469	Leptospira interrogans serogroup Icterohaemorrhagiae serovar Lai (strain 56601)	154		-3.29336	6.48209
G1UB25	Outer membrane lipoprotein LipL21	lipL21 LA_0011	Leptospira interrogans serogroup Icterohaemorrhagiae serovar Lai (strain 56601)	186	lipL21	3.31019	6.43756
G1UB30	OmpL1	LA_3138	Leptospira interrogans serogroup Icterohaemorrhagiae serovar Lai (strain 56601)	320		1.88362	6.38517
Q8EZH2	Putative lipoprotein	LA_3881	Leptospira interrogans serogroup Icterohaemorrhagiae serovar Lai (strain 56601)	1201		-2.9105	6.25575
D4YW41	IS1501 transposase	LA_1937a	Leptospira interrogans serogroup Icterohaemorrhagiae serovar Lai (strain 56601)	42		-1.67116	6.18215
Q8F8H4	Outer membrane protein TolC	LA_0581	Leptospira interrogans serogroup Icterohaemorrhagiae serovar Lai (strain 56601)	459		1.85519	6.16729
Q8F8F9	Transcriptional regulator	LA_0598	Leptospira interrogans serogroup Icterohaemorrhagiae serovar Lai (strain 56601)	146		4.1811	6.11669
Q8F3C9	TfoX-like protein	tfoX LA_2477	Leptospira interrogans serogroup Icterohaemorrhagiae serovar Lai (strain 56601)	121	tfoX	2.55287	5.95316
Q8F2Z8	Flagellar motor switch protein FliN	LA_2613	Leptospira interrogans serogroup Icterohaemorrhagiae serovar Lai (strain 56601)	354		-3.29336	5.88228
G1UB31	Glycosyltransferase	LA_1642	Leptospira interrogans serogroup Icterohaemorrhagiae serovar Lai (strain 56601)	381		-2.13289	5.81692
Q8F3Z3	Predicted membrane protein involved in D-alaninealginate export/acetyltransferase of MBOAT family	dltB LA_2256	Leptospira interrogans serogroup Icterohaemorrhagiae serovar Lai (strain 56601)	494	dltB	3.1478	5.77695
Q8F5D8	Putative protein-glutamate methylesterase/protein-glutamine glutaminase (EC 3.1.1.61) (EC 3.5.1.44)	cheB2 LA_1744	Leptospira interrogans serogroup Icterohaemorrhagiae serovar Lai (strain 56601)	193	cheB2	-3.22432	5.77593
Q8F706	Protein translocase subunit SecD	secD LA_1142	Leptospira interrogans serogroup Icterohaemorrhagiae serovar Lai (strain 56601)	642	secD	3.0365	5.66008
Q8EZN4	EVE domain-containing protein	LA_3818	Leptospira interrogans serogroup Icterohaemorrhagiae serovar Lai (strain 56601)	156		3.11103	5.59407
G1UB15	Jag-like RNA-binding protein	jag LA_0179	Leptospira interrogans serogroup Icterohaemorrhagiae serovar Lai (strain 56601)	236	jag	-1.87303	5.48121
Q8F8L7	Transcriptional regulator	LA_0538	Leptospira interrogans serogroup Icterohaemorrhagiae serovar Lai (strain 56601)	234		2.06316	5.46936
D4YW30	Uncharacterized protein	LA_1241a	Leptospira interrogans serogroup Icterohaemorrhagiae serovar Lai (strain 56601)	110		-1.5649	5.46536
Q8EZX2	Fimh-like protein	LA_3729	Leptospira interrogans serogroup Icterohaemorrhagiae serovar Lai (strain 56601)	179		1.7277	5.45721
Q8F3M7	Protein-secreting ATPase (EC 7.4.2.8)	gspE LA_2374	Leptospira interrogans serogroup Icterohaemorrhagiae serovar Lai (strain 56601)	557	gspE	3.75521	5.33827
Q8F275	M23 family metalloendopeptidase	nlpD LA_2901	Leptospira interrogans serogroup Icterohaemorrhagiae serovar Lai (strain 56601)	262	nlpD	-3.14561	5.27848
Q8F2D7	Adenylate/guanylate cyclase	cyaA LA_2834	Leptospira interrogans serogroup Icterohaemorrhagiae serovar Lai (strain 56601)	423	cyaA	-3.47393	5.20551
Q8F705	Protein-export membrane protein SecF	secF LA_1143	Leptospira interrogans serogroup Icterohaemorrhagiae serovar Lai (strain 56601)	312	secF	2.59837	5.10717
D4YW49	50S ribosomal protein L33	rpmG LB_222a	Leptospira interrogans serogroup Icterohaemorrhagiae serovar Lai (strain 56601)	54	rpmG	-1.80591	5.09261
Q8F9G8	Uncharacterized protein	LA_0227	Leptospira interrogans serogroup Icterohaemorrhagiae serovar Lai (strain 56601)	291		-2.9771	5.09261
Q8F3B8	Predicted membrane protein involved in D-alaninealginate export/acetyltransferase of MBOAT family	dltB LA_2489	Leptospira interrogans serogroup Icterohaemorrhagiae serovar Lai (strain 56601)	478	dltB	3.82843	5.08384
G1UB17	Galactowaldenase (UDP-galactose 4-epimerase)	LA_1643	Leptospira interrogans serogroup Icterohaemorrhagiae serovar Lai (strain 56601)	344		-1.91594	5.08384
Q8F3D6	Putative lipoprotein	LA_2470	Leptospira interrogans serogroup Icterohaemorrhagiae serovar Lai (strain 56601)	183		3.35516	5.00161
G1UB29	Glycosyl transferase	LA_1657	Leptospira interrogans serogroup Icterohaemorrhagiae serovar Lai (strain 56601)	273		-2.13289	5.00161
Q8CVE4	TolB-related protein	LA_3067	Leptospira interrogans serogroup Icterohaemorrhagiae serovar Lai (strain 56601)	2588		1.77231	4.86873
P0C0A0	S-adenosylmethionine decarboxylase proenzyme (AdoMetDC) (SAMDC) (EC 4.1.1.50) [Cleaved into: S-adenosylmethionine decarboxylase beta chain; S-adenosylmethionine decarboxylase alpha chain]	speH LB_314.1	Leptospira interrogans serogroup Icterohaemorrhagiae serovar Lai (strain 56601)	128	speH	-2.1976	4.86873
G1UB16	Glycosyltransferase	LA_1646	Leptospira interrogans serogroup Icterohaemorrhagiae serovar Lai (strain 56601)	395		-1.90509	4.86029
Q8F4W3	Sec-independent protein translocase protein TatC	tatC LA_1925	Leptospira interrogans serogroup Icterohaemorrhagiae serovar Lai (strain 56601)	266	tatC	-2.13924	4.86029
Q8F528	Catalase (EC 1.11.1.6)	katE LA_1859	Leptospira interrogans serogroup Icterohaemorrhagiae serovar Lai (strain 56601)	481	katE	3.35403	4.70883
Q8F847	Putative lipoprotein	LA_0712	Leptospira interrogans serogroup Icterohaemorrhagiae serovar Lai (strain 56601)	210		-2.1976	4.70883
Q8F089	MaoC-like acyl dehydratase	maoC LA_3607	Leptospira interrogans serogroup Icterohaemorrhagiae serovar Lai (strain 56601)	138	maoC	-2.80591	4.70879
Q8F974	Fibronectin binding protein	LA_0322	Leptospira interrogans serogroup Icterohaemorrhagiae serovar Lai (strain 56601)	120		-2.50635	4.63189
Q8F999	Zn-dependent alcohol dehydrogenase	adhP LA_0296	Leptospira interrogans serogroup Icterohaemorrhagiae serovar Lai (strain 56601)	415	adhP	-3.44222	4.63189
Q8F7E1	Putative lipoprotein	LA_1004	Leptospira interrogans serogroup Icterohaemorrhagiae serovar Lai (strain 56601)	229		1.71017	4.6202
Q8F4M3	Flagellin	LA_2017	Leptospira interrogans serogroup Icterohaemorrhagiae serovar Lai (strain 56601)	281		-3.87832	4.6202
Q8F9F4	SCO1/SenC/PrrC family protein	LA_0241	Leptospira interrogans serogroup Icterohaemorrhagiae serovar Lai (strain 56601)	279		-2.191	4.42753
O50638	Putative membrane protein insertion efficiency factor	LA_0177	Leptospira interrogans serogroup Icterohaemorrhagiae serovar Lai (strain 56601)	74		-2.191	4.34602
G1UB19	Protein translocase subunit SecY	secY LA_0759	Leptospira interrogans serogroup Icterohaemorrhagiae serovar Lai (strain 56601)	460	secY	2.55287	4.31964
G1UB20	Glucose-1-phosphate thymidylyltransferase (EC 2.7.7.24)	rfbA LA_1662	Leptospira interrogans serogroup Icterohaemorrhagiae serovar Lai (strain 56601)	294	rfbA	-1.92139	4.30256
Q8EXD0	TonB protein	LB_283	Leptospira interrogans serogroup Icterohaemorrhagiae serovar Lai (strain 56601)	216		1.62387	4.26007
D4YW42	Uncharacterized protein	LA_1951a	Leptospira interrogans serogroup Icterohaemorrhagiae serovar Lai (strain 56601)	152		-1.67577	4.12246
Q8F9Y8	Methyl-accepting chemotaxis protein	LA_0049	Leptospira interrogans serogroup Icterohaemorrhagiae serovar Lai (strain 56601)	565		2.00827	4.10937
Q8F7C7	NifU_N domain-containing protein	LA_1019	Leptospira interrogans serogroup Icterohaemorrhagiae serovar Lai (strain 56601)	263		-2.25843	4.02404
Q8EZS1	Hypothetical lipoprotein	LA_3780	Leptospira interrogans serogroup Icterohaemorrhagiae serovar Lai (strain 56601)	112		-2.80591	3.98476
Q8F3V5	LipL45	lipL45 LA_2295	Leptospira interrogans serogroup Icterohaemorrhagiae serovar Lai (strain 56601)	388	lipL45	3.2228	3.94095
Q8EX79	4a-hydroxytetrahydrobiopterin dehydratase (EC 4.2.1.96)	LB_335	Leptospira interrogans serogroup Icterohaemorrhagiae serovar Lai (strain 56601)	97		-2.72738	3.89719
Q8EXZ5	Antagonist of anti-sigma factor	LB_062	Leptospira interrogans serogroup Icterohaemorrhagiae serovar Lai (strain 56601)	114		-2.86775	3.82879
Q8EX72	Uncharacterized protein	LB_342	Leptospira interrogans serogroup Icterohaemorrhagiae serovar Lai (strain 56601)	89		1.36457	3.73633
Q8F7S2	Microbial collagenase (EC 3.4.24.3)	LA_0872	Leptospira interrogans serogroup Icterohaemorrhagiae serovar Lai (strain 56601)	888		2.0072	3.71998
Q8F1M9	LenB	LA_3103	Leptospira interrogans serogroup Icterohaemorrhagiae serovar Lai (strain 56601)	132		-2.32193	3.69503
G1UB34	FdtA-like protein	LA_1654	Leptospira interrogans serogroup Icterohaemorrhagiae serovar Lai (strain 56601)	139		-2.18442	3.67418
Q8F0R6	Protein translocase subunit SecE	secE LA_3426	Leptospira interrogans serogroup Icterohaemorrhagiae serovar Lai (strain 56601)	62	secE	2.90246	3.62647
Q8F1S8	Hemolysin	LA_3050	Leptospira interrogans serogroup Icterohaemorrhagiae serovar Lai (strain 56601)	239		2.12035	3.61859
G1UB35	Predicted transcriptional regulator	LA_2844	Leptospira interrogans serogroup Icterohaemorrhagiae serovar Lai (strain 56601)	82		-2.191	3.5616
Q8F3I0	Chemotaxis response regulator CheY	LA_2423	Leptospira interrogans serogroup Icterohaemorrhagiae serovar Lai (strain 56601)	120		2.18333	3.55826
Q8EZZ1	Putative transcriptional regulator	LA_3710	Leptospira interrogans serogroup Icterohaemorrhagiae serovar Lai (strain 56601)	182		-2.45008	3.5258
G1UB26	Glycosyl transferase	LA_1656	Leptospira interrogans serogroup Icterohaemorrhagiae serovar Lai (strain 56601)	265		-2.07704	3.36215
D4YW33	Uncharacterized protein	LA_1459a	Leptospira interrogans serogroup Icterohaemorrhagiae serovar Lai (strain 56601)	118		-1.58641	3.3284
Q8EXP9	Precorrin-2 C-20 methyltransferase	cobF LB_159	Leptospira interrogans serogroup Icterohaemorrhagiae serovar Lai (strain 56601)	252	cobF	-2.77596	3.31239
Q8F339	TPR-repeat-containing protein	pilF LA_2572	Leptospira interrogans serogroup Icterohaemorrhagiae serovar Lai (strain 56601)	369	pilF	1.57821	3.16491
D4YW34	Putative lipoprotein	LA_1468a	Leptospira interrogans serogroup Icterohaemorrhagiae serovar Lai (strain 56601)	147		-1.59074	3.16076
P59116	Sphingomyelinase C 2 (EC 3.1.4.12) (Sphingomyelin phosphodiesterase 2) (SMase 2)	sph2 LA_1029	Leptospira interrogans serogroup Icterohaemorrhagiae serovar Lai (strain 56601)	623	sph2	1.57434	3.14181
Q8F8S7	Tdh-like protein	LA_0477	Leptospira interrogans serogroup Icterohaemorrhagiae serovar Lai (strain 56601)	473		-2.45008	3.13899
Q8EXV3	Transcriptional regulator	LB_104	Leptospira interrogans serogroup Icterohaemorrhagiae serovar Lai (strain 56601)	192		-2.71786	3.07965
Q8F7E3	Virulence-associated protein VagC	vagC LA_1002	Leptospira interrogans serogroup Icterohaemorrhagiae serovar Lai (strain 56601)	76	vagC	2.3417	2.97208
Q8F3Z8	Endonuclease	LA_2250	Leptospira interrogans serogroup Icterohaemorrhagiae serovar Lai (strain 56601)	288		1.62387	2.85371
D4YW40	PINc domain-containing protein	LA_1816a	Leptospira interrogans serogroup Icterohaemorrhagiae serovar Lai (strain 56601)	138		1.69644	2.84712
Q8F301	Flagellar biosynthetic protein FliQ	fliQ LA_2610	Leptospira interrogans serogroup Icterohaemorrhagiae serovar Lai (strain 56601)	87	fliQ	-2.35107	2.84712
Q8F882	Methyl-accepting chemotaxis protein	LA_0676	Leptospira interrogans serogroup Icterohaemorrhagiae serovar Lai (strain 56601)	691		2.00827	2.79509
Q8EXR6	Uncharacterized protein	LB_142	Leptospira interrogans serogroup Icterohaemorrhagiae serovar Lai (strain 56601)	183		0.432959	2.79137
D4YW39	Uncharacterized protein	LA_1813a	Leptospira interrogans serogroup Icterohaemorrhagiae serovar Lai (strain 56601)	136		-1.65745	2.79137
D5MNY2	Malic enzyme	sfcA LA_0181	Leptospira interrogans serogroup Icterohaemorrhagiae serovar Lai (strain 56601)	420	sfcA	-1.85726	2.79137
G1UB33	Pyridoxal phosphate-dependent aminotransferase	wecE LA_1655	Leptospira interrogans serogroup Icterohaemorrhagiae serovar Lai (strain 56601)	363	wecE	-2.15843	2.79137
D4YW52	Uncharacterized protein	LB_340a	Leptospira interrogans serogroup Icterohaemorrhagiae serovar Lai (strain 56601)	92		-1.83136	2.70349
D4YW51	S-adenosylmethionine decarboxylase proenzyme (AdoMetDC) (SAMDC) (EC 4.1.1.50) [Cleaved into: S-adenosylmethionine decarboxylase beta chain; S-adenosylmethionine decarboxylase alpha chain]	speD speH LB_312a	Leptospira interrogans serogroup Icterohaemorrhagiae serovar Lai (strain 56601)	125	speD	-1.81604	2.64419
Q8F0S0	50S ribosomal protein L10	rplJ LA_3422	Leptospira interrogans serogroup Icterohaemorrhagiae serovar Lai (strain 56601)	177	rplJ	1.54151	2.61368
Q8F9P0	ACT domain-containing protein	LA_0151	Leptospira interrogans serogroup Icterohaemorrhagiae serovar Lai (strain 56601)	204		1.86592	2.61014
D4YW47	Uncharacterized protein	LA_2154a	Leptospira interrogans serogroup Icterohaemorrhagiae serovar Lai (strain 56601)	39		-1.79086	2.60243
Q8EX87	Aconitate hydratase A (EC 4.2.1.3) (Iron-responsive protein-like) (RNA-binding protein)	acnA LB_327	Leptospira interrogans serogroup Icterohaemorrhagiae serovar Lai (strain 56601)	757	acnA	1.35106	2.60145
Q8F475	Lipoprotein with phospholipase D domain	LA_2170	Leptospira interrogans serogroup Icterohaemorrhagiae serovar Lai (strain 56601)	547		2.06833	2.59682
D5MNY1	Glycosyl transferase	LA_1663	Leptospira interrogans serogroup Icterohaemorrhagiae serovar Lai (strain 56601)	301		-1.83136	2.59447
G1UB18	Uncharacterized protein	LA_0172	Leptospira interrogans serogroup Icterohaemorrhagiae serovar Lai (strain 56601)	780		-1.91594	2.52062
G1UB24	Uncharacterized protein	LA_1639	Leptospira interrogans serogroup Icterohaemorrhagiae serovar Lai (strain 56601)	704		-2.07704	2.48473
Q8F7X9	PINc domain-containing protein	LA_0813	Leptospira interrogans serogroup Icterohaemorrhagiae serovar Lai (strain 56601)	150		1.78492	2.47328
Q8F2C6	Flagellar hook protein FlgE	flgE LA_2848	Leptospira interrogans serogroup Icterohaemorrhagiae serovar Lai (strain 56601)	464	flgE	-2.1976	2.43892
G1UB23	Glycosyl transferase	wcaJ LA_1647	Leptospira interrogans serogroup Icterohaemorrhagiae serovar Lai (strain 56601)	421	wcaJ	-2.03505	2.42079
Q8EXD9	Methylmalonyl-CoA mutase	sbm LB_274	Leptospira interrogans serogroup Icterohaemorrhagiae serovar Lai (strain 56601)	732	sbm	0.857583	2.39227
Q8EXF1	UTP-glucose-1-phosphate uridyltransferase	LB_262	Leptospira interrogans serogroup Icterohaemorrhagiae serovar Lai (strain 56601)	457		0.798258	2.39002
Q8F0B8	Flagellar FlbD family protein	LA_3578	Leptospira interrogans serogroup Icterohaemorrhagiae serovar Lai (strain 56601)	74		-2.18442	2.35568
Q8EZ54	Uncharacterized protein	LA_4005	Leptospira interrogans serogroup Icterohaemorrhagiae serovar Lai (strain 56601)	216		-0.96016	2.35291
Q8EZ41	Bacterioferritin-associated ferredoxin	LA_4021	Leptospira interrogans serogroup Icterohaemorrhagiae serovar Lai (strain 56601)	61		-0.951764	2.32737
Q8F539	ISLbp1 transposase	LA_1848	Leptospira interrogans serogroup Icterohaemorrhagiae serovar Lai (strain 56601)	180		2.28718	2.32384
G1UB22	Uncharacterized protein	LA_1641	Leptospira interrogans serogroup Icterohaemorrhagiae serovar Lai (strain 56601)	429		-2.00578	2.32384
Q8EZ38	Uncharacterized protein	LA_4023	Leptospira interrogans serogroup Icterohaemorrhagiae serovar Lai (strain 56601)	69		-0.946194	2.31283
Q8EZ34	Uncharacterized protein	LA_4027	Leptospira interrogans serogroup Icterohaemorrhagiae serovar Lai (strain 56601)	194		-0.946194	2.31246
Q8CVE2	TolC family protein	LA_3927	Leptospira interrogans serogroup Icterohaemorrhagiae serovar Lai (strain 56601)	623		1.76426	2.30377
Q8EZ27	Carbonic anhydrase/acetyltransferase	paaY LA_4034	Leptospira interrogans serogroup Icterohaemorrhagiae serovar Lai (strain 56601)	189	paaY	-0.940645	2.29547
Q8EZK5	Ig-like domain-containing protein	LA_3848	Leptospira interrogans serogroup Icterohaemorrhagiae serovar Lai (strain 56601)	238		-2.13289	2.29252
D4YW11	Uncharacterized protein	LA_4314a	Leptospira interrogans serogroup Icterohaemorrhagiae serovar Lai (strain 56601)	109		-2.191	2.28259
Q8EXB9	Elongation factor P (EF-P)	efp LB_294	Leptospira interrogans serogroup Icterohaemorrhagiae serovar Lai (strain 56601)	188	efp	1.32193	2.20864
Q8EYZ8	Nucleoside triphosphate pyrophosphohydrolase MazG	mazG LA_4063	Leptospira interrogans serogroup Icterohaemorrhagiae serovar Lai (strain 56601)	298	mazG	-0.915936	2.20367
Q8EZ02	Uncharacterized protein	LA_4059	Leptospira interrogans serogroup Icterohaemorrhagiae serovar Lai (strain 56601)	422		-0.915936	2.19942
Q8F9P7	Probable GTP-binding protein EngB	engB LA_0144	Leptospira interrogans serogroup Icterohaemorrhagiae serovar Lai (strain 56601)	217	engB	-2.15843	2.17466
Q8EX96	Putative acyltransferase	LB_318	Leptospira interrogans serogroup Icterohaemorrhagiae serovar Lai (strain 56601)	381		1.34142	2.1699
Q8F527	Histidine kinase sensor protein	LA_1860	Leptospira interrogans serogroup Icterohaemorrhagiae serovar Lai (strain 56601)	739		1.52957	2.1671
Q8EZ51	Uncharacterized protein	LA_4010	Leptospira interrogans serogroup Icterohaemorrhagiae serovar Lai (strain 56601)	148		-0.957356	2.15694
G1UB28	mRNA interferase (EC 3.1.-.-)	LA_2843	Leptospira interrogans serogroup Icterohaemorrhagiae serovar Lai (strain 56601)	113		-2.08314	2.15694
Q8EXA9	Cytoplasmic membrane protein	LB_305	Leptospira interrogans serogroup Icterohaemorrhagiae serovar Lai (strain 56601)	164		1.33113	2.14192
Q8EXD3	Uncharacterized protein	LB_280	Leptospira interrogans serogroup Icterohaemorrhagiae serovar Lai (strain 56601)	171		0.906891	2.13964
Q8EZ36	Uncharacterized protein	LA_4025	Leptospira interrogans serogroup Icterohaemorrhagiae serovar Lai (strain 56601)	264		-0.946194	2.13363
Q8EYY1	Uncharacterized protein	LA_4081	Leptospira interrogans serogroup Icterohaemorrhagiae serovar Lai (strain 56601)	123		-0.888969	2.12105
G1UB32	Serine protease	LA_2949	Leptospira interrogans serogroup Icterohaemorrhagiae serovar Lai (strain 56601)	484		-2.13924	2.1149
Q8EZ82	Exonuclease	LA_3974	Leptospira interrogans serogroup Icterohaemorrhagiae serovar Lai (strain 56601)	400		-0.994241	2.10528
Q8EX69	Putative transposase	LB_345	Leptospira interrogans serogroup Icterohaemorrhagiae serovar Lai (strain 56601)	389		1.36681	2.09824
Q8F585	PINc domain-containing protein	LA_1799	Leptospira interrogans serogroup Icterohaemorrhagiae serovar Lai (strain 56601)	148		1.62152	2.09748
D4YW44	Uncharacterized protein	LA_2004a	Leptospira interrogans serogroup Icterohaemorrhagiae serovar Lai (strain 56601)	64		-1.72738	2.09242
G1UB14	Glycosyl transferase	LA_1666	Leptospira interrogans serogroup Icterohaemorrhagiae serovar Lai (strain 56601)	282		-1.86775	2.08669
Q8EYZ7	Uncharacterized protein	LA_4064	Leptospira interrogans serogroup Icterohaemorrhagiae serovar Lai (strain 56601)	126		-0.910502	2.08141
D4YW46	Uncharacterized protein	LA_2100a	Leptospira interrogans serogroup Icterohaemorrhagiae serovar Lai (strain 56601)	63		-1.76611	2.06508
Q8F9H3	OmpA family lipoprotein	LA_0222	Leptospira interrogans serogroup Icterohaemorrhagiae serovar Lai (strain 56601)	195		1.98586	2.06399
Q8EYW7	Uncharacterized protein	LA_4096	Leptospira interrogans serogroup Icterohaemorrhagiae serovar Lai (strain 56601)	57		-0.867752	2.06166
Q8EYX0	MutT/nudix family protein	LA_4093	Leptospira interrogans serogroup Icterohaemorrhagiae serovar Lai (strain 56601)	223		-0.867752	2.06166
Q8EX52	ParA	parA LB_365	Leptospira interrogans serogroup Icterohaemorrhagiae serovar Lai (strain 56601)	250	parA	1.38847	2.05535
Q8EXH5	GGDEF family protein	LB_237	Leptospira interrogans serogroup Icterohaemorrhagiae serovar Lai (strain 56601)	172		0.720716	2.05533
Q8EZ79	NTP pyrophosphohydrolase	LA_3977	Leptospira interrogans serogroup Icterohaemorrhagiae serovar Lai (strain 56601)	162		-0.985645	2.05533
Q8EXD4	Plug domain-containing protein	LB_279	Leptospira interrogans serogroup Icterohaemorrhagiae serovar Lai (strain 56601)	879		0.896853	2.04691
Q8EZ70	Potassium/proton antiporter	LA_3988	Leptospira interrogans serogroup Icterohaemorrhagiae serovar Lai (strain 56601)	457		-0.979942	2.04691
D4YW43	Multidrug efflux pump	LA_1963a	Leptospira interrogans serogroup Icterohaemorrhagiae serovar Lai (strain 56601)	233		-1.72738	2.04691
Q8EX54	Uncharacterized protein	LB_363	Leptospira interrogans serogroup Icterohaemorrhagiae serovar Lai (strain 56601)	336		1.3846	2.04506
Q8EYY6	Uncharacterized protein	LA_4076	Leptospira interrogans serogroup Icterohaemorrhagiae serovar Lai (strain 56601)	162		-0.894322	2.04506
G1UB21	Glycosyltransferase	LA_1650	Leptospira interrogans serogroup Icterohaemorrhagiae serovar Lai (strain 56601)	313		-1.94342	2.04448
D4YW31	Uncharacterized protein	LA_1312a	Leptospira interrogans serogroup Icterohaemorrhagiae serovar Lai (strain 56601)	431		-1.56918	2.0307
Q8EYW3	Uncharacterized protein	LA_4100	Leptospira interrogans serogroup Icterohaemorrhagiae serovar Lai (strain 56601)	148		-0.852042	2.01966
Q8EYZ4	Isocitrate dehydrogenase [NADP] (EC 1.1.1.42)	icd LA_4067	Leptospira interrogans serogroup Icterohaemorrhagiae serovar Lai (strain 56601)	398	icd	-0.907793	2.01966
Q8EZ20	Glycerol-3-phosphate antiporter	uhpC LA_4041	Leptospira interrogans serogroup Icterohaemorrhagiae serovar Lai (strain 56601)	443	uhpC	-0.929611	2.01612
Q8EZ46	PaaI thioesterase-like protein	paaI LA_4016	Leptospira interrogans serogroup Icterohaemorrhagiae serovar Lai (strain 56601)	168	paaI	-0.954557	2.01453
Q8EYV8	Arginine biosynthesis bifunctional protein ArgJ [Cleaved into: Arginine biosynthesis bifunctional protein ArgJ alpha chain; Arginine biosynthesis bifunctional protein ArgJ beta chain] [Includes: Glutamate N-acetyltransferase (EC 2.3.1.35) (Ornithine acetyltransferase) (OATase) (Ornithine transacetylase); Amino-acid acetyltransferase (EC 2.3.1.1) (N-acetylglutamate synthase) (AGSase)]	argJ LA_4105	Leptospira interrogans serogroup Icterohaemorrhagiae serovar Lai (strain 56601)	385	argJ	-0.841663	1.99012
Q8CXU3	Uncharacterized protein	LA_0471	Leptospira interrogans serogroup Icterohaemorrhagiae serovar Lai (strain 56601)	157		1.39944	1.98568
Q8F8P2	UDP-3-O-[3-hydroxymyristoyl] glucosamine N-acyltransferase	lpxD LA_0512	Leptospira interrogans serogroup Icterohaemorrhagiae serovar Lai (strain 56601)	340	lpxD	1.53057	1.97921
Q8EYV4	SUFU domain-containing protein	LA_4109	Leptospira interrogans serogroup Icterohaemorrhagiae serovar Lai (strain 56601)	374		-0.833927	1.97312
Q8CXU7	cAMP-binding protein	crp LA_0309	Leptospira interrogans serogroup Icterohaemorrhagiae serovar Lai (strain 56601)	221	crp	1.39287	1.9681
Q8EXC8	Metallophos domain-containing protein	LB_285	Leptospira interrogans serogroup Icterohaemorrhagiae serovar Lai (strain 56601)	264		0.93885	1.9651
Q8EYV0	Uncharacterized protein	LA_4113	Leptospira interrogans serogroup Icterohaemorrhagiae serovar Lai (strain 56601)	100		-0.831358	1.9651
Q8EZ15	Uncharacterized protein	LA_4046	Leptospira interrogans serogroup Icterohaemorrhagiae serovar Lai (strain 56601)	602		-0.926865	1.96165
Q8EYU4	DNA ligase (EC 6.5.1.2) (Polydeoxyribonucleotide synthase [NAD(+)])	ligA LA_4119	Leptospira interrogans serogroup Icterohaemorrhagiae serovar Lai (strain 56601)	681	ligA	-0.826233	1.95854
Q8EYU6	Acyl-CoA dehydrogenase	caiA LA_4117	Leptospira interrogans serogroup Icterohaemorrhagiae serovar Lai (strain 56601)	534	caiA	-0.826233	1.95854
Q8EX50	Uncharacterized protein	LB_367	Leptospira interrogans serogroup Icterohaemorrhagiae serovar Lai (strain 56601)	312		1.39232	1.94345
Q8EXK5	Uncharacterized protein	LB_203	Leptospira interrogans serogroup Icterohaemorrhagiae serovar Lai (strain 56601)	481		0.629473	1.9389
Q8CXT3	Predicted phospholipase	LA_1541	Leptospira interrogans serogroup Icterohaemorrhagiae serovar Lai (strain 56601)	300		1.78492	1.93007
Q8EX75	Uncharacterized protein	LB_339	Leptospira interrogans serogroup Icterohaemorrhagiae serovar Lai (strain 56601)	60		1.35727	1.92958
Q8EYT9	SanA-related protein	sanA LA_4124	Leptospira interrogans serogroup Icterohaemorrhagiae serovar Lai (strain 56601)	230	sanA	-0.816037	1.92937
Q8EXF2	EAL domain-containing protein	LB_261	Leptospira interrogans serogroup Icterohaemorrhagiae serovar Lai (strain 56601)	450		0.793272	1.92426
Q8EXK0	Predicted membrane protein involved in D-alaninealginate export/acetyltransferase of MBOAT family	dltB LB_208	Leptospira interrogans serogroup Icterohaemorrhagiae serovar Lai (strain 56601)	470	dltB	0.640621	1.92261
Q8EX85	Lysyl-tRNA synthetase	LB_329	Leptospira interrogans serogroup Icterohaemorrhagiae serovar Lai (strain 56601)	338		1.35219	1.9099
D4YW50	Uncharacterized protein	LB_245a	Leptospira interrogans serogroup Icterohaemorrhagiae serovar Lai (strain 56601)	123		-1.80591	1.89668
Q8EX91	Transglycosylase	mltE LB_323	Leptospira interrogans serogroup Icterohaemorrhagiae serovar Lai (strain 56601)	205	mltE	1.34937	1.89646
Q8EYU9	Putative acetyl-CoA acetyltransferase	LA_4114	Leptospira interrogans serogroup Icterohaemorrhagiae serovar Lai (strain 56601)	507		-0.831358	1.89646
Q8CXU0	Recombination factor protein RarA	LA_1179	Leptospira interrogans serogroup Icterohaemorrhagiae serovar Lai (strain 56601)	423		1.40272	1.89616
Q8EXG9	Uncharacterized protein	LB_243	Leptospira interrogans serogroup Icterohaemorrhagiae serovar Lai (strain 56601)	135		0.752749	1.89616
Q8EYS6	NADPH-dependent FMN reductase	LA_4137	Leptospira interrogans serogroup Icterohaemorrhagiae serovar Lai (strain 56601)	179		-0.798366	1.89113
Q8EXK7	Endopeptidase La (EC 3.4.21.53)	lonB LB_201	Leptospira interrogans serogroup Icterohaemorrhagiae serovar Lai (strain 56601)	540	lonB	0.621056	1.87417
D4YW36	IS1533 transposase	LA_1528a	Leptospira interrogans serogroup Icterohaemorrhagiae serovar Lai (strain 56601)	49		-1.60823	1.87417
D4YW35	Uncharacterized protein	LA_1517a	Leptospira interrogans serogroup Icterohaemorrhagiae serovar Lai (strain 56601)	291		-1.5951	1.86766
Q8EYU1	RNA polymerase ECF-type sigma factor	rpoE LA_4122	Leptospira interrogans serogroup Icterohaemorrhagiae serovar Lai (strain 56601)	169	rpoE	-0.818579	1.8635
Q8EYU2	Uncharacterized protein	LA_4121	Leptospira interrogans serogroup Icterohaemorrhagiae serovar Lai (strain 56601)	119		-0.823677	1.8635
Q8F8F2	SET family protein	LA_0605	Leptospira interrogans serogroup Icterohaemorrhagiae serovar Lai (strain 56601)	176		1.5612	1.84358
Q8EX80	Uncharacterized protein	LB_334	Leptospira interrogans serogroup Icterohaemorrhagiae serovar Lai (strain 56601)	219		1.35727	1.83877
Q8F3N3	Type II secretion pathway related protein etpK-like protein	LA_2368	Leptospira interrogans serogroup Icterohaemorrhagiae serovar Lai (strain 56601)	421		1.60692	1.82166
Q8EXJ3	Demethylmenaquinone methyltransferase (EC 2.1.1.163)	menG LB_215	Leptospira interrogans serogroup Icterohaemorrhagiae serovar Lai (strain 56601)	249	menG	0.671746	1.82166
Q8EXA7	Uncharacterized protein	LB_307	Leptospira interrogans serogroup Icterohaemorrhagiae serovar Lai (strain 56601)	152		1.33171	1.82113
Q8EXK3	Uncharacterized protein	LB_205	Leptospira interrogans serogroup Icterohaemorrhagiae serovar Lai (strain 56601)	190		0.635058	1.82113
Q8EXB2	Uncharacterized protein	LB_301	Leptospira interrogans serogroup Icterohaemorrhagiae serovar Lai (strain 56601)	251		1.32884	1.80798
Q8EYS3	Uncharacterized protein	LA_4140	Leptospira interrogans serogroup Icterohaemorrhagiae serovar Lai (strain 56601)	145		-0.795859	1.80772
Q8F5I8	Signal transduction histidine kinase	baeS LA_1693	Leptospira interrogans serogroup Icterohaemorrhagiae serovar Lai (strain 56601)	377	baeS	1.55189	1.80494
Q8EZ76	Glycerophosphodiester phosphodiesterase	ugpQ LA_3980	Leptospira interrogans serogroup Icterohaemorrhagiae serovar Lai (strain 56601)	262	ugpQ	-0.982791	1.79456
Q8EYS4	Acetyl-CoA acetyltransferase	LA_4139	Leptospira interrogans serogroup Icterohaemorrhagiae serovar Lai (strain 56601)	421		-0.795859	1.78952
Q8EYQ5	Uncharacterized protein	LA_4158	Leptospira interrogans serogroup Icterohaemorrhagiae serovar Lai (strain 56601)	192		-0.761213	1.78757
Q8EYQ3	DUF2779 domain-containing protein	LA_4160	Leptospira interrogans serogroup Icterohaemorrhagiae serovar Lai (strain 56601)	407		-0.75877	1.78455
Q8EYT0	Macro domain-containing protein LA_4133	LA_4133	Leptospira interrogans serogroup Icterohaemorrhagiae serovar Lai (strain 56601)	175		-0.800877	1.78219
D4YW45	Ferredoxin family protein	fer LA_2081a	Leptospira interrogans serogroup Icterohaemorrhagiae serovar Lai (strain 56601)	73	fer	-1.76121	1.78033
Q8EZ50	Uncharacterized protein	LA_4011	Leptospira interrogans serogroup Icterohaemorrhagiae serovar Lai (strain 56601)	337		-0.957356	1.77708
Q8EYP6	Phosphopantetheine adenylyltransferase (EC 2.7.7.3) (Dephospho-CoA pyrophosphorylase) (Pantetheine-phosphate adenylyltransferase) (PPAT)	coaD LA_4167	Leptospira interrogans serogroup Icterohaemorrhagiae serovar Lai (strain 56601)	160	coaD	-0.751465	1.76903
D4YW32	Uncharacterized protein	LA_1406a	Leptospira interrogans serogroup Icterohaemorrhagiae serovar Lai (strain 56601)	60		-1.57347	1.76196
Q8EXJ9	Uncharacterized protein	LB_209	Leptospira interrogans serogroup Icterohaemorrhagiae serovar Lai (strain 56601)	386		0.643394	1.76071
Q8EZ24	7-carboxy-7-deazaguanine synthase (CDG synthase) (EC 4.3.99.3) (Queuosine biosynthesis protein QueE)	queE LA_4037	Leptospira interrogans serogroup Icterohaemorrhagiae serovar Lai (strain 56601)	237	queE	-0.935117	1.76058
Q8EZ39	Permease of the major facilitator superfamily	LA_4022	Leptospira interrogans serogroup Icterohaemorrhagiae serovar Lai (strain 56601)	270		-0.948976	1.76058
Q8EYP2	IDP (EC 1.1.1.42) (Isocitrate dehydrogenase [NADP]) (NADP(+)-specific ICDH) (Oxalosuccinate decarboxylase)	leuB LA_4171	Leptospira interrogans serogroup Icterohaemorrhagiae serovar Lai (strain 56601)	488	leuB	-0.746616	1.75781
Q8EXC7	Glutamate synthase	gltB LB_286	Leptospira interrogans serogroup Icterohaemorrhagiae serovar Lai (strain 56601)	533	gltB	1.31208	1.74177
Q8EXJ8	Predicted membrane protein involved in D-alaninealginate export/acetyltransferase of MBOAT family	dltB LB_210	Leptospira interrogans serogroup Icterohaemorrhagiae serovar Lai (strain 56601)	465	dltB	0.643394	1.73871
Q8EX81	Response regulator	ompR LB_333	Leptospira interrogans serogroup Icterohaemorrhagiae serovar Lai (strain 56601)	241	ompR	1.35502	1.7291
Q8EX82	Uncharacterized protein	LB_332	Leptospira interrogans serogroup Icterohaemorrhagiae serovar Lai (strain 56601)	131		1.35389	1.7291
Q8EX97	Alanine racemase (EC 5.1.1.1)	alr LB_317	Leptospira interrogans serogroup Icterohaemorrhagiae serovar Lai (strain 56601)	389	alr	1.34085	1.7291
Q8EZ84	Potassium uptake system, NAD-binding component	LA_3972	Leptospira interrogans serogroup Icterohaemorrhagiae serovar Lai (strain 56601)	236		-0.997117	1.72761
Q8EYW5	RNA polymerase ECF-type sigma factor	rpoE LA_4098	Leptospira interrogans serogroup Icterohaemorrhagiae serovar Lai (strain 56601)	192	rpoE	-0.852042	1.72736
Q8EXD1	ExbD-related biopolymer transport protein	exbD LB_282	Leptospira interrogans serogroup Icterohaemorrhagiae serovar Lai (strain 56601)	134	exbD	0.928276	1.72097
Q8EXM6	Uncharacterized protein	LB_182	Leptospira interrogans serogroup Icterohaemorrhagiae serovar Lai (strain 56601)	525		0.557778	1.71974
Q8EYM5	Uncharacterized protein	LA_4188	Leptospira interrogans serogroup Icterohaemorrhagiae serovar Lai (strain 56601)	286		-0.72977	1.71973
Q8F3N2	Type II secretion system protein J	LA_2369	Leptospira interrogans serogroup Icterohaemorrhagiae serovar Lai (strain 56601)	214		1.58256	1.71829
Q8EXK6	S-adenosylmethionine:tRNA ribosyltransferase-isomerase (EC 2.4.99.17) (Queuosine biosynthesis protein QueA)	queA LB_202	Leptospira interrogans serogroup Icterohaemorrhagiae serovar Lai (strain 56601)	352	queA	0.626673	1.71367
Q8EYM2	Uncharacterized protein	LA_4191	Leptospira interrogans serogroup Icterohaemorrhagiae serovar Lai (strain 56601)	268		-0.72738	1.71178
Q8EXB4	Hypothetical lipoprotein	LB_299	Leptospira interrogans serogroup Icterohaemorrhagiae serovar Lai (strain 56601)	167		1.32596	1.70946
Q8EZ67	Acetyltransferase	LA_3991	Leptospira interrogans serogroup Icterohaemorrhagiae serovar Lai (strain 56601)	146		-0.9771	1.70832
Q8EYQ7	ATP-binding protein of an ABC transporter complex	ccmA LA_4156	Leptospira interrogans serogroup Icterohaemorrhagiae serovar Lai (strain 56601)	309	ccmA	-0.766112	1.70192
D4YW48	Uncharacterized protein	LA_2227a	Leptospira interrogans serogroup Icterohaemorrhagiae serovar Lai (strain 56601)	64		-1.80088	1.70192
Q8EZ21	Inorganic pyrophosphatase (EC 3.6.1.1) (Pyrophosphate phospho-hydrolase) (PPase)	ppa LA_4040	Leptospira interrogans serogroup Icterohaemorrhagiae serovar Lai (strain 56601)	178	ppa	-0.929611	1.69802
Q8EYL5	Putative lipoprotein	LA_4198	Leptospira interrogans serogroup Icterohaemorrhagiae serovar Lai (strain 56601)	300		-0.720232	1.69739
Q8EX93	Uncharacterized protein	LB_321	Leptospira interrogans serogroup Icterohaemorrhagiae serovar Lai (strain 56601)	199		1.3454	1.69157
Q8EZ10	FGE-sulfatase domain-containing protein	LA_4051	Leptospira interrogans serogroup Icterohaemorrhagiae serovar Lai (strain 56601)	437		-0.92139	1.68813
Q8EZ80	Bacterial globin-like protein	LA_3976	Leptospira interrogans serogroup Icterohaemorrhagiae serovar Lai (strain 56601)	145		-0.988504	1.68813
Q8EZ31	Putative lipoprotein	LA_4030	Leptospira interrogans serogroup Icterohaemorrhagiae serovar Lai (strain 56601)	227		-0.943416	1.68509
D4YW38	Uncharacterized protein	LA_1808a	Leptospira interrogans serogroup Icterohaemorrhagiae serovar Lai (strain 56601)	59		-1.64837	1.68509
Q8EXN6	Permease	LB_172	Leptospira interrogans serogroup Icterohaemorrhagiae serovar Lai (strain 56601)	527		0.541019	1.68308
Q8EYN5	GMC oxidoreductase	LA_4178	Leptospira interrogans serogroup Icterohaemorrhagiae serovar Lai (strain 56601)	518		-0.741783	1.68168
Q8EYK5	Uncharacterized protein	LA_4208	Leptospira interrogans serogroup Icterohaemorrhagiae serovar Lai (strain 56601)	611		-0.708396	1.67395
Q8EYL9	DNA topoisomerase (ATP-hydrolyzing) (EC 5.6.2.2)	LA_4194	Leptospira interrogans serogroup Icterohaemorrhagiae serovar Lai (strain 56601)	711		-0.724993	1.67395
Q8EXC1	Methylthioribulose-1-phosphate dehydratase (MTRu-1-P dehydratase) (EC 4.2.1.109)	mtnB LB_292	Leptospira interrogans serogroup Icterohaemorrhagiae serovar Lai (strain 56601)	249	mtnB	1.31615	1.67153
Q8EYN4	Uncharacterized protein	LA_4179	Leptospira interrogans serogroup Icterohaemorrhagiae serovar Lai (strain 56601)	79		-0.741783	1.67127
Q8EYN7	Uncharacterized protein	LA_4176	Leptospira interrogans serogroup Icterohaemorrhagiae serovar Lai (strain 56601)	77		-0.741783	1.67127
Q8EYZ5	Uncharacterized protein	LA_4066	Leptospira interrogans serogroup Icterohaemorrhagiae serovar Lai (strain 56601)	224		-0.907793	1.67127
Q8EZ74	Uncharacterized protein	LA_3982	Leptospira interrogans serogroup Icterohaemorrhagiae serovar Lai (strain 56601)	127		-0.982791	1.67127
Q8EXN8	Nucleoside-diphosphate sugar epimerase	LB_170	Leptospira interrogans serogroup Icterohaemorrhagiae serovar Lai (strain 56601)	629		0.532068	1.66555
Q8EXC5	Uncharacterized protein	LB_288	Leptospira interrogans serogroup Icterohaemorrhagiae serovar Lai (strain 56601)	143		1.31267	1.66342
Q8EYY3	UDP-N-acetylglucosamine 1-carboxyvinyltransferase (EC 2.5.1.7) (Enoylpyruvate transferase) (UDP-N-acetylglucosamine enolpyruvyl transferase) (EPT)	murA LA_4079	Leptospira interrogans serogroup Icterohaemorrhagiae serovar Lai (strain 56601)	432	murA	-0.891643	1.66105
Q8EYX8	Hypothetical lipoprotein	LA_4084	Leptospira interrogans serogroup Icterohaemorrhagiae serovar Lai (strain 56601)	183		-0.880976	1.65742
Q8EXD8	Protein kinase involved in LAO/AO amino acid transport	argK LB_275	Leptospira interrogans serogroup Icterohaemorrhagiae serovar Lai (strain 56601)	351	argK	0.866315	1.65737
Q8EZ59	JerF	LA_4000	Leptospira interrogans serogroup Icterohaemorrhagiae serovar Lai (strain 56601)	236		-0.962969	1.65629
Q8EYX7	Ferredoxin	LA_4086	Leptospira interrogans serogroup Icterohaemorrhagiae serovar Lai (strain 56601)	108		-0.878321	1.64545
Q8EXM5	Ferric uptake regulator	fur LB_183	Leptospira interrogans serogroup Icterohaemorrhagiae serovar Lai (strain 56601)	130	fur	0.569491	1.64461
Q8EYJ4	ATP-sulfurylase small subunit (EC 2.7.7.4) (Sulfate adenylate transferase) (Sulfate adenylyltransferase subunit 2)	cysD LA_4220	Leptospira interrogans serogroup Icterohaemorrhagiae serovar Lai (strain 56601)	305	cysD	-0.694321	1.64301
Q8EYN1	Hypothetical lipoprotein	LA_4182	Leptospira interrogans serogroup Icterohaemorrhagiae serovar Lai (strain 56601)	137		-0.736966	1.63942
Q8EZ44	Penicillin-binding protein	LA_4017	Leptospira interrogans serogroup Icterohaemorrhagiae serovar Lai (strain 56601)	210		-0.954557	1.63942
Q8EX67	Uncharacterized protein	LB_348	Leptospira interrogans serogroup Icterohaemorrhagiae serovar Lai (strain 56601)	146		1.36793	1.6381
Q8EXJ0	Uncharacterized protein	LB_218	Leptospira interrogans serogroup Icterohaemorrhagiae serovar Lai (strain 56601)	463		0.682573	1.6381
Q8EZ85	Potassium uptake transporter	trkG LA_3971	Leptospira interrogans serogroup Icterohaemorrhagiae serovar Lai (strain 56601)	599	trkG	-0.997117	1.63721
Q8EXJ5	ExbD-related biopolymer transport protein	exbD LB_213	Leptospira interrogans serogroup Icterohaemorrhagiae serovar Lai (strain 56601)	137	exbD	0.664483	1.63494
Q8EZ83	Aldo/keto reductase	tas LA_3973	Leptospira interrogans serogroup Icterohaemorrhagiae serovar Lai (strain 56601)	353	tas	-0.994241	1.63363
Q8EYI1	Uncharacterized protein	LA_4233	Leptospira interrogans serogroup Icterohaemorrhagiae serovar Lai (strain 56601)	140		-0.680382	1.61525
Q8EYH9	Uncharacterized protein	LA_4235	Leptospira interrogans serogroup Icterohaemorrhagiae serovar Lai (strain 56601)	176		-0.680382	1.61328
Q8EYQ9	ABC_transp_aux domain-containing protein	LA_4154	Leptospira interrogans serogroup Icterohaemorrhagiae serovar Lai (strain 56601)	672		-0.768568	1.61271
Q8EYH7	Uncharacterized protein	LA_4237	Leptospira interrogans serogroup Icterohaemorrhagiae serovar Lai (strain 56601)	78		-0.678072	1.61086
Q8EXM7	Uncharacterized protein	LB_181	Leptospira interrogans serogroup Icterohaemorrhagiae serovar Lai (strain 56601)	410		0.552869	1.61022
Q8EZ11	DEAD/DEAH box helicase	srmB LA_4049	Leptospira interrogans serogroup Icterohaemorrhagiae serovar Lai (strain 56601)	516	srmB	-0.924125	1.60992
Q8EYR4	Thioesterase	LA_4149	Leptospira interrogans serogroup Icterohaemorrhagiae serovar Lai (strain 56601)	125		-0.778432	1.60876
Q8EYT5	Uncharacterized protein	LA_4128	Leptospira interrogans serogroup Icterohaemorrhagiae serovar Lai (strain 56601)	114		-0.810966	1.60876
Q8EXI8	Uncharacterized protein	LB_220	Leptospira interrogans serogroup Icterohaemorrhagiae serovar Lai (strain 56601)	699		0.696884	1.60859
Q8EYH5	Polysaccharide deacetylase	LA_4240	Leptospira interrogans serogroup Icterohaemorrhagiae serovar Lai (strain 56601)	540		-0.673463	1.60417
Q8EXN9	STAS domain-containing protein	LB_169	Leptospira interrogans serogroup Icterohaemorrhagiae serovar Lai (strain 56601)	190		0.532068	1.60118
Q8EYH1	Methyl-accepting chemotaxis protein	LA_4243	Leptospira interrogans serogroup Icterohaemorrhagiae serovar Lai (strain 56601)	530		-0.671164	1.60118
Q8EYH2	Ketol-acid reductoisomerase (NADP(+)) (KARI) (EC 1.1.1.86) (Acetohydroxy-acid isomeroreductase) (AHIR) (Alpha-keto-beta-hydroxylacyl reductoisomerase) (Ketol-acid reductoisomerase type 1) (Ketol-acid reductoisomerase type I)	ilvC LA_4242	Leptospira interrogans serogroup Icterohaemorrhagiae serovar Lai (strain 56601)	333	ilvC	-0.671164	1.6004
Q8EYI5	Dipeptide ABC transport system permease protein	LA_4229	Leptospira interrogans serogroup Icterohaemorrhagiae serovar Lai (strain 56601)	347		-0.687335	1.6004
Q8EYP5	Nucleoside diphosphate kinase (NDK) (NDP kinase) (EC 2.7.4.6) (Nucleoside-2-P kinase)	ndk LA_4168	Leptospira interrogans serogroup Icterohaemorrhagiae serovar Lai (strain 56601)	137	ndk	-0.751465	1.6004
Q8EYQ2	Thermolysin	LA_4161	Leptospira interrogans serogroup Icterohaemorrhagiae serovar Lai (strain 56601)	791		-0.75877	1.59821
Q8EYP9	Thermolysin	LA_4164	Leptospira interrogans serogroup Icterohaemorrhagiae serovar Lai (strain 56601)	753		-0.756331	1.59463
Q8F8N0	Putative lipoprotein	LA_0525	Leptospira interrogans serogroup Icterohaemorrhagiae serovar Lai (strain 56601)	127		1.55336	1.59454
Q8EX86	OmpA-family protein	LB_328	Leptospira interrogans serogroup Icterohaemorrhagiae serovar Lai (strain 56601)	383		1.35163	1.59454
Q8EXP0	Uncharacterized protein	LB_167	Leptospira interrogans serogroup Icterohaemorrhagiae serovar Lai (strain 56601)	707		0.526069	1.59454
Q8EYJ7	Precorrin-2 dehydrogenase (EC 1.3.1.76)	cysG LA_4217	Leptospira interrogans serogroup Icterohaemorrhagiae serovar Lai (strain 56601)	202	cysG	-0.698998	1.59454
Q8EYK7	Phosphoglycerate mutase	gpmB LA_4206	Leptospira interrogans serogroup Icterohaemorrhagiae serovar Lai (strain 56601)	194	gpmB	-0.710756	1.59454
Q8EYV5	Uncharacterized protein	LA_4108	Leptospira interrogans serogroup Icterohaemorrhagiae serovar Lai (strain 56601)	228		-0.836501	1.59454
Q8EZ06	Malate permease	LA_4055	Leptospira interrogans serogroup Icterohaemorrhagiae serovar Lai (strain 56601)	303		-0.91866	1.59454
Q8EXQ0	Precorrin methylase	cbiG LB_158	Leptospira interrogans serogroup Icterohaemorrhagiae serovar Lai (strain 56601)	385	cbiG	0.49057	1.58959
Q8EYK1	Uncharacterized protein	LA_4212	Leptospira interrogans serogroup Icterohaemorrhagiae serovar Lai (strain 56601)	242		-0.703689	1.58959
Q8EXJ4	TolQ-like transport protein	LB_214	Leptospira interrogans serogroup Icterohaemorrhagiae serovar Lai (strain 56601)	175		0.664483	1.58835
Q8EX58	Predicted membrane protein involved in D-alaninealginate export/acetyltransferase of MBOAT family	dltB LB_359	Leptospira interrogans serogroup Icterohaemorrhagiae serovar Lai (strain 56601)	487	dltB	1.37907	1.58775
Q8EXE4	YhhN-like protein	LB_269	Leptospira interrogans serogroup Icterohaemorrhagiae serovar Lai (strain 56601)	208		0.813114	1.58553
Q8EYI4	ABC transporter ATP-binding protein	dppD LA_4230	Leptospira interrogans serogroup Icterohaemorrhagiae serovar Lai (strain 56601)	333	dppD	-0.687335	1.58142
Q8CXU8	Uncharacterized protein	LA_0102	Leptospira interrogans serogroup Icterohaemorrhagiae serovar Lai (strain 56601)	515		1.39287	1.5809
Q8EYW0	Response regulator	vicR LA_4102	Leptospira interrogans serogroup Icterohaemorrhagiae serovar Lai (strain 56601)	233	vicR	-0.852042	1.5809
Q8EYY4	Apolipoprotein N-acyltransferase 2 (ALP N-acyltransferase 2) (EC 2.3.1.269)	lnt2 LA_4078	Leptospira interrogans serogroup Icterohaemorrhagiae serovar Lai (strain 56601)	595	lnt2	-0.894322	1.5809
Q8EYI3	ABC transporter ATP-binding protein	dppD LA_4231	Leptospira interrogans serogroup Icterohaemorrhagiae serovar Lai (strain 56601)	317	dppD	-0.685014	1.58072
Q8EYV9	Histidine kinase (EC 2.7.13.3)	vicK LA_4104	Leptospira interrogans serogroup Icterohaemorrhagiae serovar Lai (strain 56601)	463	vicK	-0.84944	1.57464
Q8EYY0	Uncharacterized protein	LA_4082	Leptospira interrogans serogroup Icterohaemorrhagiae serovar Lai (strain 56601)	162		-0.888969	1.57366
Q8EYN0	Endoflagellar motor protein	LA_4183	Leptospira interrogans serogroup Icterohaemorrhagiae serovar Lai (strain 56601)	216		-0.734563	1.57101
Q8EXD6	Uncharacterized protein	LB_277	Leptospira interrogans serogroup Icterohaemorrhagiae serovar Lai (strain 56601)	229		0.884403	1.56778
Q8EXP3	Ferredoxin-related protein	LB_165	Leptospira interrogans serogroup Icterohaemorrhagiae serovar Lai (strain 56601)	389		0.515006	1.56519
Q8EYM0	DNA topoisomerase (ATP-hydrolyzing) (EC 5.6.2.2)	gyrA LA_4193	Leptospira interrogans serogroup Icterohaemorrhagiae serovar Lai (strain 56601)	462	gyrA	-0.72738	1.56423
Q8EZ22	Lauroyl/myristoyl acyltransferase	htrB LA_4039	Leptospira interrogans serogroup Icterohaemorrhagiae serovar Lai (strain 56601)	300	htrB	-0.935117	1.55641
Q8EZ19	Uncharacterized protein	LA_4042	Leptospira interrogans serogroup Icterohaemorrhagiae serovar Lai (strain 56601)	63		-0.926865	1.55426
Q8EYX1	Ribonuclease D	rnd LA_4091	Leptospira interrogans serogroup Icterohaemorrhagiae serovar Lai (strain 56601)	388	rnd	-0.867752	1.55236
Q8EYM3	Glutamate--tRNA ligase (EC 6.1.1.17) (Glutamyl-tRNA synthetase) (GluRS)	gltX LA_4190	Leptospira interrogans serogroup Icterohaemorrhagiae serovar Lai (strain 56601)	521	gltX	-0.72977	1.5521
Q8EYT3	Transcriptional regulator with HTH domain	LA_4130	Leptospira interrogans serogroup Icterohaemorrhagiae serovar Lai (strain 56601)	175		-0.805913	1.5521
Q8EY75	Uncharacterized protein	LA_4342	Leptospira interrogans serogroup Icterohaemorrhagiae serovar Lai (strain 56601)	115		1.54992	1.54961
Q8EXN2	Adenine phosphoribosyltransferase (APRT) (EC 2.4.2.7)	apt LB_176	Leptospira interrogans serogroup Icterohaemorrhagiae serovar Lai (strain 56601)	177	apt	0.543991	1.54961
Q8EYF2	Glycerol-3-phosphate dehydrogenase	gpsA LA_4264	Leptospira interrogans serogroup Icterohaemorrhagiae serovar Lai (strain 56601)	809	gpsA	-0.641604	1.54961
Q8EXG4	Uncharacterized protein	LB_248	Leptospira interrogans serogroup Icterohaemorrhagiae serovar Lai (strain 56601)	485		0.757023	1.54429
Q8EYT2	Peptidase-like protein	LA_4131	Leptospira interrogans serogroup Icterohaemorrhagiae serovar Lai (strain 56601)	659		-0.805913	1.54429
Q8EYL7	FlgG	LA_4196	Leptospira interrogans serogroup Icterohaemorrhagiae serovar Lai (strain 56601)	283		-0.720232	1.54075
Q8EYV3	Uncharacterized protein	LA_4110	Leptospira interrogans serogroup Icterohaemorrhagiae serovar Lai (strain 56601)	84		-0.833927	1.54044
Q8EXD2	TolQ-like transport protein	tolQ LB_281	Leptospira interrogans serogroup Icterohaemorrhagiae serovar Lai (strain 56601)	204	tolQ	0.926759	1.53485
Q8EYG5	Methylated-DNA--[protein]-cysteine S-methyltransferase	ada LA_4251	Leptospira interrogans serogroup Icterohaemorrhagiae serovar Lai (strain 56601)	276	ada	-0.666576	1.53425
Q8EYG4	Uncharacterized protein	LA_4252	Leptospira interrogans serogroup Icterohaemorrhagiae serovar Lai (strain 56601)	236		-0.664288	1.5313
Q8EX55	Uncharacterized protein	LB_362	Leptospira interrogans serogroup Icterohaemorrhagiae serovar Lai (strain 56601)	324		1.3835	1.52961
Q8EXQ7	Adenosylcobalamin biosynthesis bifunctional protein CobDQ [Includes: Putative threonine-phosphate decarboxylase (EC 4.1.1.81) (L-threonine-O-3-phosphate decarboxylase); Cobyric acid synthase]	cobDQ LB_151	Leptospira interrogans serogroup Icterohaemorrhagiae serovar Lai (strain 56601)	863	cobDQ	0.459432	1.52961
Q8EXQ9	Phosphoglycerate mutase	gpmB LB_149	Leptospira interrogans serogroup Icterohaemorrhagiae serovar Lai (strain 56601)	207	gpmB	0.458382	1.52895
Q8EXG8	PNPLA domain-containing protein	LB_244	Leptospira interrogans serogroup Icterohaemorrhagiae serovar Lai (strain 56601)	334		0.757023	1.52738
D4YW37	Acetyltransferase-like protein (Acetyltransferase-related protein)	LA_1803a	Leptospira interrogans serogroup Icterohaemorrhagiae serovar Lai (strain 56601)	109		-1.63039	1.52589
Q8EXK4	Glycosyltransferase	LB_204	Leptospira interrogans serogroup Icterohaemorrhagiae serovar Lai (strain 56601)	380		0.633199	1.52519
Q8EX98	Uncharacterized protein	LB_316	Leptospira interrogans serogroup Icterohaemorrhagiae serovar Lai (strain 56601)	162		1.338	1.5234
Q8EYT6	Sensor histidine kinase of a two component response regulator	LA_4127	Leptospira interrogans serogroup Icterohaemorrhagiae serovar Lai (strain 56601)	376		-0.813499	1.52208
Q8EXR2	Predicted peptidoglycan peptidase	LB_146	Leptospira interrogans serogroup Icterohaemorrhagiae serovar Lai (strain 56601)	175		0.452068	1.51953
Q8EXI0	Uncharacterized protein	LB_232	Leptospira interrogans serogroup Icterohaemorrhagiae serovar Lai (strain 56601)	139		0.708408	1.51822
Q8EYF7	Transcriptional regulator	LA_4259	Leptospira interrogans serogroup Icterohaemorrhagiae serovar Lai (strain 56601)	37		-0.650635	1.51822
Q8EYJ9	M23 family metalloendopeptidase	nlpD LA_4213	Leptospira interrogans serogroup Icterohaemorrhagiae serovar Lai (strain 56601)	306	nlpD	-0.701342	1.51544
Q8EZ60	Cholesterol oxidase	LA_3998	Leptospira interrogans serogroup Icterohaemorrhagiae serovar Lai (strain 56601)	1135		-0.962969	1.51544
Q8EZ64	Fe-S oxidoreductase-like protein	LA_3994	Leptospira interrogans serogroup Icterohaemorrhagiae serovar Lai (strain 56601)	565		-0.971431	1.51544
Q8EZ65	Uncharacterized protein	LA_3993	Leptospira interrogans serogroup Icterohaemorrhagiae serovar Lai (strain 56601)	428		-0.971431	1.51544
Q8EXA4	Orotidine 5'-phosphate decarboxylase (EC 4.1.1.23) (OMP decarboxylase) (OMPDCase) (OMPdecase)	pyrF LB_310	Leptospira interrogans serogroup Icterohaemorrhagiae serovar Lai (strain 56601)	275	pyrF	1.33342	1.50701
Q8EXA3	Polyamine aminopropyltransferase 2 (Putrescine aminopropyltransferase 2) (PAPT 2) (Spermidine synthase 2) (SPDS 2) (SPDSY 2) (EC 2.5.1.16)	speE2 LB_311	Leptospira interrogans serogroup Icterohaemorrhagiae serovar Lai (strain 56601)	280	speE2	1.33514	1.50542
Q8EZ56	Uncharacterized protein	LA_4003	Leptospira interrogans serogroup Icterohaemorrhagiae serovar Lai (strain 56601)	169		-0.962969	1.50542
Q8EYJ3	Phosphoadenosine phosphosulfate reductase	cysH LA_4221	Leptospira interrogans serogroup Icterohaemorrhagiae serovar Lai (strain 56601)	246	cysH	-0.691989	1.50485
Q8EYX5	Uncharacterized protein	LA_4088	Leptospira interrogans serogroup Icterohaemorrhagiae serovar Lai (strain 56601)	329		-0.875672	1.50485
Q8EYY2	Methylamine utilization ferredoxin-type protein	hycB LA_4080	Leptospira interrogans serogroup Icterohaemorrhagiae serovar Lai (strain 56601)	218	hycB	-0.888969	1.50485
Q8EZ26	Phenylalanine--tRNA ligase beta subunit (EC 6.1.1.20) (Phenylalanyl-tRNA synthetase beta subunit) (PheRS)	pheT LA_4035	Leptospira interrogans serogroup Icterohaemorrhagiae serovar Lai (strain 56601)	808	pheT	-0.937878	1.50485
Q8EYF4	Putative lipoprotein	LA_4262	Leptospira interrogans serogroup Icterohaemorrhagiae serovar Lai (strain 56601)	134		-0.646112	1.5042
Q8EYB7	Glutathione peroxidase	btuE LA_4299	Leptospira interrogans serogroup Icterohaemorrhagiae serovar Lai (strain 56601)	165	btuE	-0.612637	1.50224
Q8EYB8	Transcriptional regulator of MarR family	marR LA_4298	Leptospira interrogans serogroup Icterohaemorrhagiae serovar Lai (strain 56601)	148	marR	-0.612637	1.50224
Q8EX95	Uncharacterized protein	LB_319	Leptospira interrogans serogroup Icterohaemorrhagiae serovar Lai (strain 56601)	303		1.34426	1.50128
Q8EYI7	Hydrolase	LA_4227	Leptospira interrogans serogroup Icterohaemorrhagiae serovar Lai (strain 56601)	373		-0.691989	1.50111
Q8EZ08	Uncharacterized protein	LA_4053	Leptospira interrogans serogroup Icterohaemorrhagiae serovar Lai (strain 56601)	163		-0.91866	1.50111
Q8EYB1	Putative lipoprotein	LA_4305	Leptospira interrogans serogroup Icterohaemorrhagiae serovar Lai (strain 56601)	270		-0.610433	1.50096
Q8EXL6	Uncharacterized protein	LB_192	Leptospira interrogans serogroup Icterohaemorrhagiae serovar Lai (strain 56601)	233		0.590722	1.49991
Q8F6F6	Capsule biosynthesis protein CapA (Poly-gamma-glutamate biosynthesis protein)	LA_1351	Leptospira interrogans serogroup Icterohaemorrhagiae serovar Lai (strain 56601)	342		1.53057	1.49714
Q8EYA7	Flagellar hook-associated protein 1	LA_4309	Leptospira interrogans serogroup Icterohaemorrhagiae serovar Lai (strain 56601)	636		-0.606035	1.4946
Q8EYI8	Uncharacterized protein	LA_4226	Leptospira interrogans serogroup Icterohaemorrhagiae serovar Lai (strain 56601)	303		-0.691989	1.4946
Q8EYL8	Uncharacterized protein	LA_4195	Leptospira interrogans serogroup Icterohaemorrhagiae serovar Lai (strain 56601)	157		-0.720232	1.4946
Q8EZ29	Uncharacterized protein	LA_4032	Leptospira interrogans serogroup Icterohaemorrhagiae serovar Lai (strain 56601)	185		-0.943416	1.49333
Q8EYC7	ABC-type multidrug transport system, permease component	LA_4289	Leptospira interrogans serogroup Icterohaemorrhagiae serovar Lai (strain 56601)	360		-0.62371	1.49273
Q8EXQ5	Adenosylcobinamide amidohydrolase	cbiZ LB_153	Leptospira interrogans serogroup Icterohaemorrhagiae serovar Lai (strain 56601)	227	cbiZ	0.467801	1.49202
Q8EYG1	GTP cyclohydrolase 1 (EC 3.5.4.16) (GTP cyclohydrolase I) (GTP-CH-I)	folE LA_4255	Leptospira interrogans serogroup Icterohaemorrhagiae serovar Lai (strain 56601)	183	folE	-0.657445	1.49202
Q8EYH8	DNA mismatch repair protein ATPase component	LA_4236	Leptospira interrogans serogroup Icterohaemorrhagiae serovar Lai (strain 56601)	610		-0.678072	1.49202
Q8EYJ6	Uroporphyrinogen-III C-methyltransferase (EC 2.1.1.107)	LA_4218	Leptospira interrogans serogroup Icterohaemorrhagiae serovar Lai (strain 56601)	279		-0.696658	1.49202
Q8EYY9	LenF	LA_4073	Leptospira interrogans serogroup Icterohaemorrhagiae serovar Lai (strain 56601)	462		-0.894322	1.49202
Q8EZ52	Adenylate/guanylate cyclase	LA_4008	Leptospira interrogans serogroup Icterohaemorrhagiae serovar Lai (strain 56601)	1396		-0.96016	1.49202
Q8EXC0	Acireductone dioxygenase (1,2-dihydroxy-3-keto-5-methylthiopentene dioxygenase) (DHK-MTPene dioxygenase) (Acireductone dioxygenase (Fe(2+)-requiring)) (ARD') (Fe-ARD) (EC 1.13.11.54) (Acireductone dioxygenase (Ni(2+)-requiring)) (ARD) (Ni-ARD) (EC 1.13.11.53)	mtnD LB_293	Leptospira interrogans serogroup Icterohaemorrhagiae serovar Lai (strain 56601)	177	mtnD	1.32193	1.49041
Q8EY98	Uncharacterized protein	LA_4318	Leptospira interrogans serogroup Icterohaemorrhagiae serovar Lai (strain 56601)	122		-0.599462	1.49041
Q8EYA2	Uncharacterized protein	LA_4315	Leptospira interrogans serogroup Icterohaemorrhagiae serovar Lai (strain 56601)	365		-0.599462	1.49041
Q8EXH7	Predicted response regulator containing EAL domain	LB_235	Leptospira interrogans serogroup Icterohaemorrhagiae serovar Lai (strain 56601)	572		0.718964	1.48968
Q8CXU4	FOG:HEAT repeat protein	LA_0466	Leptospira interrogans serogroup Icterohaemorrhagiae serovar Lai (strain 56601)	438		1.3989	1.48854
Q8CXU5	Rhodanese-like protein	pspE LA_0449	Leptospira interrogans serogroup Icterohaemorrhagiae serovar Lai (strain 56601)	111	pspE	1.39726	1.48854
Q8EY96	Uncharacterized protein	LA_4320	Leptospira interrogans serogroup Icterohaemorrhagiae serovar Lai (strain 56601)	128		-0.597278	1.48854
Q8EYC2	Phosphohistidine phosphatase SixA	sixA LA_4294	Leptospira interrogans serogroup Icterohaemorrhagiae serovar Lai (strain 56601)	180	sixA	-0.614845	1.48854
Q8EYD4	Uncharacterized protein	LA_4282	Leptospira interrogans serogroup Icterohaemorrhagiae serovar Lai (strain 56601)	471		-0.628162	1.48854
Q8EYA1	Uncharacterized protein	LA_4314	Leptospira interrogans serogroup Icterohaemorrhagiae serovar Lai (strain 56601)	198		-0.599462	1.48779
Q8F276	Uncharacterized protein	LA_2900	Leptospira interrogans serogroup Icterohaemorrhagiae serovar Lai (strain 56601)	270		1.52957	1.48719
Q8EY95	Uncharacterized protein	LA_4321	Leptospira interrogans serogroup Icterohaemorrhagiae serovar Lai (strain 56601)	121		-0.595097	1.48719
Q8EXG0	Predicted esterase of the alpha-beta hydrolase	rssA LB_252	Leptospira interrogans serogroup Icterohaemorrhagiae serovar Lai (strain 56601)	292	rssA	0.762987	1.48409
Q8F213	Leucine-rich repeat protein	LA_2964	Leptospira interrogans serogroup Icterohaemorrhagiae serovar Lai (strain 56601)	426		1.57289	1.4822
Q8EY89	Ferredoxin--NADP reductase	LA_4327	Leptospira interrogans serogroup Icterohaemorrhagiae serovar Lai (strain 56601)	310		-0.590745	1.48034
Q8EYQ4	Fatty acid synthase subunit beta	LA_4159	Leptospira interrogans serogroup Icterohaemorrhagiae serovar Lai (strain 56601)	385		-0.761213	1.47948
Q8EXP5	Flavodoxin reductase	LB_163	Leptospira interrogans serogroup Icterohaemorrhagiae serovar Lai (strain 56601)	249		0.512985	1.4792
Q8EYS5	3-hydroxyacyl-CoA dehydrogenase	fadB LA_4138	Leptospira interrogans serogroup Icterohaemorrhagiae serovar Lai (strain 56601)	436	fadB	-0.798366	1.47715
Q8EXH4	GGDEF family protein	LB_238	Leptospira interrogans serogroup Icterohaemorrhagiae serovar Lai (strain 56601)	323		0.726831	1.47655
Q8EYC5	Hypothetical lipoprotein	LA_4291	Leptospira interrogans serogroup Icterohaemorrhagiae serovar Lai (strain 56601)	480		-0.619271	1.47648
Q8EY87	Cytidine deaminase	cumB LA_4330	Leptospira interrogans serogroup Icterohaemorrhagiae serovar Lai (strain 56601)	201	cumB	-0.588574	1.47627
Q8EYS0	Putative lipoprotein	LA_4143	Leptospira interrogans serogroup Icterohaemorrhagiae serovar Lai (strain 56601)	291		-0.788365	1.47448
Q8EY86	DNA polymerase III subunit gamma/tau (EC 2.7.7.7)	dnaX LA_4331	Leptospira interrogans serogroup Icterohaemorrhagiae serovar Lai (strain 56601)	479	dnaX	-0.586406	1.47377
Q8EXI6	DnaK suppressor protein	dksA LB_222	Leptospira interrogans serogroup Icterohaemorrhagiae serovar Lai (strain 56601)	150	dksA	0.696884	1.47273
Q8EYE4	Alginate_exp domain-containing protein	LA_4272	Leptospira interrogans serogroup Icterohaemorrhagiae serovar Lai (strain 56601)	650		-0.637109	1.47273
Q8EY82	Uncharacterized protein	LA_4335	Leptospira interrogans serogroup Icterohaemorrhagiae serovar Lai (strain 56601)	524		-0.584241	1.47136
Q8EXR4	RNA polymerase sigma subunit	LB_144	Leptospira interrogans serogroup Icterohaemorrhagiae serovar Lai (strain 56601)	173		0.446786	1.46987
Q8EYP1	Uncharacterized protein	LA_4172	Leptospira interrogans serogroup Icterohaemorrhagiae serovar Lai (strain 56601)	122		-0.744197	1.46575
Q8EYB2	Uncharacterized protein	LA_4304	Leptospira interrogans serogroup Icterohaemorrhagiae serovar Lai (strain 56601)	168		-0.610433	1.4639
Q8EY77	TatD	tatD LA_4340	Leptospira interrogans serogroup Icterohaemorrhagiae serovar Lai (strain 56601)	269	tatD	-0.579922	1.46175
Q8EX77	Uncharacterized protein	LB_337	Leptospira interrogans serogroup Icterohaemorrhagiae serovar Lai (strain 56601)	271		1.35727	1.45844
Q8EYR9	Uncharacterized protein	LA_4144	Leptospira interrogans serogroup Icterohaemorrhagiae serovar Lai (strain 56601)	123		-0.788365	1.45364
Q8EXC4	Uncharacterized protein	LB_289	Leptospira interrogans serogroup Icterohaemorrhagiae serovar Lai (strain 56601)	143		1.31267	1.45344
Q8EXF0	Uncharacterized protein	LB_263	Leptospira interrogans serogroup Icterohaemorrhagiae serovar Lai (strain 56601)	135		0.801573	1.45344
Q8EYB0	Translational regulator CsrA	csrA LA_4306	Leptospira interrogans serogroup Icterohaemorrhagiae serovar Lai (strain 56601)	84	csrA	-0.610433	1.45344
Q8EYM4	Anti-sigma regulatory factor	LA_4189	Leptospira interrogans serogroup Icterohaemorrhagiae serovar Lai (strain 56601)	195		-0.72977	1.45344
Q8EYQ8	ABC transporter permease protein	LA_4155	Leptospira interrogans serogroup Icterohaemorrhagiae serovar Lai (strain 56601)	242		-0.768568	1.45344
Q8EYU3	M23 family metalloendopeptidase	nlpD LA_4120	Leptospira interrogans serogroup Icterohaemorrhagiae serovar Lai (strain 56601)	323	nlpD	-0.823677	1.45344
Q8EYZ2	Uncharacterized protein	LA_4069	Leptospira interrogans serogroup Icterohaemorrhagiae serovar Lai (strain 56601)	148		-0.902389	1.45344
Q8EXD7	Uncharacterized protein	LB_276	Leptospira interrogans serogroup Icterohaemorrhagiae serovar Lai (strain 56601)	125		0.872632	1.44995
Q8EYP7	Argininosuccinate synthase (EC 6.3.4.5) (Citrulline--aspartate ligase)	argG LA_4165	Leptospira interrogans serogroup Icterohaemorrhagiae serovar Lai (strain 56601)	403	argG	-0.756331	1.44995
Q8EYK9	Nicotinate-nucleotide--dimethylbenzimidazole phosphoribosyltransferase (NN:DBI PRT) (EC 2.4.2.21) (N(1)-alpha-phosphoribosyltransferase)	cobT LA_4204	Leptospira interrogans serogroup Icterohaemorrhagiae serovar Lai (strain 56601)	344	cobT	-0.717857	1.44717
Q8EYE8	Transcriptional regulator	LA_4269	Leptospira interrogans serogroup Icterohaemorrhagiae serovar Lai (strain 56601)	543		-0.639355	1.4462
Q8EYN3	Putative aminotransferase	LA_4180	Leptospira interrogans serogroup Icterohaemorrhagiae serovar Lai (strain 56601)	392		-0.739372	1.4462
Q8EYN6	Uncharacterized protein	LA_4177	Leptospira interrogans serogroup Icterohaemorrhagiae serovar Lai (strain 56601)	188		-0.741783	1.4462
Q8EYE0	Formate hydrogenase subunit F	LA_4276	Leptospira interrogans serogroup Icterohaemorrhagiae serovar Lai (strain 56601)	402		-0.632629	1.44255
Q8EXH1	Histidine kinase sensor protein	LB_241	Leptospira interrogans serogroup Icterohaemorrhagiae serovar Lai (strain 56601)	841		0.745022	1.43788
Q8EXN7	Uncharacterized protein	LB_171	Leptospira interrogans serogroup Icterohaemorrhagiae serovar Lai (strain 56601)	156		0.540027	1.43788
Q8EXS2	Anti-sigma factor antagonist	spoIIAA LB_136	Leptospira interrogans serogroup Icterohaemorrhagiae serovar Lai (strain 56601)	132	spoIIAA	0.392867	1.43788
Q8EY56	F5/8 type C domain-containing protein	LB_001	Leptospira interrogans serogroup Icterohaemorrhagiae serovar Lai (strain 56601)	838		-0.564905	1.43788
Q8EYD7	Uncharacterized protein	LA_4279	Leptospira interrogans serogroup Icterohaemorrhagiae serovar Lai (strain 56601)	261		-0.628162	1.43788
Q8EZ17	Uncharacterized protein	LA_4044	Leptospira interrogans serogroup Icterohaemorrhagiae serovar Lai (strain 56601)	218		-0.926865	1.43788
Q8EYN2	Carboxypeptidase	LA_4181	Leptospira interrogans serogroup Icterohaemorrhagiae serovar Lai (strain 56601)	328		-0.739372	1.4365
Q8EYF3	Uncharacterized protein	LA_4263	Leptospira interrogans serogroup Icterohaemorrhagiae serovar Lai (strain 56601)	262		-0.643856	1.43079
Q8EYC3	Uncharacterized protein	LA_4293	Leptospira interrogans serogroup Icterohaemorrhagiae serovar Lai (strain 56601)	224		-0.617056	1.42969
Q8EYR1	Uncharacterized protein	LA_4152	Leptospira interrogans serogroup Icterohaemorrhagiae serovar Lai (strain 56601)	205		-0.773491	1.42942
Q8EXP4	Uncharacterized protein	LB_164	Leptospira interrogans serogroup Icterohaemorrhagiae serovar Lai (strain 56601)	115		0.512985	1.42885
Q8EYM9	Uncharacterized protein	LA_4184	Leptospira interrogans serogroup Icterohaemorrhagiae serovar Lai (strain 56601)	216		-0.734563	1.42885
Q8EYP3	Uncharacterized protein	LA_4170	Leptospira interrogans serogroup Icterohaemorrhagiae serovar Lai (strain 56601)	60		-0.751465	1.42885
Q8EYR7	Internalin G related protein	LA_4146	Leptospira interrogans serogroup Icterohaemorrhagiae serovar Lai (strain 56601)	282		-0.78339	1.42885
Q8EYZ3	Uncharacterized protein	LA_4068	Leptospira interrogans serogroup Icterohaemorrhagiae serovar Lai (strain 56601)	217		-0.902389	1.42885
Q8EXA5	Uncharacterized protein	LB_309	Leptospira interrogans serogroup Icterohaemorrhagiae serovar Lai (strain 56601)	400		1.33171	1.424
Q8EY43	Sensor protein of a two component response regulator	LB_014	Leptospira interrogans serogroup Icterohaemorrhagiae serovar Lai (strain 56601)	305		-0.554273	1.424
Q8EY44	Glutamate-1-semialdehyde 2,1-aminomutase (GSA) (EC 5.4.3.8) (Glutamate-1-semialdehyde aminotransferase) (GSA-AT)	hemL LB_013	Leptospira interrogans serogroup Icterohaemorrhagiae serovar Lai (strain 56601)	443	hemL	-0.554273	1.424
Q8EY55	Methylenetetrahydrofolate reductase (EC 1.5.1.20)	metF LB_002	Leptospira interrogans serogroup Icterohaemorrhagiae serovar Lai (strain 56601)	293	metF	-0.562772	1.424
Q8EY80	OmpA family protein	LA_4337	Leptospira interrogans serogroup Icterohaemorrhagiae serovar Lai (strain 56601)	428		-0.58208	1.424
Q8EYE2	Formate hydrogenase subunit C	LA_4274	Leptospira interrogans serogroup Icterohaemorrhagiae serovar Lai (strain 56601)	295		-0.634867	1.424
Q8EYR3	Phenylalanine--tRNA ligase alpha subunit (EC 6.1.1.20) (Phenylalanyl-tRNA synthetase alpha subunit) (PheRS)	pheS LA_4150	Leptospira interrogans serogroup Icterohaemorrhagiae serovar Lai (strain 56601)	341	pheS	-0.77596	1.424
Q8EYR5	Uncharacterized protein	LA_4148	Leptospira interrogans serogroup Icterohaemorrhagiae serovar Lai (strain 56601)	68		-0.780909	1.424
Q8EYW4	Uncharacterized protein	LA_4099	Leptospira interrogans serogroup Icterohaemorrhagiae serovar Lai (strain 56601)	123		-0.852042	1.424
Q8EZ03	Cytokinin riboside 5'-monophosphate phosphoribohydrolase (EC 3.2.2.n1)	LA_4058	Leptospira interrogans serogroup Icterohaemorrhagiae serovar Lai (strain 56601)	185		-0.91866	1.424
Q8EY41	Uroporphyrinogen decarboxylase (EC 4.1.1.37)	hemE LB_016	Leptospira interrogans serogroup Icterohaemorrhagiae serovar Lai (strain 56601)	340	hemE	-0.552156	1.42252
Q8EXR9	Serine phosphatase RsbU	rsbU LB_139	Leptospira interrogans serogroup Icterohaemorrhagiae serovar Lai (strain 56601)	495	rsbU	0.414677	1.42156
Q8EYX2	Amidophosphoribosyltransferase (ATase) (EC 2.4.2.14) (Glutamine phosphoribosylpyrophosphate amidotransferase) (GPATase)	purF LA_4092	Leptospira interrogans serogroup Icterohaemorrhagiae serovar Lai (strain 56601)	446	purF	-0.873027	1.42156
Q8EXS5	Putative diguanylate phosphodiesterase	LB_133	Leptospira interrogans serogroup Icterohaemorrhagiae serovar Lai (strain 56601)	493		0.378512	1.41976
Q8EXE1	Integral membrane protein TerC	terC LB_272	Leptospira interrogans serogroup Icterohaemorrhagiae serovar Lai (strain 56601)	212	terC	0.842375	1.41945
Q8EYC4	Uncharacterized protein	LA_4292	Leptospira interrogans serogroup Icterohaemorrhagiae serovar Lai (strain 56601)	190		-0.619271	1.41917
Q8EYW6	Uncharacterized protein	LA_4097	Leptospira interrogans serogroup Icterohaemorrhagiae serovar Lai (strain 56601)	131		-0.865122	1.41796
Q8EX74	Uncharacterized protein	LB_340	Leptospira interrogans serogroup Icterohaemorrhagiae serovar Lai (strain 56601)	137		1.35783	1.41755
Q8EY35	Transposase	LB_022	Leptospira interrogans serogroup Icterohaemorrhagiae serovar Lai (strain 56601)	389		-0.545824	1.41755
Q8EY37	Coproporphyrinogen III oxidase (EC 1.3.3.15)	LB_020	Leptospira interrogans serogroup Icterohaemorrhagiae serovar Lai (strain 56601)	427		-0.545824	1.41755
Q8EY68	Metallopeptidase	LA_4349	Leptospira interrogans serogroup Icterohaemorrhagiae serovar Lai (strain 56601)	482		-0.571322	1.41755
Q8EY70	ParA	parA LA_4347	Leptospira interrogans serogroup Icterohaemorrhagiae serovar Lai (strain 56601)	253	parA	-0.575615	1.41755
Q8EYA6	Uncharacterized protein	LA_4310	Leptospira interrogans serogroup Icterohaemorrhagiae serovar Lai (strain 56601)	175		-0.60165	1.41755
Q8EYB5	Sodium/hydrogen antiporter	kefB LA_4301	Leptospira interrogans serogroup Icterohaemorrhagiae serovar Lai (strain 56601)	598	kefB	-0.610433	1.41755
Q8EYK6	VWFA domain-containing protein	LA_4207	Leptospira interrogans serogroup Icterohaemorrhagiae serovar Lai (strain 56601)	344		-0.708396	1.41755
Q8EYU0	Uncharacterized protein	LA_4123	Leptospira interrogans serogroup Icterohaemorrhagiae serovar Lai (strain 56601)	181		-0.816037	1.41755
Q8EY58	Branched-chain-amino-acid aminotransferase (BCAT) (EC 2.6.1.42)	ilvE LA_4360	Leptospira interrogans serogroup Icterohaemorrhagiae serovar Lai (strain 56601)	307	ilvE	-0.564905	1.41678
Q8EXS8	AraC-family transcriptional regulator	LB_130	Leptospira interrogans serogroup Icterohaemorrhagiae serovar Lai (strain 56601)	381		0.372952	1.41572
Q8EY31	ParA-like protein	soj LB_026	Leptospira interrogans serogroup Icterohaemorrhagiae serovar Lai (strain 56601)	305	soj	-0.54372	1.41572
Q8EYL3	L-amino acid oxidase	LA_4200	Leptospira interrogans serogroup Icterohaemorrhagiae serovar Lai (strain 56601)	447		-0.717857	1.41411
Q8EYT4	Ankyrin repeat-containing protein	arp LA_4129	Leptospira interrogans serogroup Icterohaemorrhagiae serovar Lai (strain 56601)	170	arp	-0.805913	1.41411
Q8EXQ1	Precorrin-3B C-17 methyltransferase	cobJ LB_157	Leptospira interrogans serogroup Icterohaemorrhagiae serovar Lai (strain 56601)	497	cobJ	0.486457	1.41154
Q8EY63	Uncharacterized protein	LA_4355	Leptospira interrogans serogroup Icterohaemorrhagiae serovar Lai (strain 56601)	276		-0.56918	1.40943
Q8EXR0	Uncharacterized protein	LB_148	Leptospira interrogans serogroup Icterohaemorrhagiae serovar Lai (strain 56601)	113		0.457332	1.4084
Q8EXC3	Histidine kinase sensor protein	LB_290	Leptospira interrogans serogroup Icterohaemorrhagiae serovar Lai (strain 56601)	847		1.31499	1.40734
Q8EXH2	GGDEF family protein	LB_240	Leptospira interrogans serogroup Icterohaemorrhagiae serovar Lai (strain 56601)	507		0.731183	1.40734
Q8EY18	Uncharacterized protein	LB_039	Leptospira interrogans serogroup Icterohaemorrhagiae serovar Lai (strain 56601)	202		-0.535332	1.40734
Q8EY81	ABC-type peptide transport system periplasmic component	LA_4336	Leptospira interrogans serogroup Icterohaemorrhagiae serovar Lai (strain 56601)	282		-0.58208	1.40734
Q8EYH0	Predicted redox protein OsmC	osmC LA_4244	Leptospira interrogans serogroup Icterohaemorrhagiae serovar Lai (strain 56601)	149	osmC	-0.668868	1.40734
Q8EXD5	Uncharacterized protein	LB_278	Leptospira interrogans serogroup Icterohaemorrhagiae serovar Lai (strain 56601)	149		0.889084	1.40651
Q8EYA9	Flagellar assembly factor FliW	fliW LA_4307	Leptospira interrogans serogroup Icterohaemorrhagiae serovar Lai (strain 56601)	150	fliW	-0.610433	1.40651
Q8EYK4	Uncharacterized protein	LA_4209	Leptospira interrogans serogroup Icterohaemorrhagiae serovar Lai (strain 56601)	695		-0.706041	1.40651
Q8EYN9	Histidine kinase sensor protein	LA_4174	Leptospira interrogans serogroup Icterohaemorrhagiae serovar Lai (strain 56601)	511		-0.741783	1.40651
Q8EY91	Uncharacterized protein	LA_4325	Leptospira interrogans serogroup Icterohaemorrhagiae serovar Lai (strain 56601)	65		-0.592919	1.40567
Q8F1V0	Leucine-rich repeat containing protein	LA_3028	Leptospira interrogans serogroup Icterohaemorrhagiae serovar Lai (strain 56601)	685		1.57289	1.40454
Q8EY29	Azoreductase	LB_028	Leptospira interrogans serogroup Icterohaemorrhagiae serovar Lai (strain 56601)	200		-0.541618	1.40357
Q8EYG9	Dimethylaniline monooxygenase [N-oxide-forming] 5 (EC 1.6.3.1) (Dimethylaniline oxidase 5) (Flavin-containing monooxygenase 5) (NAPDH oxidase)	LA_4245	Leptospira interrogans serogroup Icterohaemorrhagiae serovar Lai (strain 56601)	477		-0.668868	1.40357
Q8EYI6	Permease component of an ABC transporter complex	LA_4228	Leptospira interrogans serogroup Icterohaemorrhagiae serovar Lai (strain 56601)	336		-0.691989	1.40357
Q8EY16	Short-chain dehydrogenase	LB_041	Leptospira interrogans serogroup Icterohaemorrhagiae serovar Lai (strain 56601)	267		-0.533242	1.40296
Q8EX51	ParB	parB LB_366	Leptospira interrogans serogroup Icterohaemorrhagiae serovar Lai (strain 56601)	281	parB	1.39012	1.40026
Q8EYA5	Cytoplasmic membrane protein	LA_4311	Leptospira interrogans serogroup Icterohaemorrhagiae serovar Lai (strain 56601)	358		-0.60165	1.40021
Q8EXJ7	Uncharacterized protein	LB_211	Leptospira interrogans serogroup Icterohaemorrhagiae serovar Lai (strain 56601)	356		0.644318	1.39825
Q8EY25	Cyclic nucleotide-binding protein	crp LB_031	Leptospira interrogans serogroup Icterohaemorrhagiae serovar Lai (strain 56601)	116	crp	-0.53952	1.39825
Q8EYG8	Alkaline phosphatase	LA_4246	Leptospira interrogans serogroup Icterohaemorrhagiae serovar Lai (strain 56601)	443		-0.668868	1.39825
Q8EYZ1	Uncharacterized protein	LA_4070	Leptospira interrogans serogroup Icterohaemorrhagiae serovar Lai (strain 56601)	371		-0.902389	1.39825
Q8EXT5	Shikimate kinase (SK) (EC 2.7.1.71)	aroK LB_123	Leptospira interrogans serogroup Icterohaemorrhagiae serovar Lai (strain 56601)	179	aroK	0.356144	1.39819
Q8EXL7	TonB-dependent outer membrane receptor	LB_191	Leptospira interrogans serogroup Icterohaemorrhagiae serovar Lai (strain 56601)	710		0.584963	1.39703
Q8EXP8	Precorrin-6Y C5,15 methylase	cobL LB_160	Leptospira interrogans serogroup Icterohaemorrhagiae serovar Lai (strain 56601)	411	cobL	0.494672	1.39703
Q8EY40	Coproporphyrinogen-III oxidase (EC 1.3.98.3)	hemN LB_017	Leptospira interrogans serogroup Icterohaemorrhagiae serovar Lai (strain 56601)	449	hemN	-0.550043	1.39703
Q8EZ09	Short-chain dehydrogenase	dltE LA_4052	Leptospira interrogans serogroup Icterohaemorrhagiae serovar Lai (strain 56601)	266	dltE	-0.91866	1.39703
Q8EYQ6	Uncharacterized protein	LA_4157	Leptospira interrogans serogroup Icterohaemorrhagiae serovar Lai (strain 56601)	58		-0.76366	1.39588
Q8EYV7	Uncharacterized protein	LA_4106	Leptospira interrogans serogroup Icterohaemorrhagiae serovar Lai (strain 56601)	434		-0.836501	1.39588
Q8EY21	NADH dehydrogenase	ndh LB_036	Leptospira interrogans serogroup Icterohaemorrhagiae serovar Lai (strain 56601)	422	ndh	-0.537424	1.39506
Q8EXH0	LipL45-related lipoprotein	LB_242	Leptospira interrogans serogroup Icterohaemorrhagiae serovar Lai (strain 56601)	233		0.751892	1.39469
Q8EXE9	Uncharacterized protein	LB_264	Leptospira interrogans serogroup Icterohaemorrhagiae serovar Lai (strain 56601)	305		0.809826	1.39192
Q8EY74	Uncharacterized protein	LA_4343	Leptospira interrogans serogroup Icterohaemorrhagiae serovar Lai (strain 56601)	165		-0.577767	1.39147
Q8EYI2	Uncharacterized protein	LA_4232	Leptospira interrogans serogroup Icterohaemorrhagiae serovar Lai (strain 56601)	693		-0.685014	1.39147
Q8EYS1	Uncharacterized protein	LA_4142	Leptospira interrogans serogroup Icterohaemorrhagiae serovar Lai (strain 56601)	320		-0.795859	1.39147
Q8EY39	DUF5683 domain-containing protein	LB_018	Leptospira interrogans serogroup Icterohaemorrhagiae serovar Lai (strain 56601)	327		-0.545824	1.38971
Q8EY71	ParB-like protein	parB LA_4346	Leptospira interrogans serogroup Icterohaemorrhagiae serovar Lai (strain 56601)	291	parB	-0.575615	1.38971
Q8EYL4	Uncharacterized protein	LA_4199	Leptospira interrogans serogroup Icterohaemorrhagiae serovar Lai (strain 56601)	67		-0.720232	1.38773
Q8EYX9	Hypothetical lipoprotein	LA_4083	Leptospira interrogans serogroup Icterohaemorrhagiae serovar Lai (strain 56601)	111		-0.8863	1.38773
Q8EXS7	AraC-family transcriptional regulator	LB_131	Leptospira interrogans serogroup Icterohaemorrhagiae serovar Lai (strain 56601)	369		0.37629	1.38605
Q8EY07	Uncharacterized protein	LB_050	Leptospira interrogans serogroup Icterohaemorrhagiae serovar Lai (strain 56601)	204		-0.518701	1.3857
Q8EXT4	Predicted signal transduction protein	LB_124	Leptospira interrogans serogroup Icterohaemorrhagiae serovar Lai (strain 56601)	283		0.367371	1.38561
Q8EY05	DUF58 domain-containing protein	LB_052	Leptospira interrogans serogroup Icterohaemorrhagiae serovar Lai (strain 56601)	276		-0.516636	1.38557
Q8EY15	Uncharacterized protein	LB_042	Leptospira interrogans serogroup Icterohaemorrhagiae serovar Lai (strain 56601)	140		-0.533242	1.38068
Q8EYC8	ATP-binding protein of an ABC transporter complex	ccmA LA_4288	Leptospira interrogans serogroup Icterohaemorrhagiae serovar Lai (strain 56601)	188	ccmA	-0.625934	1.38068
Q8F1P9	Adenylosuccinate lyase (ASL) (EC 4.3.2.2) (Adenylosuccinase)	purB LA_3080	Leptospira interrogans serogroup Icterohaemorrhagiae serovar Lai (strain 56601)	433	purB	1.54399	1.37904
Q8EXL2	Lipoprotein	LB_196	Leptospira interrogans serogroup Icterohaemorrhagiae serovar Lai (strain 56601)	241		0.604071	1.37904
Q8EY02	BatB	chlD LB_055	Leptospira interrogans serogroup Icterohaemorrhagiae serovar Lai (strain 56601)	318	chlD	-0.512514	1.37864
Q8EYP0	Receiver protein of a two-component response regulator	LA_4173	Leptospira interrogans serogroup Icterohaemorrhagiae serovar Lai (strain 56601)	129		-0.744197	1.37864
Q8EX94	MgtE_N domain-containing protein	LB_320	Leptospira interrogans serogroup Icterohaemorrhagiae serovar Lai (strain 56601)	263		1.34426	1.37794
Q8EXT1	Putative lipoprotein	LB_127	Leptospira interrogans serogroup Icterohaemorrhagiae serovar Lai (strain 56601)	187		0.372952	1.37794
Q8EY14	Uncharacterized protein	LB_043	Leptospira interrogans serogroup Icterohaemorrhagiae serovar Lai (strain 56601)	123		-0.533242	1.37794
Q8EYJ0	Putative oxidoreductase	LA_4224	Leptospira interrogans serogroup Icterohaemorrhagiae serovar Lai (strain 56601)	438		-0.691989	1.37794
Q8EZ25	ATP-dependent RNA helicase	LA_4036	Leptospira interrogans serogroup Icterohaemorrhagiae serovar Lai (strain 56601)	948		-0.937878	1.37794
Q8EZ35	Uncharacterized protein	LA_4026	Leptospira interrogans serogroup Icterohaemorrhagiae serovar Lai (strain 56601)	422		-0.946194	1.37794
Q8EXL9	Uncharacterized protein	LB_190	Leptospira interrogans serogroup Icterohaemorrhagiae serovar Lai (strain 56601)	176		0.578214	1.37758
Q8EXP7	Cobalt-precorrin-8 methylmutase (EC 5.4.99.60) (Cobalt-precorrin isomerase)	cbiC LB_161	Leptospira interrogans serogroup Icterohaemorrhagiae serovar Lai (strain 56601)	220	cbiC	0.499782	1.37758
Q8EXS1	Uncharacterized protein	LB_137	Leptospira interrogans serogroup Icterohaemorrhagiae serovar Lai (strain 56601)	332		0.397255	1.37595
Q8EYK8	Adenosylcobinamide-GDP ribazoletransferase (EC 2.7.8.26) (Cobalamin synthase) (Cobalamin-5'-phosphate synthase)	cobS LA_4205	Leptospira interrogans serogroup Icterohaemorrhagiae serovar Lai (strain 56601)	265	cobS	-0.710756	1.37595
Q8EXP6	Cobalt-precorrin-5B C(1)-methyltransferase (EC 2.1.1.195) (Cobalt-precorrin-6A synthase)	cbiD LB_162	Leptospira interrogans serogroup Icterohaemorrhagiae serovar Lai (strain 56601)	367	cbiD	0.503858	1.37572
Q8EY01	BatC	LB_056	Leptospira interrogans serogroup Icterohaemorrhagiae serovar Lai (strain 56601)	229		-0.508403	1.37532
Q8EYT7	Sensor histidine kinase of a two component response regulator	LA_4126	Leptospira interrogans serogroup Icterohaemorrhagiae serovar Lai (strain 56601)	343		-0.816037	1.37532
Q8F7Q4	NADH-quinone oxidoreductase subunit F (EC 7.1.1.-)	nuoF LA_0890	Leptospira interrogans serogroup Icterohaemorrhagiae serovar Lai (strain 56601)	443	nuoF	1.53754	1.37382
Q8EXG2	Hypothetical lipoprotein	LB_250	Leptospira interrogans serogroup Icterohaemorrhagiae serovar Lai (strain 56601)	93		0.757877	1.37382
Q8EXI1	IS1501 transposase	LB_230	Leptospira interrogans serogroup Icterohaemorrhagiae serovar Lai (strain 56601)	99		0.707525	1.37382
Q8EXT9	Uncharacterized protein	LB_119	Leptospira interrogans serogroup Icterohaemorrhagiae serovar Lai (strain 56601)	122		0.332278	1.37382
Q8EY13	Uncharacterized protein	LB_044	Leptospira interrogans serogroup Icterohaemorrhagiae serovar Lai (strain 56601)	356		-0.526992	1.37382
Q8EY50	Haloacid dehalogenase-like protein	LB_007	Leptospira interrogans serogroup Icterohaemorrhagiae serovar Lai (strain 56601)	286		-0.558517	1.37382
Q8EYB9	Fe-S protein	LA_4297	Leptospira interrogans serogroup Icterohaemorrhagiae serovar Lai (strain 56601)	61		-0.612637	1.37382
Q8EYD9	Metal (Ni/Fe) hydrogenase large subunit	hycE LA_4277	Leptospira interrogans serogroup Icterohaemorrhagiae serovar Lai (strain 56601)	466	hycE	-0.630394	1.37382
Q8EYR2	UDP-N-acetylmuramate--L-alanine ligase	murC LA_4151	Leptospira interrogans serogroup Icterohaemorrhagiae serovar Lai (strain 56601)	465	murC	-0.77596	1.37382
Q8EZ71	Uncharacterized protein	LA_3987	Leptospira interrogans serogroup Icterohaemorrhagiae serovar Lai (strain 56601)	161		-0.979942	1.37382
Q8EZ78	Lysine methyltransferase	LA_3978	Leptospira interrogans serogroup Icterohaemorrhagiae serovar Lai (strain 56601)	143		-0.982791	1.37382
Q8EXU1	Peroxiredoxin	bcp LB_117	Leptospira interrogans serogroup Icterohaemorrhagiae serovar Lai (strain 56601)	158	bcp	0.331132	1.37207
Q8EZ05	Ankyrin repeat-containing protein	arp LA_4056	Leptospira interrogans serogroup Icterohaemorrhagiae serovar Lai (strain 56601)	338	arp	-0.91866	1.37207
Q8EX53	Response regulator	LB_364	Leptospira interrogans serogroup Icterohaemorrhagiae serovar Lai (strain 56601)	456		1.38681	1.36949
Q8EYD0	Uncharacterized protein	LA_4286	Leptospira interrogans serogroup Icterohaemorrhagiae serovar Lai (strain 56601)	296		-0.625934	1.36949
Q8EY03	BatA	LB_054	Leptospira interrogans serogroup Icterohaemorrhagiae serovar Lai (strain 56601)	312		-0.514573	1.36927
Q8EYE9	LipL45-like protein	LA_4267	Leptospira interrogans serogroup Icterohaemorrhagiae serovar Lai (strain 56601)	385		-0.639355	1.36927
Q8EX56	Uncharacterized protein	LB_361	Leptospira interrogans serogroup Icterohaemorrhagiae serovar Lai (strain 56601)	126		1.38239	1.36772
Q8EXB0	IS1501 transposase	LB_304	Leptospira interrogans serogroup Icterohaemorrhagiae serovar Lai (strain 56601)	99		1.33113	1.36772
Q8EXB3	Uncharacterized protein	LB_300	Leptospira interrogans serogroup Icterohaemorrhagiae serovar Lai (strain 56601)	68		1.32711	1.36772
Q8EXE2	Permease	LB_271	Leptospira interrogans serogroup Icterohaemorrhagiae serovar Lai (strain 56601)	120		0.838347	1.36772
Q8EYF0	Formate-dependent phosphoribosylglycinamide formyltransferase (EC 6.3.1.21) (5'-phosphoribosylglycinamide transformylase 2) (Formate-dependent GAR transformylase) (GAR transformylase 2) (GART 2) (Non-folate glycinamide ribonucleotide transformylase) (Phosphoribosylglycinamide formyltransferase 2)	purT LA_4266	Leptospira interrogans serogroup Icterohaemorrhagiae serovar Lai (strain 56601)	387	purT	-0.641604	1.36534
Q8EXZ8	Uncharacterized protein	LB_059	Leptospira interrogans serogroup Icterohaemorrhagiae serovar Lai (strain 56601)	189		-0.496142	1.36192
Q8EX59	Uncharacterized protein	LB_358	Leptospira interrogans serogroup Icterohaemorrhagiae serovar Lai (strain 56601)	521		1.37796	1.36141
Q8EX61	Uncharacterized protein	LB_354	Leptospira interrogans serogroup Icterohaemorrhagiae serovar Lai (strain 56601)	653		1.37573	1.36141
Q8EXJ2	Lipoprotein	LB_216	Leptospira interrogans serogroup Icterohaemorrhagiae serovar Lai (strain 56601)	698		0.679874	1.36141
Q8EXN0	Putative serine protease	LB_178	Leptospira interrogans serogroup Icterohaemorrhagiae serovar Lai (strain 56601)	527		0.54893	1.36141
Q8EY17	Uncharacterized protein	LB_040	Leptospira interrogans serogroup Icterohaemorrhagiae serovar Lai (strain 56601)	122		-0.535332	1.36141
Q8EYD1	Predicted glycosyl hydrolase	LA_4285	Leptospira interrogans serogroup Icterohaemorrhagiae serovar Lai (strain 56601)	309		-0.625934	1.36141
Q8EYE3	Formate hydrogenase subunit B	LA_4273	Leptospira interrogans serogroup Icterohaemorrhagiae serovar Lai (strain 56601)	573		-0.637109	1.36141
Q8EYG2	Acetyl-coenzyme A synthetase (AcCoA synthetase) (Acs) (EC 6.2.1.1) (Acetate--CoA ligase) (Acyl-activating enzyme)	acsA LA_4254	Leptospira interrogans serogroup Icterohaemorrhagiae serovar Lai (strain 56601)	661	acsA	-0.662004	1.36141
Q8EYX4	Phenazine biosynthesis protein	LA_4089	Leptospira interrogans serogroup Icterohaemorrhagiae serovar Lai (strain 56601)	256		-0.875672	1.36141
Q8CXU9	Dioxygenase superfamily protein	LA_0076	Leptospira interrogans serogroup Icterohaemorrhagiae serovar Lai (strain 56601)	122		1.39287	1.36063
Q8EY06	MoxR-like ATPase	LB_051	Leptospira interrogans serogroup Icterohaemorrhagiae serovar Lai (strain 56601)	327		-0.518701	1.35995
Q8EZ61	Small ribosomal subunit biogenesis GTPase RsgA (EC 3.6.1.-)	rsgA LA_3997	Leptospira interrogans serogroup Icterohaemorrhagiae serovar Lai (strain 56601)	359	rsgA	-0.962969	1.35995
Q8EXI4	FimH-like protein	LB_226	Leptospira interrogans serogroup Icterohaemorrhagiae serovar Lai (strain 56601)	175		0.70044	1.35796
Q8EXN1	Putative serine protease	degQ LB_177	Leptospira interrogans serogroup Icterohaemorrhagiae serovar Lai (strain 56601)	504	degQ	0.546956	1.35735
Q8EY23	Short-chain dehydrogenase	LB_034	Leptospira interrogans serogroup Icterohaemorrhagiae serovar Lai (strain 56601)	251		-0.537424	1.35735
Q8EYJ8	Ferredoxin-like sulfite reductase	cysI LA_4216	Leptospira interrogans serogroup Icterohaemorrhagiae serovar Lai (strain 56601)	561	cysI	-0.701342	1.35735
Q8EXU4	Short chain dehydrogenase	fabG LB_113	Leptospira interrogans serogroup Icterohaemorrhagiae serovar Lai (strain 56601)	272	fabG	0.318461	1.35695
Q8EX92	Histidine kinase sensor protein	LB_322	Leptospira interrogans serogroup Icterohaemorrhagiae serovar Lai (strain 56601)	771		1.3454	1.35549
Q8EXE8	AB hydrolase-1 domain-containing protein	LB_265	Leptospira interrogans serogroup Icterohaemorrhagiae serovar Lai (strain 56601)	323		0.809826	1.35549
Q8EXF8	Sugar permease	LB_254	Leptospira interrogans serogroup Icterohaemorrhagiae serovar Lai (strain 56601)	404		0.765535	1.35549
Q8EXR5	LipL45-related protein	LB_143	Leptospira interrogans serogroup Icterohaemorrhagiae serovar Lai (strain 56601)	363		0.443607	1.35549
Q8EXT7	Short-chain dehydrogenase/reductase SDR	LB_121	Leptospira interrogans serogroup Icterohaemorrhagiae serovar Lai (strain 56601)	270		0.342555	1.35549
Q8EY34	Ferrochelatase	LB_023	Leptospira interrogans serogroup Icterohaemorrhagiae serovar Lai (strain 56601)	98		-0.545824	1.35549
Q8EZ68	Uncharacterized protein	LA_3990	Leptospira interrogans serogroup Icterohaemorrhagiae serovar Lai (strain 56601)	71		-0.979942	1.35549
Q8EY09	Transposase	LB_048	Leptospira interrogans serogroup Icterohaemorrhagiae serovar Lai (strain 56601)	389		-0.522841	1.35541
Q8EXE0	Methylmalonyl-CoA mutase	sbm LB_273	Leptospira interrogans serogroup Icterohaemorrhagiae serovar Lai (strain 56601)	626	sbm	0.843984	1.35505
Q8EXZ2	Uncharacterized protein	LB_065	Leptospira interrogans serogroup Icterohaemorrhagiae serovar Lai (strain 56601)	306		-0.486004	1.35505
Q8EZ63	Histidine kinase response regulator hybrid protein	LA_3996	Leptospira interrogans serogroup Icterohaemorrhagiae serovar Lai (strain 56601)	804		-0.968605	1.35489
Q8CXU1	tRNA pseudouridine synthase B (EC 5.4.99.25) (tRNA pseudouridine(55) synthase) (Psi55 synthase) (tRNA pseudouridylate synthase) (tRNA-uridine isomerase)	truB LA_0945	Leptospira interrogans serogroup Icterohaemorrhagiae serovar Lai (strain 56601)	309	truB	1.40272	1.35453
Q8EXZ1	Uncharacterized protein	LB_066	Leptospira interrogans serogroup Icterohaemorrhagiae serovar Lai (strain 56601)	159		-0.486004	1.35433
Q8EZ72	Transcriptional regulator	LA_3986	Leptospira interrogans serogroup Icterohaemorrhagiae serovar Lai (strain 56601)	534		-0.982791	1.35433
Q8EXQ6	Adenosylcobinamide kinase (EC 2.7.1.156) (EC 2.7.7.62) (Adenosylcobinamide-phosphate guanylyltransferase)	cobU LB_152	Leptospira interrogans serogroup Icterohaemorrhagiae serovar Lai (strain 56601)	194	cobU	0.463622	1.35404
Q8EXU6	ATP-dependent 6-phosphofructokinase (ATP-PFK) (Phosphofructokinase) (EC 2.7.1.11) (Phosphohexokinase)	pfkA LB_111	Leptospira interrogans serogroup Icterohaemorrhagiae serovar Lai (strain 56601)	431	pfkA	0.311503	1.35404
Q8EXY5	Uncharacterized protein	LB_072	Leptospira interrogans serogroup Icterohaemorrhagiae serovar Lai (strain 56601)	178		-0.475936	1.35404
Q8EY00	BatD	LB_057	Leptospira interrogans serogroup Icterohaemorrhagiae serovar Lai (strain 56601)	547		-0.508403	1.35404
Q8EY27	Intercellular adhesion protein C	LB_030	Leptospira interrogans serogroup Icterohaemorrhagiae serovar Lai (strain 56601)	387		-0.53952	1.35404
Q8EYA4	Uncharacterized protein	LA_4312	Leptospira interrogans serogroup Icterohaemorrhagiae serovar Lai (strain 56601)	100		-0.599462	1.35348
Q8EXF6	Uncharacterized protein	LB_257	Leptospira interrogans serogroup Icterohaemorrhagiae serovar Lai (strain 56601)	152		0.77905	1.35338
Q8EXU7	Putative outer membrane protein	LB_110	Leptospira interrogans serogroup Icterohaemorrhagiae serovar Lai (strain 56601)	310		0.31034	1.35338
Q8EYC0	Sodium/hydrogen antiporter	kefB LA_4296	Leptospira interrogans serogroup Icterohaemorrhagiae serovar Lai (strain 56601)	590	kefB	-0.612637	1.35259
Q8EYD6	Uncharacterized protein	LA_4280	Leptospira interrogans serogroup Icterohaemorrhagiae serovar Lai (strain 56601)	181		-0.628162	1.35171
Q8EX89	Transcriptional regulator	LB_325	Leptospira interrogans serogroup Icterohaemorrhagiae serovar Lai (strain 56601)	242		1.3505	1.35097
Q8EXE6	Selenocysteine lyase	csdB LB_267	Leptospira interrogans serogroup Icterohaemorrhagiae serovar Lai (strain 56601)	383	csdB	0.812293	1.35097
Q8EXJ6	Nucleoside triphosphate pyrophosphohydrolase MazG	mazG LB_212	Leptospira interrogans serogroup Icterohaemorrhagiae serovar Lai (strain 56601)	114	mazG	0.653519	1.35097
Q8EXK1	Uncharacterized protein	LB_207	Leptospira interrogans serogroup Icterohaemorrhagiae serovar Lai (strain 56601)	461		0.635987	1.35097
Q8EXQ3	Cob(I)yrinic acid a,c-diamide adenosyltransferase	btuR LB_155	Leptospira interrogans serogroup Icterohaemorrhagiae serovar Lai (strain 56601)	178	btuR	0.483364	1.35097
Q8EXR1	Uncharacterized protein	LB_147	Leptospira interrogans serogroup Icterohaemorrhagiae serovar Lai (strain 56601)	215		0.455229	1.35097
Q8EXS0	Uncharacterized protein	LB_138	Leptospira interrogans serogroup Icterohaemorrhagiae serovar Lai (strain 56601)	485		0.402722	1.35097
Q8EXU8	Uncharacterized protein	LB_109	Leptospira interrogans serogroup Icterohaemorrhagiae serovar Lai (strain 56601)	112		0.306846	1.35097
Q8EXY8	Uncharacterized protein	LB_069	Leptospira interrogans serogroup Icterohaemorrhagiae serovar Lai (strain 56601)	194		-0.477944	1.35097
Q8EY10	Conserved hypothetical lipoprotein	LB_047	Leptospira interrogans serogroup Icterohaemorrhagiae serovar Lai (strain 56601)	439		-0.524915	1.35097
Q8EYG3	Substrate binding protein of an ABC transporter complex	fepB LA_4253	Leptospira interrogans serogroup Icterohaemorrhagiae serovar Lai (strain 56601)	257	fepB	-0.662004	1.35097
Q8F055	Uncharacterized protein	LA_3642	Leptospira interrogans serogroup Icterohaemorrhagiae serovar Lai (strain 56601)	62		0.812293	1.35097
Q8F060	Uncharacterized protein	LA_3637	Leptospira interrogans serogroup Icterohaemorrhagiae serovar Lai (strain 56601)	203		0.653519	1.35097
Q8F061	Cyclic amidohydrolase	pyrC LA_3636	Leptospira interrogans serogroup Icterohaemorrhagiae serovar Lai (strain 56601)	424	pyrC	0.635987	1.35097
Q8F073	Glutamine amidotransferase	LA_3623	Leptospira interrogans serogroup Icterohaemorrhagiae serovar Lai (strain 56601)	258		0.483364	1.35097
Q8F077	ISlin1 transposase	LA_3619	Leptospira interrogans serogroup Icterohaemorrhagiae serovar Lai (strain 56601)	293		0.455229	1.35097
Q8F079	Esterase-like protein	LA_3617	Leptospira interrogans serogroup Icterohaemorrhagiae serovar Lai (strain 56601)	170		0.402722	1.35097
Q8F088	Putative lipoprotein	LA_3608	Leptospira interrogans serogroup Icterohaemorrhagiae serovar Lai (strain 56601)	214		0.306845	1.35097
Q8F0E1	tRNA-dihydrouridine(20/20a) synthase (EC 1.3.1.91) (DusA-like U20-specific dihydrouridine synthase) (U20-specific Dus)	LA_3553	Leptospira interrogans serogroup Icterohaemorrhagiae serovar Lai (strain 56601)	347		-0.477944	1.35097
Q8F0F5	RibD_C domain-containing protein	LA_3538	Leptospira interrogans serogroup Icterohaemorrhagiae serovar Lai (strain 56601)	182		-0.524915	1.35097
Q8F0K2	Uncharacterized protein	LA_3491	Leptospira interrogans serogroup Icterohaemorrhagiae serovar Lai (strain 56601)	135		-0.662004	1.35097
Q8F058	Anti-Sigma factor antagonist	LA_3639	Leptospira interrogans serogroup Icterohaemorrhagiae serovar Lai (strain 56601)	124		0.762136	1.35021
Q8F0D8	Ribosomal protein serine acetyltransferase	LA_3557	Leptospira interrogans serogroup Icterohaemorrhagiae serovar Lai (strain 56601)	263		-0.475936	1.35021
Q8F0I6	Cytochrome c	LA_3507	Leptospira interrogans serogroup Icterohaemorrhagiae serovar Lai (strain 56601)	119		-0.608232	1.35021
Q8EXG1	Uncharacterized protein	LB_251	Leptospira interrogans serogroup Icterohaemorrhagiae serovar Lai (strain 56601)	654		0.762136	1.35021
Q8EXY6	Uncharacterized protein	LB_071	Leptospira interrogans serogroup Icterohaemorrhagiae serovar Lai (strain 56601)	78		-0.475936	1.35021
Q8EYA8	Flagellar hook-associated protein FlgL	LA_4308	Leptospira interrogans serogroup Icterohaemorrhagiae serovar Lai (strain 56601)	421		-0.608232	1.35021
Q8F068	Anthranilate synthase component 1 (EC 4.1.3.27)	trpE LA_3628	Leptospira interrogans serogroup Icterohaemorrhagiae serovar Lai (strain 56601)	473	trpE	0.574344	1.34996
Q8F085	Putative lipoprotein	LA_3611	Leptospira interrogans serogroup Icterohaemorrhagiae serovar Lai (strain 56601)	267		0.331132	1.34996
Q8F086	Uncharacterized protein	LA_3609	Leptospira interrogans serogroup Icterohaemorrhagiae serovar Lai (strain 56601)	89		0.329985	1.34996
Q8F090	MaoC_dehydrat_N domain-containing protein	LA_3606	Leptospira interrogans serogroup Icterohaemorrhagiae serovar Lai (strain 56601)	150		0.302173	1.34996
Q8F0D5	Cysteine desulfurase (EC 2.8.1.7)	csdB LA_3560	Leptospira interrogans serogroup Icterohaemorrhagiae serovar Lai (strain 56601)	413	csdB	-0.467932	1.34996
Q8F0F4	Proton antiporter efflux pump	LA_3539	Leptospira interrogans serogroup Icterohaemorrhagiae serovar Lai (strain 56601)	507		-0.516636	1.34996
Q8F0F7	Activator of Hsp90 ATPase 1 family protein	LA_3536	Leptospira interrogans serogroup Icterohaemorrhagiae serovar Lai (strain 56601)	153		-0.537424	1.34996
Q8F0G6	Uncharacterized protein	LA_3527	Leptospira interrogans serogroup Icterohaemorrhagiae serovar Lai (strain 56601)	95		-0.558517	1.34996
Q8F0H9	Serine/threonine phosphatase containing signal receiver domain REC	LA_3514	Leptospira interrogans serogroup Icterohaemorrhagiae serovar Lai (strain 56601)	377		-0.584241	1.34996
Q8F0J9	Uncharacterized protein	LA_3494	Leptospira interrogans serogroup Icterohaemorrhagiae serovar Lai (strain 56601)	154		-0.652901	1.34996
Q8F0L7	Uncharacterized protein	LA_3475	Leptospira interrogans serogroup Icterohaemorrhagiae serovar Lai (strain 56601)	180		-0.785875	1.34996
Q8F0M2	Predicted thiol oxidoreductase	LA_3470	Leptospira interrogans serogroup Icterohaemorrhagiae serovar Lai (strain 56601)	503		-0.915936	1.34996
Q8EXM2	Heme oxygenase	LB_186	Leptospira interrogans serogroup Icterohaemorrhagiae serovar Lai (strain 56601)	225		0.574344	1.34996
Q8EXU0	Adenylate/guanylate cyclase	LB_118	Leptospira interrogans serogroup Icterohaemorrhagiae serovar Lai (strain 56601)	721		0.331132	1.34996
Q8EXU2	Predicted protease with the C-terminal PDZ domain	LB_116	Leptospira interrogans serogroup Icterohaemorrhagiae serovar Lai (strain 56601)	580		0.329985	1.34996
Q8EXU9	Methionine synthase (EC 2.1.1.13) (5-methyltetrahydrofolate--homocysteine methyltransferase)	metH LB_108	Leptospira interrogans serogroup Icterohaemorrhagiae serovar Lai (strain 56601)	1247	metH	0.302173	1.34996
Q8EXY3	Methylmalonyl-CoA mutase	sbm LB_074	Leptospira interrogans serogroup Icterohaemorrhagiae serovar Lai (strain 56601)	670	sbm	-0.467932	1.34996
Q8EY04	Uncharacterized protein	LB_053	Leptospira interrogans serogroup Icterohaemorrhagiae serovar Lai (strain 56601)	289		-0.516636	1.34996
Q8EY22	Phosphotyrosine protein phosphatase	wzb LB_035	Leptospira interrogans serogroup Icterohaemorrhagiae serovar Lai (strain 56601)	183	wzb	-0.537424	1.34996
Q8EY47	Glutamyl-tRNA reductase	LB_010	Leptospira interrogans serogroup Icterohaemorrhagiae serovar Lai (strain 56601)	289		-0.558517	1.34996
Q8EY84	Recombination protein RecR	recR LA_4333	Leptospira interrogans serogroup Icterohaemorrhagiae serovar Lai (strain 56601)	201	recR	-0.584241	1.34996
Q8EYF8	Uncharacterized protein	LA_4258	Leptospira interrogans serogroup Icterohaemorrhagiae serovar Lai (strain 56601)	162		-0.652901	1.34996
Q8EYR8	Uncharacterized protein	LA_4145	Leptospira interrogans serogroup Icterohaemorrhagiae serovar Lai (strain 56601)	72		-0.785875	1.34996
Q8EYZ9	Uncharacterized protein	LA_4062	Leptospira interrogans serogroup Icterohaemorrhagiae serovar Lai (strain 56601)	173		-0.915936	1.34996
Q8F0L2	Uncharacterized protein	LA_3480	Leptospira interrogans serogroup Icterohaemorrhagiae serovar Lai (strain 56601)	108		-0.72977	1.34695
Q8EYM6	Uncharacterized protein	LA_4187	Leptospira interrogans serogroup Icterohaemorrhagiae serovar Lai (strain 56601)	175		-0.72977	1.34695
Q8EX64	Uncharacterized protein	LB_351	Leptospira interrogans serogroup Icterohaemorrhagiae serovar Lai (strain 56601)	125		1.37016	1.34681
Q8F083	2-dehydropantoate 2-reductase (EC 1.1.1.169) (Ketopantoate reductase)	apbA LA_3613	Leptospira interrogans serogroup Icterohaemorrhagiae serovar Lai (strain 56601)	348	apbA	0.347099	1.34482
Q8F0E9	SAM-dependent methyltransferase	LA_3546	Leptospira interrogans serogroup Icterohaemorrhagiae serovar Lai (strain 56601)	230		-0.492079	1.34482
Q8F0H8	Heme exporter protein C	LA_3515	Leptospira interrogans serogroup Icterohaemorrhagiae serovar Lai (strain 56601)	230		-0.58208	1.34482
Q8F0J2	Putative lipoprotein	LA_3501	Leptospira interrogans serogroup Icterohaemorrhagiae serovar Lai (strain 56601)	423		-0.625934	1.34482
Q8F0L0	IS1501 transposase	LA_3482	Leptospira interrogans serogroup Icterohaemorrhagiae serovar Lai (strain 56601)	129		-0.717857	1.34482
Q8EXT6	XerD-related integrase	LB_122	Leptospira interrogans serogroup Icterohaemorrhagiae serovar Lai (strain 56601)	299		0.347099	1.34482
Q8EXZ7	Uncharacterized protein	LB_060	Leptospira interrogans serogroup Icterohaemorrhagiae serovar Lai (strain 56601)	163		-0.492079	1.34482
Q8EY78	Serine--tRNA ligase (EC 6.1.1.11) (Seryl-tRNA synthetase) (SerRS) (Seryl-tRNA(Ser/Sec) synthetase)	serS LA_4339	Leptospira interrogans serogroup Icterohaemorrhagiae serovar Lai (strain 56601)	417	serS	-0.58208	1.34482
Q8EYC9	ABC transporter ATP-binding protein	LA_4287	Leptospira interrogans serogroup Icterohaemorrhagiae serovar Lai (strain 56601)	126		-0.625934	1.34482
Q8EYL0	Putative lipoprotein	LA_4203	Leptospira interrogans serogroup Icterohaemorrhagiae serovar Lai (strain 56601)	279		-0.717857	1.34482
Q8F081	OmpA family protein	LA_3615	Leptospira interrogans serogroup Icterohaemorrhagiae serovar Lai (strain 56601)	475		0.371838	1.34453
Q8F0L1	IS1501 transposase	LA_3481	Leptospira interrogans serogroup Icterohaemorrhagiae serovar Lai (strain 56601)	71		-0.717857	1.34453
Q8EXT2	Pheromone shutdown protein	LB_126	Leptospira interrogans serogroup Icterohaemorrhagiae serovar Lai (strain 56601)	408		0.371838	1.34453
Q8EYL1	Putative lipoprotein	LA_4202	Leptospira interrogans serogroup Icterohaemorrhagiae serovar Lai (strain 56601)	189		-0.717857	1.34453
Q8EXB5	L-lysine 2, 3-aminomutase	kamA LB_298	Leptospira interrogans serogroup Icterohaemorrhagiae serovar Lai (strain 56601)	365	kamA	1.32539	1.34421
Q8EXZ4	Sugar kinase	LB_063	Leptospira interrogans serogroup Icterohaemorrhagiae serovar Lai (strain 56601)	330		-0.490051	1.34421
Q8EYB6	Hsp31/PfpI family protein	LA_4300	Leptospira interrogans serogroup Icterohaemorrhagiae serovar Lai (strain 56601)	254		-0.610433	1.34421
Q8F0E8	Uncharacterized protein	LA_3547	Leptospira interrogans serogroup Icterohaemorrhagiae serovar Lai (strain 56601)	325		-0.490051	1.34421
Q8F0I7	Methyl-accepting chemotaxis transducer transmembrane protein	LA_3506	Leptospira interrogans serogroup Icterohaemorrhagiae serovar Lai (strain 56601)	548		-0.610433	1.34421
Q8F0I5	Methylamine utilization protein	petE LA_3508	Leptospira interrogans serogroup Icterohaemorrhagiae serovar Lai (strain 56601)	105	petE	-0.597278	1.34366
Q8EY97	Hypothetical lipoprotein	LA_4319	Leptospira interrogans serogroup Icterohaemorrhagiae serovar Lai (strain 56601)	195		-0.597278	1.34366
Q8F065	Receiver component of a two-component response regulator	LA_3631	Leptospira interrogans serogroup Icterohaemorrhagiae serovar Lai (strain 56601)	137		0.616358	1.34256
Q8F0D3	ATP-binding component of an ABC transporter complex	sufC LA_3563	Leptospira interrogans serogroup Icterohaemorrhagiae serovar Lai (strain 56601)	255	sufC	-0.465938	1.34256
Q8EXL0	Uncharacterized protein	LB_198	Leptospira interrogans serogroup Icterohaemorrhagiae serovar Lai (strain 56601)	83		0.616358	1.34256
Q8EXY1	Uncharacterized protein	LB_075	Leptospira interrogans serogroup Icterohaemorrhagiae serovar Lai (strain 56601)	445		-0.465938	1.34256
Q8F0C5	Conserved hypothetical lipoprotein	LA_3571	Leptospira interrogans serogroup Icterohaemorrhagiae serovar Lai (strain 56601)	139		-0.461959	1.33831
Q8EXX8	Phosphoribosyl-ATP pyrophosphatase (PRA-PH) (EC 3.6.1.31)	hisE LB_079	Leptospira interrogans serogroup Icterohaemorrhagiae serovar Lai (strain 56601)	92	hisE	-0.461959	1.33831
Q8F0I4	Cytochrome c peroxidase	mauG LA_3509	Leptospira interrogans serogroup Icterohaemorrhagiae serovar Lai (strain 56601)	339	mauG	-0.595097	1.33814
Q8EY94	Metal-dependent carboxypeptidase (EC 3.4.17.19)	LA_4322	Leptospira interrogans serogroup Icterohaemorrhagiae serovar Lai (strain 56601)	514		-0.595097	1.33814
Q8F0D2	Protein required for attachment to host cells	LA_3564	Leptospira interrogans serogroup Icterohaemorrhagiae serovar Lai (strain 56601)	146		-0.463947	1.33779
Q8EXX9	Thioredoxin domain-containing protein	LB_078	Leptospira interrogans serogroup Icterohaemorrhagiae serovar Lai (strain 56601)	357		-0.463947	1.33779
Q8EXZ6	Predicted phosphatase	phoX LB_061	Leptospira interrogans serogroup Icterohaemorrhagiae serovar Lai (strain 56601)	532	phoX	-0.492079	1.33738
Q8F0F0	Uncharacterized protein	LA_3545	Leptospira interrogans serogroup Icterohaemorrhagiae serovar Lai (strain 56601)	62		-0.492079	1.33738
Q8F082	Signal transduction protein with TPR and PP2C domain	LA_3614	Leptospira interrogans serogroup Icterohaemorrhagiae serovar Lai (strain 56601)	865		0.370722	1.33664
Q8F0J4	Uncharacterized protein	LA_3499	Leptospira interrogans serogroup Icterohaemorrhagiae serovar Lai (strain 56601)	142		-0.634867	1.33664
Q8CXU6	Lipase/esterase	LA_0397	Leptospira interrogans serogroup Icterohaemorrhagiae serovar Lai (strain 56601)	216		1.39616	1.33664
Q8EXA2	S-adenosylmethionine decarboxylase	speD LB_312	Leptospira interrogans serogroup Icterohaemorrhagiae serovar Lai (strain 56601)	288	speD	1.33685	1.33664
Q8EXT3	Probable chemoreceptor glutamine deamidase CheD 2 (EC 3.5.1.44)	cheD2 LB_125	Leptospira interrogans serogroup Icterohaemorrhagiae serovar Lai (strain 56601)	168	cheD2	0.370722	1.33664
Q8EYE1	Formate hydrogenase subunit E	LA_4275	Leptospira interrogans serogroup Icterohaemorrhagiae serovar Lai (strain 56601)	206		-0.634867	1.33664
Q8F0J3	Uncharacterized protein	LA_3500	Leptospira interrogans serogroup Icterohaemorrhagiae serovar Lai (strain 56601)	192		-0.630394	1.33652
Q8EYD8	Metal (Ni/Fe) hydrogenase small subunit	LA_4278	Leptospira interrogans serogroup Icterohaemorrhagiae serovar Lai (strain 56601)	273		-0.630394	1.33652
Q8EYC1	Hypoxanthine phosphoribosyltransferase (EC 2.4.2.8)	hpt LA_4295	Leptospira interrogans serogroup Icterohaemorrhagiae serovar Lai (strain 56601)	183	hpt	-0.614845	1.33618
Q8F0I8	Uncharacterized protein	LA_3505	Leptospira interrogans serogroup Icterohaemorrhagiae serovar Lai (strain 56601)	269		-0.614845	1.33618
Q8F078	ISlin1 transposase	LA_3618	Leptospira interrogans serogroup Icterohaemorrhagiae serovar Lai (strain 56601)	101		0.422233	1.33612
Q8F091	Lysophospholipase	pldB LA_3604	Leptospira interrogans serogroup Icterohaemorrhagiae serovar Lai (strain 56601)	314	pldB	0.289244	1.33612
Q8F0I1	Phosphoribosylformylglycinamidine synthase subunit PurS (FGAM synthase) (EC 6.3.5.3) (Formylglycinamide ribonucleotide amidotransferase subunit III) (FGAR amidotransferase III) (FGAR-AT III) (Phosphoribosylformylglycinamidine synthase subunit III)	purS LA_3512	Leptospira interrogans serogroup Icterohaemorrhagiae serovar Lai (strain 56601)	82	purS	-0.592919	1.33612
Q8F0J6	WGR domain-containing protein	LA_3497	Leptospira interrogans serogroup Icterohaemorrhagiae serovar Lai (strain 56601)	740		-0.646112	1.33612
Q8F0L3	Uncharacterized protein	LA_3479	Leptospira interrogans serogroup Icterohaemorrhagiae serovar Lai (strain 56601)	241		-0.732165	1.33612
Q8F0L8	Uncharacterized protein	LA_3474	Leptospira interrogans serogroup Icterohaemorrhagiae serovar Lai (strain 56601)	475		-0.800877	1.33612
Q8EXR7	LipL45-related protein	LB_141	Leptospira interrogans serogroup Icterohaemorrhagiae serovar Lai (strain 56601)	235		0.422233	1.33612
Q8EXV0	Ferredoxin	LB_107	Leptospira interrogans serogroup Icterohaemorrhagiae serovar Lai (strain 56601)	99		0.289244	1.33612
Q8EY90	UDP-3-O-[3-hydroxymyristoyl] glucosamine N-acyltransferase	lpxD LA_4326	Leptospira interrogans serogroup Icterohaemorrhagiae serovar Lai (strain 56601)	371	lpxD	-0.592919	1.33612
Q8EYF5	dTDP-4-dehydrorhamnose 3,5-epimerase	LA_4261	Leptospira interrogans serogroup Icterohaemorrhagiae serovar Lai (strain 56601)	319		-0.646112	1.33612
Q8EYM8	Uncharacterized protein	LA_4185	Leptospira interrogans serogroup Icterohaemorrhagiae serovar Lai (strain 56601)	365		-0.732165	1.33612
Q8EYS8	Putative lipoprotein	LA_4135	Leptospira interrogans serogroup Icterohaemorrhagiae serovar Lai (strain 56601)	842		-0.800877	1.33612
Q8EYE6	Predicted permease-related protein	LA_4270	Leptospira interrogans serogroup Icterohaemorrhagiae serovar Lai (strain 56601)	322		-0.637109	1.3361
Q8F0J5	Phosphate transport system regulatory protein	LA_3498	Leptospira interrogans serogroup Icterohaemorrhagiae serovar Lai (strain 56601)	238		-0.637109	1.3361
Q8F0E4	tRNA 5-methylaminomethyl-2-thiouridine biosynthesis bifunctional protein MnmC (tRNA mnm(5)s(2)U biosynthesis bifunctional protein) [Includes: tRNA (mnm(5)s(2)U34)-methyltransferase (EC 2.1.1.61); FAD-dependent cmnm(5)s(2)U34 oxidoreductase (EC 1.5.-.-)]	mnmC LA_3551	Leptospira interrogans serogroup Icterohaemorrhagiae serovar Lai (strain 56601)	647	mnmC	-0.483985	1.33568
Q8EXY9	Fatty-acid desaturase	ole1 LB_068	Leptospira interrogans serogroup Icterohaemorrhagiae serovar Lai (strain 56601)	273	ole1	-0.483985	1.33568
Q8EXX5	3-oxoacyl-[acyl-carrier-protein] reductase (EC 1.1.1.100)	fabG LB_082	Leptospira interrogans serogroup Icterohaemorrhagiae serovar Lai (strain 56601)	254	fabG	-0.459973	1.3354
Q8EY92	LenE	LA_4324	Leptospira interrogans serogroup Icterohaemorrhagiae serovar Lai (strain 56601)	472		-0.592919	1.3354
Q8F0C4	Anti-sigma factor antagonist	LA_3572	Leptospira interrogans serogroup Icterohaemorrhagiae serovar Lai (strain 56601)	112		-0.459973	1.3354
Q8F0I2	Phosphoribosylformylglycinamidine synthase subunit PurQ (FGAM synthase) (EC 6.3.5.3) (Formylglycinamide ribonucleotide amidotransferase subunit I) (FGAR amidotransferase I) (FGAR-AT I) (Glutaminase PurQ) (EC 3.5.1.2) (Phosphoribosylformylglycinamidine synthase subunit I)	purQ LA_3511	Leptospira interrogans serogroup Icterohaemorrhagiae serovar Lai (strain 56601)	219	purQ	-0.592919	1.3354
Q8EYX6	Putative lipoprotein	LA_4087	Leptospira interrogans serogroup Icterohaemorrhagiae serovar Lai (strain 56601)	164		-0.875672	1.33519
Q8F0M1	Predicted periplasmic lipoprotein	LA_3471	Leptospira interrogans serogroup Icterohaemorrhagiae serovar Lai (strain 56601)	404		-0.875672	1.33519
Q8EXK9	Uncharacterized protein	LB_199	Leptospira interrogans serogroup Icterohaemorrhagiae serovar Lai (strain 56601)	451		0.619178	1.33444
Q8EXV1	Adenosylhomocysteinase (EC 3.3.1.1) (S-adenosyl-L-homocysteine hydrolase) (AdoHcyase)	ahcY LB_106	Leptospira interrogans serogroup Icterohaemorrhagiae serovar Lai (strain 56601)	436	ahcY	0.285698	1.33444
Q8F063	GTPase HflX (GTP-binding protein HflX)	hflX LA_3634	Leptospira interrogans serogroup Icterohaemorrhagiae serovar Lai (strain 56601)	518	hflX	0.619178	1.33444
Q8F093	Sulfatase	LA_3603	Leptospira interrogans serogroup Icterohaemorrhagiae serovar Lai (strain 56601)	800		0.285698	1.33444
Q8F057	Uncharacterized protein	LA_3640	Leptospira interrogans serogroup Icterohaemorrhagiae serovar Lai (strain 56601)	179		0.789938	1.33276
Q8EXF5	Cysteine protease	LB_258	Leptospira interrogans serogroup Icterohaemorrhagiae serovar Lai (strain 56601)	799		0.789938	1.33276
Q8EXX3	Ribonuclease 3 (EC 3.1.26.3) (Ribonuclease III) (RNase III)	rnc LB_084	Leptospira interrogans serogroup Icterohaemorrhagiae serovar Lai (strain 56601)	247	rnc	-0.456009	1.33269
Q8EY59	tRNA uridine 5-carboxymethylaminomethyl modification enzyme MnmG (Glucose-inhibited division protein A)	mnmG gidA LA_4359	Leptospira interrogans serogroup Icterohaemorrhagiae serovar Lai (strain 56601)	635	mnmG	-0.567041	1.33269
Q8F0C2	Flagellar protein FliL	fliL LA_3574	Leptospira interrogans serogroup Icterohaemorrhagiae serovar Lai (strain 56601)	172	fliL	-0.456009	1.33269
Q8F0H1	Uncharacterized protein	LA_3522	Leptospira interrogans serogroup Icterohaemorrhagiae serovar Lai (strain 56601)	229		-0.567041	1.33269
Q8F087	Serine phosphatase RsbU, regulator of sigma subunit	LA_3610	Leptospira interrogans serogroup Icterohaemorrhagiae serovar Lai (strain 56601)	699		0.312665	1.33224
Q8F0H6	ATP-binding protein of an ABC transporter complex	ccmA LA_3517	Leptospira interrogans serogroup Icterohaemorrhagiae serovar Lai (strain 56601)	240	ccmA	-0.577767	1.33224
Q8EXU5	Serine phosphatase RsbU	rsbU LB_112	Leptospira interrogans serogroup Icterohaemorrhagiae serovar Lai (strain 56601)	581	rsbU	0.312665	1.33224
Q8EY72	Cytoplasmic membrane protein	LA_4345	Leptospira interrogans serogroup Icterohaemorrhagiae serovar Lai (strain 56601)	273		-0.577767	1.33224
Q8F067	Anthranilate synthase component II	pabA LA_3629	Leptospira interrogans serogroup Icterohaemorrhagiae serovar Lai (strain 56601)	192	pabA	0.603122	1.33132
Q8EXC6	Yip1 domain-containing protein	LB_287	Leptospira interrogans serogroup Icterohaemorrhagiae serovar Lai (strain 56601)	242		1.31267	1.33132
Q8EXL4	Putative lipoprotein	LB_194	Leptospira interrogans serogroup Icterohaemorrhagiae serovar Lai (strain 56601)	192		0.603122	1.33132
Q8F076	Uncharacterized protein	LA_3620	Leptospira interrogans serogroup Icterohaemorrhagiae serovar Lai (strain 56601)	126		0.458382	1.32966
Q8F0D4	ABC-type transport system involved in Fe-S cluster assembly, permease component	LA_3562	Leptospira interrogans serogroup Icterohaemorrhagiae serovar Lai (strain 56601)	407		-0.465938	1.32966
Q8CXU2	rRNA methylase	spoU LA_0787	Leptospira interrogans serogroup Icterohaemorrhagiae serovar Lai (strain 56601)	274	spoU	1.39999	1.32966
Q8EX73	Uncharacterized protein	LB_341	Leptospira interrogans serogroup Icterohaemorrhagiae serovar Lai (strain 56601)	127		1.36177	1.32966
Q8EXQ8	Cobalamin biosynthesis protein CobD	cobD LB_150	Leptospira interrogans serogroup Icterohaemorrhagiae serovar Lai (strain 56601)	315	cobD	0.458382	1.32966
Q8EXY0	Methyltransf_25 domain-containing protein	LB_077	Leptospira interrogans serogroup Icterohaemorrhagiae serovar Lai (strain 56601)	230		-0.465938	1.32966
Q8F0D7	Predicted metal-sulfur cluster biosynthetic enzyme	paaD LA_3558	Leptospira interrogans serogroup Icterohaemorrhagiae serovar Lai (strain 56601)	119	paaD	-0.47393	1.32915
Q8F0F2	Uncharacterized protein	LA_3543	Leptospira interrogans serogroup Icterohaemorrhagiae serovar Lai (strain 56601)	149		-0.51457	1.32915
Q8F0K7	Uncharacterized protein	LA_3486	Leptospira interrogans serogroup Icterohaemorrhagiae serovar Lai (strain 56601)	224		-0.69666	1.32915
Q8F0L4	Putative lipoprotein	LA_3478	Leptospira interrogans serogroup Icterohaemorrhagiae serovar Lai (strain 56601)	222		-0.73697	1.32915
Q8F0L5	Uncharacterized protein	LA_3477	Leptospira interrogans serogroup Icterohaemorrhagiae serovar Lai (strain 56601)	180		-0.74178	1.32915
Q8F053	Enoyl-CoA hydratase	LA_3644	Leptospira interrogans serogroup Icterohaemorrhagiae serovar Lai (strain 56601)	267		0.813114	1.32892
Q8EX71	Uncharacterized protein	LB_343	Leptospira interrogans serogroup Icterohaemorrhagiae serovar Lai (strain 56601)	155		1.36569	1.32892
Q8EXB6	ABC-type phosphate transport system protein PstS	pstS LB_297	Leptospira interrogans serogroup Icterohaemorrhagiae serovar Lai (strain 56601)	299	pstS	1.32539	1.32892
Q8EXE5	Rubrerythrin domain-containing protein	LB_268	Leptospira interrogans serogroup Icterohaemorrhagiae serovar Lai (strain 56601)	289		0.813114	1.32892
Q8EXQ4	Cobyrinate a,c-diamide synthase (EC 6.3.5.11) (Cobyrinic acid a,c-diamide synthetase)	cbiA cobB LB_154	Leptospira interrogans serogroup Icterohaemorrhagiae serovar Lai (strain 56601)	454	cbiA	0.478195	1.32755
Q8F074	Ammonium transporter	amtB LA_3622	Leptospira interrogans serogroup Icterohaemorrhagiae serovar Lai (strain 56601)	781	amtB	0.478195	1.32755
Q8F0B7	Glycosyltransferase	LA_3579	Leptospira interrogans serogroup Icterohaemorrhagiae serovar Lai (strain 56601)	394		-0.450084	1.32684
Q8EXX2	ADP-ribose pyrophosphatase	LB_085	Leptospira interrogans serogroup Icterohaemorrhagiae serovar Lai (strain 56601)	195		-0.450084	1.32684
Q8F056	Putative acetyltransferase	LA_3641	Leptospira interrogans serogroup Icterohaemorrhagiae serovar Lai (strain 56601)	247		0.810649	1.32622
Q8EXE7	Bile acid Na+ symporter	LB_266	Leptospira interrogans serogroup Icterohaemorrhagiae serovar Lai (strain 56601)	316		0.810649	1.32622
Q8EZ81	Acylphosphatase (EC 3.6.1.7) (Acylphosphate phosphohydrolase)	acyP LA_3975	Leptospira interrogans serogroup Icterohaemorrhagiae serovar Lai (strain 56601)	95	acyP	-0.99137	1.32617
Q8F0M6	Thermolysin	LA_3466	Leptospira interrogans serogroup Icterohaemorrhagiae serovar Lai (strain 56601)	800		-0.99137	1.32617
Q8EXV4	Thioesterase	LB_103	Leptospira interrogans serogroup Icterohaemorrhagiae serovar Lai (strain 56601)	142		0.27739	1.32614
Q8EXY4	Protein kinase involved in LAO/AO amino acid transport	argK LB_073	Leptospira interrogans serogroup Icterohaemorrhagiae serovar Lai (strain 56601)	316	argK	-0.467932	1.32614
Q8EY76	Metalloendopeptidase	LA_4341	Leptospira interrogans serogroup Icterohaemorrhagiae serovar Lai (strain 56601)	339		-0.579922	1.32614
Q8F096	Uncharacterized protein	LA_3600	Leptospira interrogans serogroup Icterohaemorrhagiae serovar Lai (strain 56601)	132		0.27739	1.32614
Q8F0D6	NifU-related protein	iscU LA_3559	Leptospira interrogans serogroup Icterohaemorrhagiae serovar Lai (strain 56601)	144	iscU	-0.467932	1.32614
Q8F0H7	Heme exporter protein B	LA_3516	Leptospira interrogans serogroup Icterohaemorrhagiae serovar Lai (strain 56601)	223		-0.579922	1.32614
Q8F0L6	Uncharacterized protein	LA_3476	Leptospira interrogans serogroup Icterohaemorrhagiae serovar Lai (strain 56601)	179		-0.771027	1.32467
Q8EYR0	Uncharacterized protein	LA_4153	Leptospira interrogans serogroup Icterohaemorrhagiae serovar Lai (strain 56601)	367		-0.771027	1.32467
Q8EXX0	Mechanosensitive ion channel	LB_087	Leptospira interrogans serogroup Icterohaemorrhagiae serovar Lai (strain 56601)	293		-0.448115	1.32455
Q8F0B6	Uncharacterized protein	LA_3580	Leptospira interrogans serogroup Icterohaemorrhagiae serovar Lai (strain 56601)	172		-0.448115	1.32455
Q8F0K8	Short chain dehydrogenase	fabG LA_3484	Leptospira interrogans serogroup Icterohaemorrhagiae serovar Lai (strain 56601)	255	fabG	-0.703689	1.32362
Q8EYK0	Amino terminal protease	LA_4214	Leptospira interrogans serogroup Icterohaemorrhagiae serovar Lai (strain 56601)	303		-0.703689	1.32362
Q8EX62	Pyruvate kinase (EC 2.7.1.40)	pykF LB_353	Leptospira interrogans serogroup Icterohaemorrhagiae serovar Lai (strain 56601)	486	pykF	1.37351	1.32315
Q8EXB8	Putative transposase	LB_295	Leptospira interrogans serogroup Icterohaemorrhagiae serovar Lai (strain 56601)	389		1.32308	1.32315
Q8EXL1	Uncharacterized protein	LB_197	Leptospira interrogans serogroup Icterohaemorrhagiae serovar Lai (strain 56601)	257		0.604071	1.32315
Q8EY33	Ferrochelatase (EC 4.99.1.1)	hemH LB_024	Leptospira interrogans serogroup Icterohaemorrhagiae serovar Lai (strain 56601)	190	hemH	-0.545824	1.32315
Q8EY57	DNA polymerase III gamma and tau subunits	LA_4361	Leptospira interrogans serogroup Icterohaemorrhagiae serovar Lai (strain 56601)	310		-0.564905	1.32315
Q8EYJ5	Sulfate adenylyltransferase (EC 2.7.7.4)	cysN LA_4219	Leptospira interrogans serogroup Icterohaemorrhagiae serovar Lai (strain 56601)	416	cysN	-0.696658	1.32315
Q8F066	ATPase and permease components of ABC-type multidrug transport system	mdlB LA_3630	Leptospira interrogans serogroup Icterohaemorrhagiae serovar Lai (strain 56601)	606	mdlB	0.604071	1.32315
Q8F0G1	Uncharacterized protein	LA_3532	Leptospira interrogans serogroup Icterohaemorrhagiae serovar Lai (strain 56601)	130		-0.545824	1.32315
Q8F0H0	ABC transporter ATP-binding protein	LA_3523	Leptospira interrogans serogroup Icterohaemorrhagiae serovar Lai (strain 56601)	254		-0.564905	1.32315
Q8F0K4	Flagellar basal body rod protein FlgB	LA_3489	Leptospira interrogans serogroup Icterohaemorrhagiae serovar Lai (strain 56601)	276		-0.696658	1.32315
Q8F0M0	Predicted nucleic-acid-binding protein	LA_3472	Leptospira interrogans serogroup Icterohaemorrhagiae serovar Lai (strain 56601)	120		-0.836501	1.32261
Q8EYV6	Serine phosphatase RsbU, regulator of sigma subunit	LA_4107	Leptospira interrogans serogroup Icterohaemorrhagiae serovar Lai (strain 56601)	792		-0.836501	1.32261
Q8F0K9	IS1501 transposase	tra5 LA_3483	Leptospira interrogans serogroup Icterohaemorrhagiae serovar Lai (strain 56601)	137	tra5	-0.706041	1.32253
Q8EYK3	Chloride channel protein EriC	eriC LA_4210	Leptospira interrogans serogroup Icterohaemorrhagiae serovar Lai (strain 56601)	615	eriC	-0.706041	1.32253
Q8F0M4	Outer membrane receptor for Fe3+-dicitrate/TonB-dependent receptor	LA_3468	Leptospira interrogans serogroup Icterohaemorrhagiae serovar Lai (strain 56601)	825		-0.957356	1.32091
Q8EZ48	Co/Zn/Cd efflux pump	czcD LA_4013	Leptospira interrogans serogroup Icterohaemorrhagiae serovar Lai (strain 56601)	308	czcD	-0.957356	1.32091
Q8EXZ9	Heat shock protein 90	htpG LB_058	Leptospira interrogans serogroup Icterohaemorrhagiae serovar Lai (strain 56601)	607	htpG	-0.500218	1.32089
Q8F0F1	Uncharacterized protein	LA_3544	Leptospira interrogans serogroup Icterohaemorrhagiae serovar Lai (strain 56601)	128		-0.500218	1.32089
Q8EYF9	Mannosyltransferase	LA_4256	Leptospira interrogans serogroup Icterohaemorrhagiae serovar Lai (strain 56601)	403		-0.655172	1.32051
Q8F0K1	PHB domain-containing protein	LA_3492	Leptospira interrogans serogroup Icterohaemorrhagiae serovar Lai (strain 56601)	269		-0.655172	1.32051
Q8F0G9	Uncharacterized protein	LA_3524	Leptospira interrogans serogroup Icterohaemorrhagiae serovar Lai (strain 56601)	191		-0.562772	1.32032
Q8EY52	1,4-dihydroxy-6-naphtoate synthase (EC 4.1.-.-) (Menaquinone biosynthetic enzyme MqnD)	mqnD LB_005	Leptospira interrogans serogroup Icterohaemorrhagiae serovar Lai (strain 56601)	274	mqnD	-0.562772	1.32032
Q8F071	DNA polymerase I (EC 2.7.7.7)	polA LA_3625	Leptospira interrogans serogroup Icterohaemorrhagiae serovar Lai (strain 56601)	917	polA	0.54201	1.31964
Q8EXN4	Protease HtpX homolog (EC 3.4.24.-)	htpX LB_174	Leptospira interrogans serogroup Icterohaemorrhagiae serovar Lai (strain 56601)	295	htpX	0.54201	1.31964
Q8F0C0	Flagellar motor protein MotB	LA_3576	Leptospira interrogans serogroup Icterohaemorrhagiae serovar Lai (strain 56601)	275		-0.450084	1.31813
Q8EXX1	3-dehydroquinate synthase (DHQS) (EC 4.2.3.4)	aroB LB_086	Leptospira interrogans serogroup Icterohaemorrhagiae serovar Lai (strain 56601)	361	aroB	-0.450084	1.31813
Q8EXC2	Short chain dehydrogenase	dltE LB_291	Leptospira interrogans serogroup Icterohaemorrhagiae serovar Lai (strain 56601)	232	dltE	1.31557	1.31746
Q8F0F6	Uncharacterized protein	LA_3537	Leptospira interrogans serogroup Icterohaemorrhagiae serovar Lai (strain 56601)	209		-0.524915	1.31699
Q8EY12	Uncharacterized protein	LB_045	Leptospira interrogans serogroup Icterohaemorrhagiae serovar Lai (strain 56601)	60		-0.524915	1.31699
Q8EY32	Uncharacterized protein	LB_025	Leptospira interrogans serogroup Icterohaemorrhagiae serovar Lai (strain 56601)	380		-0.54372	1.31683
Q8F0G0	Uncharacterized protein	LA_3533	Leptospira interrogans serogroup Icterohaemorrhagiae serovar Lai (strain 56601)	162		-0.54372	1.31683
Q8F0D1	ATP:glycerol 3-phosphotransferase 5 (Putative glycerol kinase 5)	glpK LA_3565	Leptospira interrogans serogroup Icterohaemorrhagiae serovar Lai (strain 56601)	515	glpK	-0.461959	1.31611
Q8EXX7	Uncharacterized protein	LB_080	Leptospira interrogans serogroup Icterohaemorrhagiae serovar Lai (strain 56601)	608		-0.461959	1.31611
Q8EXM1	Multidrug-efflux transporter	LB_187	Leptospira interrogans serogroup Icterohaemorrhagiae serovar Lai (strain 56601)	402		0.574344	1.31388
Q8EXV5	Haloacid dehalogenase-like protein	nagD LB_102	Leptospira interrogans serogroup Icterohaemorrhagiae serovar Lai (strain 56601)	269	nagD	0.265437	1.31388
Q8EXW9	Uncharacterized protein	LB_088	Leptospira interrogans serogroup Icterohaemorrhagiae serovar Lai (strain 56601)	124		-0.436354	1.31388
Q8EYU8	MaoC-like acyl dehydratase	maoC LA_4115	Leptospira interrogans serogroup Icterohaemorrhagiae serovar Lai (strain 56601)	149	maoC	-0.828793	1.31388
Q8F069	Acyl-CoA dehydrogenase	caiA LA_3627	Leptospira interrogans serogroup Icterohaemorrhagiae serovar Lai (strain 56601)	437	caiA	0.574344	1.31388
Q8F098	DNA-binding ferritin-like protein	dps LA_3598	Leptospira interrogans serogroup Icterohaemorrhagiae serovar Lai (strain 56601)	160	dps	0.265437	1.31388
Q8F0B5	Dioxygenase-like protein	LA_3581	Leptospira interrogans serogroup Icterohaemorrhagiae serovar Lai (strain 56601)	257		-0.436354	1.31388
Q8F0L9	Uncharacterized protein	LA_3473	Leptospira interrogans serogroup Icterohaemorrhagiae serovar Lai (strain 56601)	239		-0.828793	1.31388
Q8EY46	Hydroxymethylbilane synthase (EC 2.5.1.61)	hemC LB_011	Leptospira interrogans serogroup Icterohaemorrhagiae serovar Lai (strain 56601)	542	hemC	-0.554273	1.31118
Q8F0G2	Transcriptional regulator	arsR LA_3531	Leptospira interrogans serogroup Icterohaemorrhagiae serovar Lai (strain 56601)	126	arsR	-0.554273	1.31118
Q8EXS4	Uncharacterized protein	LB_134	Leptospira interrogans serogroup Icterohaemorrhagiae serovar Lai (strain 56601)	126		0.382944	1.31072
Q8EXV8	Uncharacterized protein	LB_099	Leptospira interrogans serogroup Icterohaemorrhagiae serovar Lai (strain 56601)	171		0.263034	1.31072
Q8EZ42	Riboflavin-specific deaminase/reductase	ribD LA_4019	Leptospira interrogans serogroup Icterohaemorrhagiae serovar Lai (strain 56601)	222	ribD	-0.951764	1.31072
Q8F080	Divalent ion tolerance protein	cutA LA_3616	Leptospira interrogans serogroup Icterohaemorrhagiae serovar Lai (strain 56601)	106	cutA	0.382944	1.31072
Q8F099	Pyridoxal phosphate-dependent aminotransferase	wecE LA_3597	Leptospira interrogans serogroup Icterohaemorrhagiae serovar Lai (strain 56601)	374	wecE	0.263034	1.31072
Q8F0M3	Putative lipoprotein	irpA LA_3469	Leptospira interrogans serogroup Icterohaemorrhagiae serovar Lai (strain 56601)	440	irpA	-0.951764	1.31072
Q8F0I9	Uncharacterized protein	LA_3504	Leptospira interrogans serogroup Icterohaemorrhagiae serovar Lai (strain 56601)	133		-0.621488	1.30888
Q8EYC6	Dihydroorotate dehydrogenase (quinone) (EC 1.3.5.2) (DHOdehase) (DHOD) (DHODase) (Dihydroorotate oxidase)	pyrD LA_4290	Leptospira interrogans serogroup Icterohaemorrhagiae serovar Lai (strain 56601)	372	pyrD	-0.621488	1.30888
Q8EY85	Nucleoid-associated protein LA_4332	LA_4332	Leptospira interrogans serogroup Icterohaemorrhagiae serovar Lai (strain 56601)	115		-0.586406	1.30829
Q8F0I0	Phosphoribosylaminoimidazole-succinocarboxamide synthase (EC 6.3.2.6) (SAICAR synthetase)	purC LA_3513	Leptospira interrogans serogroup Icterohaemorrhagiae serovar Lai (strain 56601)	285	purC	-0.586406	1.30829
Q8EY20	Uncharacterized protein	LB_037	Leptospira interrogans serogroup Icterohaemorrhagiae serovar Lai (strain 56601)	150		-0.537424	1.30701
Q8F0F8	Uncharacterized protein	LA_3535	Leptospira interrogans serogroup Icterohaemorrhagiae serovar Lai (strain 56601)	182		-0.537424	1.30701
Q8F0H2	TPR-repeat-containing protein	LA_3521	Leptospira interrogans serogroup Icterohaemorrhagiae serovar Lai (strain 56601)	378		-0.573467	1.30581
Q8EY69	Ribosomal RNA small subunit methyltransferase G (EC 2.1.1.-) (16S rRNA 7-methylguanosine methyltransferase) (16S rRNA m7G methyltransferase)	rsmG LA_4348	Leptospira interrogans serogroup Icterohaemorrhagiae serovar Lai (strain 56601)	254	rsmG	-0.573467	1.30581
Q8EX83	Uncharacterized protein	LB_330	Leptospira interrogans serogroup Icterohaemorrhagiae serovar Lai (strain 56601)	109		1.35332	1.3058
Q8F0G4	Thioesterase-like protein	LA_3529	Leptospira interrogans serogroup Icterohaemorrhagiae serovar Lai (strain 56601)	138		-0.554273	1.30534
Q8EY45	Delta-aminolevulinic acid dehydratase (EC 4.2.1.24) (Porphobilinogen synthase)	hemB LB_012	Leptospira interrogans serogroup Icterohaemorrhagiae serovar Lai (strain 56601)	317	hemB	-0.554273	1.30534
Q8F0A0	Lon protease (EC 3.4.21.53) (ATP-dependent protease La)	lon LA_3596	Leptospira interrogans serogroup Icterohaemorrhagiae serovar Lai (strain 56601)	839	lon	0.258217	1.30445
Q8EXW0	Polysaccharide deacetylase	cda1 LB_098	Leptospira interrogans serogroup Icterohaemorrhagiae serovar Lai (strain 56601)	437	cda1	0.258217	1.30445
Q8F059	Homoserine dehydrogenase (EC 1.1.1.3)	thrA LA_3638	Leptospira interrogans serogroup Icterohaemorrhagiae serovar Lai (strain 56601)	429	thrA	0.699552	1.30425
Q8F072	Glycosyltransferase	LA_3624	Leptospira interrogans serogroup Icterohaemorrhagiae serovar Lai (strain 56601)	368		0.485427	1.30425
Q8F0B2	Uncharacterized protein	LA_3584	Leptospira interrogans serogroup Icterohaemorrhagiae serovar Lai (strain 56601)	364		-0.428566	1.30425
Q8F0B4	Gamma-glutamyl carboxylase-like protein	LA_3582	Leptospira interrogans serogroup Icterohaemorrhagiae serovar Lai (strain 56601)	503		-0.430509	1.30425
Q8F0C3	3-deoxy-manno-octulosonate cytidylyltransferase (EC 2.7.7.38) (CMP-2-keto-3-deoxyoctulosonic acid synthase) (CKS) (CMP-KDO synthase)	kdsB LA_3573	Leptospira interrogans serogroup Icterohaemorrhagiae serovar Lai (strain 56601)	247	kdsB	-0.456009	1.30425
Q8F0E3	Uncharacterized protein	LA_3552	Leptospira interrogans serogroup Icterohaemorrhagiae serovar Lai (strain 56601)	338		-0.477944	1.30425
Q8F0G5	Mrr restriction system protein	mrr LA_3528	Leptospira interrogans serogroup Icterohaemorrhagiae serovar Lai (strain 56601)	301	mrr	-0.554273	1.30425
Q8F0K3	Uncharacterized protein	LA_3490	Leptospira interrogans serogroup Icterohaemorrhagiae serovar Lai (strain 56601)	639		-0.666576	1.30425
Q8EXI5	Lipoprotein	LB_225	Leptospira interrogans serogroup Icterohaemorrhagiae serovar Lai (strain 56601)	860		0.699552	1.30425
Q8EXQ2	Precorrin-4 methylase	cobM LB_156	Leptospira interrogans serogroup Icterohaemorrhagiae serovar Lai (strain 56601)	254	cobM	0.485427	1.30425
Q8EXW6	Uncharacterized protein	LB_091	Leptospira interrogans serogroup Icterohaemorrhagiae serovar Lai (strain 56601)	79		-0.428566	1.30425
Q8EXW8	Putative FAD-dependent dehydrogenase	LB_089	Leptospira interrogans serogroup Icterohaemorrhagiae serovar Lai (strain 56601)	518		-0.430509	1.30425
Q8EXX4	Acyl carrier protein (ACP)	acpP LB_083	Leptospira interrogans serogroup Icterohaemorrhagiae serovar Lai (strain 56601)	77	acpP	-0.456009	1.30425
Q8EXY7	NADP oxidoreductase coenzyme-related protein	LB_070	Leptospira interrogans serogroup Icterohaemorrhagiae serovar Lai (strain 56601)	216		-0.477944	1.30425
Q8EY42	Response regulator	ompR LB_015	Leptospira interrogans serogroup Icterohaemorrhagiae serovar Lai (strain 56601)	230	ompR	-0.554273	1.30425
Q8EYG7	Methyl-accepting chemotaxis protein	LA_4249	Leptospira interrogans serogroup Icterohaemorrhagiae serovar Lai (strain 56601)	522		-0.666576	1.30425
Q8F0A2	TPR-repeat-containing protein	LA_3594	Leptospira interrogans serogroup Icterohaemorrhagiae serovar Lai (strain 56601)	93		0.257011	1.30409
Q8EXW1	Methyltransf_11 domain-containing protein	LB_096	Leptospira interrogans serogroup Icterohaemorrhagiae serovar Lai (strain 56601)	250		0.257011	1.30409
Q8EXW4	Long-chain-fatty-acid CoA ligase	faa1 LB_093	Leptospira interrogans serogroup Icterohaemorrhagiae serovar Lai (strain 56601)	645	faa1	-0.426625	1.30373
Q8EXW7	Uncharacterized protein	LB_090	Leptospira interrogans serogroup Icterohaemorrhagiae serovar Lai (strain 56601)	179		-0.428566	1.30373
Q8F0A9	Acetyltransferase	rimI LA_3587	Leptospira interrogans serogroup Icterohaemorrhagiae serovar Lai (strain 56601)	149	rimI	-0.426625	1.30373
Q8F0B3	DNA processing protein A	smf LA_3583	Leptospira interrogans serogroup Icterohaemorrhagiae serovar Lai (strain 56601)	327	smf	-0.428566	1.30373
Q8EXW3	Adenylate/guanylate cyclase	LB_094	Leptospira interrogans serogroup Icterohaemorrhagiae serovar Lai (strain 56601)	979		0.255803	1.30288
Q8F0A5	2-C-methyl-D-erythritol 2,4-cyclodiphosphate synthase (MECDP-synthase) (MECPP-synthase) (MECPS) (EC 4.6.1.12)	ispF LA_3591	Leptospira interrogans serogroup Icterohaemorrhagiae serovar Lai (strain 56601)	161	ispF	0.255803	1.30288
Q8EX65	Putative lipoprotein	LB_350	Leptospira interrogans serogroup Icterohaemorrhagiae serovar Lai (strain 56601)	136		1.36793	1.30251
Q8EXW5	Uncharacterized protein	LB_092	Leptospira interrogans serogroup Icterohaemorrhagiae serovar Lai (strain 56601)	136		-0.426625	1.30251
Q8F0B0	Uncharacterized protein	LA_3586	Leptospira interrogans serogroup Icterohaemorrhagiae serovar Lai (strain 56601)	115		-0.426625	1.30251
Q8EXT8	Uncharacterized protein	LB_120	Leptospira interrogans serogroup Icterohaemorrhagiae serovar Lai (strain 56601)	365		0.339137	1.30181
Q8EY30	ParB-like protein	spo0J LB_027	Leptospira interrogans serogroup Icterohaemorrhagiae serovar Lai (strain 56601)	235	spo0J	-0.541618	1.30181
Q8F084	Uncharacterized protein	LA_3612	Leptospira interrogans serogroup Icterohaemorrhagiae serovar Lai (strain 56601)	65		0.339137	1.30181
Q8F0F9	Uncharacterized protein	LA_3534	Leptospira interrogans serogroup Icterohaemorrhagiae serovar Lai (strain 56601)	158		-0.541618	1.30181
Q8EXV2	Transcriptional regulator ArsR containing a methyltransferase domain	LB_105	Leptospira interrogans serogroup Icterohaemorrhagiae serovar Lai (strain 56601)	327		0.27858	1.30162
Q8F094	Polyketide_cyc domain-containing protein	LA_3602	Leptospira interrogans serogroup Icterohaemorrhagiae serovar Lai (strain 56601)	167		0.27858	1.30162
P59307	N-acetyl-gamma-glutamyl-phosphate reductase (AGPR) (EC 1.2.1.38) (N-acetyl-glutamate semialdehyde dehydrogenase) (NAGSA dehydrogenase)	argC LA_2178	Leptospira interrogans serogroup Icterohaemorrhagiae serovar Lai (strain 56601)	338	argC	-2.20423	1.29631
P61437	Co-chaperonin GroES (10 kDa chaperonin) (Chaperonin-10) (Cpn10)	groES groS hsp10 LA_2654	Leptospira interrogans serogroup Icterohaemorrhagiae serovar Lai (strain 56601)	96	groES	-1.23786	1.29378
P61439	Chaperonin GroEL (EC 5.6.1.7) (60 kDa chaperonin) (Chaperonin-60) (Cpn60)	groEL groL hsp58 mopA LA_2655	Leptospira interrogans serogroup Icterohaemorrhagiae serovar Lai (strain 56601)	546	groEL	-0.63935	1.26586
P61441	Chaperone protein DnaJ	dnaJ LA_3706	Leptospira interrogans serogroup Icterohaemorrhagiae serovar Lai (strain 56601)	372	dnaJ	-0.92961	1.26586
P61445	Protein GrpE (HSP-70 cofactor)	grpE LA_3704	Leptospira interrogans serogroup Icterohaemorrhagiae serovar Lai (strain 56601)	212	grpE	-1.86775	1.26081
P61447	Heat-inducible transcription repressor HrcA	hrcA LA_3703	Leptospira interrogans serogroup Icterohaemorrhagiae serovar Lai (strain 56601)	342	hrcA	-1.28279	1.26029
P94871	Glutamate 5-kinase (EC 2.7.2.11) (Gamma-glutamyl kinase) (GK)	proB LA_0853	Leptospira interrogans serogroup Icterohaemorrhagiae serovar Lai (strain 56601)	290	proB	-1.28983	1.26029
P94872	Gamma-glutamyl phosphate reductase (GPR) (EC 1.2.1.41) (Glutamate-5-semialdehyde dehydrogenase) (Glutamyl-gamma-semialdehyde dehydrogenase) (GSA dehydrogenase)	proA LA_0854	Leptospira interrogans serogroup Icterohaemorrhagiae serovar Lai (strain 56601)	416	proA	-1.30401	1.26029
P97041	Membrane protein insertase YidC (Foldase YidC) (Membrane integrase YidC) (Membrane protein YidC)	yidC LA_0178	Leptospira interrogans serogroup Icterohaemorrhagiae serovar Lai (strain 56601)	627	yidC	-1.63039	1.253
P97043	tRNA modification GTPase MnmE (EC 3.6.-.-)	mnmE trmE LA_0180	Leptospira interrogans serogroup Icterohaemorrhagiae serovar Lai (strain 56601)	456	mnmE	1.23107	1.25038
Q7CM17	Putative transposase	LB_224 LB_346	Leptospira interrogans serogroup Icterohaemorrhagiae serovar Lai (strain 56601)	99		-1.85726	1.24988
Q7CM18	Putative transposase	tra5 LB_223	Leptospira interrogans serogroup Icterohaemorrhagiae serovar Lai (strain 56601)	282	tra5	-1.8997	1.23379
Q7ZAM7	Tyrosine recombinase XerD	xerD LA_2483	Leptospira interrogans serogroup Icterohaemorrhagiae serovar Lai (strain 56601)	298	xerD	-1.84684	1.22509
Q7ZAM8	Tyrosine recombinase XerC	xerC LA_2347	Leptospira interrogans serogroup Icterohaemorrhagiae serovar Lai (strain 56601)	311	xerC	0.682573	1.22124
Q7ZAM9	Chromosome partition protein Smc	smc LA_1309	Leptospira interrogans serogroup Icterohaemorrhagiae serovar Lai (strain 56601)	924	smc	0.407081	1.22124
Q7ZAN0	Segregation and condensation protein B	scpB LA_1255	Leptospira interrogans serogroup Icterohaemorrhagiae serovar Lai (strain 56601)	187	scpB	-1.0862	1.2187
Q7ZAN1	Segregation and condensation protein A	scpA LA_1254	Leptospira interrogans serogroup Icterohaemorrhagiae serovar Lai (strain 56601)	261	scpA	1.11404	1.21823
Q8CLY2	IS1501 transposase	tra5 LB_231 LB_303	Leptospira interrogans serogroup Icterohaemorrhagiae serovar Lai (strain 56601)	266	tra5	1.00289	1.20673
Q8CM44	DNA gyrase subunit A (EC 5.6.2.2)	gyrA LA_0006	Leptospira interrogans serogroup Icterohaemorrhagiae serovar Lai (strain 56601)	834	gyrA	1.00289	1.20673
Q8CM73	ISlin1 transposase	LA_0087 LA_0418 LA_0451 LA_0489 LA_0561 LA_0585 LA_0636 LA_0702 LA_0775 LA_1006 LA_1361 LA_1441 LA_1461 LA_2294 LA_2524 LA_2729 LA_2858 LA_3167 LA_3542 LA_3830 LA_3882 LA_4071	Leptospira interrogans serogroup Icterohaemorrhagiae serovar Lai (strain 56601)	389		-1.08314	1.20603
Q8CM74	ISlin1 transposase	LA_3956 LA_3983	Leptospira interrogans serogroup Icterohaemorrhagiae serovar Lai (strain 56601)	389		-1.49411	1.19752
Q8CM77	Transposase	tra5 LA_1811 LA_2652 LA_3329	Leptospira interrogans serogroup Icterohaemorrhagiae serovar Lai (strain 56601)	280	tra5	1.00578	1.19616
Q8CMI4	Putative transposase (Transposase)	LA_1748 LA_1812 LA_2651 LA_2679 LA_3328 LA_4353	Leptospira interrogans serogroup Icterohaemorrhagiae serovar Lai (strain 56601)	52		-1.26882	1.18855
Q8CVD7	Strictosidine synthase	LA_4215	Leptospira interrogans serogroup Icterohaemorrhagiae serovar Lai (strain 56601)	358		-1.70369	1.18613
Q8CVD8	Cholesterol oxidase	LA_4009	Leptospira interrogans serogroup Icterohaemorrhagiae serovar Lai (strain 56601)	574		-2.13289	1.18331
Q8CVD9	Sphingomyelinase C	LA_4004	Leptospira interrogans serogroup Icterohaemorrhagiae serovar Lai (strain 56601)	510		-2.07097	1.1697
Q8CVE0	Choline dehydrogenase	LA_3999	Leptospira interrogans serogroup Icterohaemorrhagiae serovar Lai (strain 56601)	522		-1.26882	1.16871
Q8CVE1	Murein hydrolase A (EC 4.2.2.n1)	LA_3985	Leptospira interrogans serogroup Icterohaemorrhagiae serovar Lai (strain 56601)	366		-1.65745	1.16663
Q8CVE3	Sphingomyelinase C	LA_3540	Leptospira interrogans serogroup Icterohaemorrhagiae serovar Lai (strain 56601)	525		-1.07704	1.16334
Q8CVE5	Substrate-binding protein of ABC-type sulfate transport system	sbp LA_2748	Leptospira interrogans serogroup Icterohaemorrhagiae serovar Lai (strain 56601)	334	sbp	-1.08009	1.16334
Q8CVE6	Flagellar L-ring protein	LA_2665	Leptospira interrogans serogroup Icterohaemorrhagiae serovar Lai (strain 56601)	333		-1.08009	1.16334
Q8CVE7	Cell wall-associated hydrolase/lipoprotein	LA_2413	Leptospira interrogans serogroup Icterohaemorrhagiae serovar Lai (strain 56601)	423		-1.26882	1.15814
Q8CVE8	Outer membrane efflux protein	LA_1963	Leptospira interrogans serogroup Icterohaemorrhagiae serovar Lai (strain 56601)	468		-1.24127	1.15697
Q8CVE9	Aspartate 1-decarboxylase (EC 4.1.1.11) (Aspartate alpha-decarboxylase) [Cleaved into: Aspartate 1-decarboxylase beta chain; Aspartate 1-decarboxylase alpha chain]	panD LA_1729	Leptospira interrogans serogroup Icterohaemorrhagiae serovar Lai (strain 56601)	116	panD	-1.24811	1.15697
Q8CVF0	Carboxy-terminal processing protease	prc LA_1513	Leptospira interrogans serogroup Icterohaemorrhagiae serovar Lai (strain 56601)	596	prc	-0.52492	1.13735
Q8CVF1	Carboxy-terminal processing protease	prc LA_1449	Leptospira interrogans serogroup Icterohaemorrhagiae serovar Lai (strain 56601)	462	prc	-0.70604	1.13735
Q8CVF2	Substrate-binding protein of ABC-type sulfate transport system	sbp LA_1155	Leptospira interrogans serogroup Icterohaemorrhagiae serovar Lai (strain 56601)	335	sbp	1.23107	1.13662
Q8CVF3	Transglycosylase	LA_0791	Leptospira interrogans serogroup Icterohaemorrhagiae serovar Lai (strain 56601)	749		1.22432	1.13193
Q8CVF4	Penicillin G acylase	LA_0330	Leptospira interrogans serogroup Icterohaemorrhagiae serovar Lai (strain 56601)	838		1.25942	1.12502
Q8CXQ9	Acetyl-CoA hydrolase/transferase	ach1 LB_255	Leptospira interrogans serogroup Icterohaemorrhagiae serovar Lai (strain 56601)	429	ach1	-0.37333	1.11998
Q8CXR0	DNA binding protein	LB_228	Leptospira interrogans serogroup Icterohaemorrhagiae serovar Lai (strain 56601)	407		-0.99712	1.11998
Q8CXR1	Transcriptional coactivator-like protein	LA_4329	Leptospira interrogans serogroup Icterohaemorrhagiae serovar Lai (strain 56601)	71		0.664483	1.11886
Q8CXR2	S-methyl-5'-thioadenosine phosphorylase (EC 2.4.2.28) (5'-methylthioadenosine phosphorylase) (MTA phosphorylase) (MTAP)	mtnP LA_4248	Leptospira interrogans serogroup Icterohaemorrhagiae serovar Lai (strain 56601)	287	mtnP	0.372952	1.11886
Q8CXR3	Hydrolase	LA_4247	Leptospira interrogans serogroup Icterohaemorrhagiae serovar Lai (strain 56601)	269		1.10098	1.0987
Q8CXR4	Zn-dependent alcohol dehydrogenase	adhP LA_4085	Leptospira interrogans serogroup Icterohaemorrhagiae serovar Lai (strain 56601)	340	adhP	-1.32916	1.09797
Q8CXR5	Glyoxalase/bleomycin resistance protein/dioxygenase	LA_3782	Leptospira interrogans serogroup Icterohaemorrhagiae serovar Lai (strain 56601)	134		-1.074	1.09712
Q8CXR6	FOG:HEAT repeat protein	LA_3632	Leptospira interrogans serogroup Icterohaemorrhagiae serovar Lai (strain 56601)	486		-1.60384	1.08446
Q8CXR7	Benzene 1,2-dioxygenase system ferredoxin component	nirD LA_3561	Leptospira interrogans serogroup Icterohaemorrhagiae serovar Lai (strain 56601)	103	nirD	1.20091	1.08342
Q8CXR8	Predicted esterase	LA_3485	Leptospira interrogans serogroup Icterohaemorrhagiae serovar Lai (strain 56601)	235		1.04194	1.08319
Q8CXR9	Zn-dependent alcohol dehydrogenase	adhP LA_3354	Leptospira interrogans serogroup Icterohaemorrhagiae serovar Lai (strain 56601)	343	adhP	0.866315	1.08319
Q8CXS0	Glyoxalase	LA_3312	Leptospira interrogans serogroup Icterohaemorrhagiae serovar Lai (strain 56601)	141		0.469886	1.08319
Q8CXS1	tRNA uridine(34) hydroxylase (EC 1.14.-.-) (tRNA hydroxylation protein O)	trhO LA_3128	Leptospira interrogans serogroup Icterohaemorrhagiae serovar Lai (strain 56601)	367	trhO	-0.50635	1.08319
Q8CXS2	Sodium bile acid symporter family protein	LA_3127	Leptospira interrogans serogroup Icterohaemorrhagiae serovar Lai (strain 56601)	302		-0.65972	1.08319
Q8CXS3	Queuine tRNA-ribosyltransferase (EC 2.4.2.29) (Guanine insertion enzyme) (tRNA-guanine transglycosylase)	tgt LA_3095	Leptospira interrogans serogroup Icterohaemorrhagiae serovar Lai (strain 56601)	374	tgt	-0.67116	1.08319
Q8CXS4	Rhodanese-related thiosulfate sulfurtransferase	LA_2863	Leptospira interrogans serogroup Icterohaemorrhagiae serovar Lai (strain 56601)	177		-0.74178	1.08319
Q8CXS5	Response regulator with HD-GYP domain	LA_2847	Leptospira interrogans serogroup Icterohaemorrhagiae serovar Lai (strain 56601)	660		-0.94342	1.08319
Q8CXS6	tRNA pseudouridine synthase A (EC 5.4.99.12) (tRNA pseudouridine(38-40) synthase) (tRNA pseudouridylate synthase I) (tRNA-uridine isomerase I)	truA LA_2740	Leptospira interrogans serogroup Icterohaemorrhagiae serovar Lai (strain 56601)	207	truA	-1.06794	1.07881
Q8CXS7	S-adenosylmethionine synthase (AdoMet synthase) (EC 2.5.1.6) (MAT) (Methionine adenosyltransferase)	metK LA_2633	Leptospira interrogans serogroup Icterohaemorrhagiae serovar Lai (strain 56601)	386	metK	-1.49005	1.07815
Q8CXS8	tRNA (guanine-N(1)-)-methyltransferase (EC 2.1.1.228) (M1G-methyltransferase) (tRNA [GM37] methyltransferase)	trmD LA_2388	Leptospira interrogans serogroup Icterohaemorrhagiae serovar Lai (strain 56601)	231	trmD	-1.05589	1.06906
Q8CXS9	Phosphoesterase-related protein	LA_2251	Leptospira interrogans serogroup Icterohaemorrhagiae serovar Lai (strain 56601)	372		-1.04394	1.06797
Q8CXT0	SGNH-hydrolase	LA_2144	Leptospira interrogans serogroup Icterohaemorrhagiae serovar Lai (strain 56601)	248		-1.0499	1.06797
Q8CXT1	CAP family transcription factor	LA_1929	Leptospira interrogans serogroup Icterohaemorrhagiae serovar Lai (strain 56601)	719		-2.23107	1.06605
Q8CXT2	rRNA methylase	spoU LA_1862	Leptospira interrogans serogroup Icterohaemorrhagiae serovar Lai (strain 56601)	220	spoU	-1.1078	1.05865
Q8CXT4	Leucine-rich repeat protein	LA_1530	Leptospira interrogans serogroup Icterohaemorrhagiae serovar Lai (strain 56601)	167		1.22432	1.04949
Q8CXT5	tRNA dimethylallyltransferase (EC 2.5.1.75) (Dimethylallyl diphosphate:tRNA dimethylallyltransferase) (DMAPP:tRNA dimethylallyltransferase) (DMATase) (Isopentenyl-diphosphate:tRNA isopentenyltransferase) (IPP transferase) (IPPT) (IPTase)	miaA LA_1516	Leptospira interrogans serogroup Icterohaemorrhagiae serovar Lai (strain 56601)	297	miaA	-0.3474	1.0422
Q8CXT6	Export protein	LA_1397	Leptospira interrogans serogroup Icterohaemorrhagiae serovar Lai (strain 56601)	984		-1.42663	1.0422
Q8CXT7	Sodium bile acid symporter	LA_1340	Leptospira interrogans serogroup Icterohaemorrhagiae serovar Lai (strain 56601)	270		-1.47393	1.04198
Q8CXT8	SsrA-binding protein (Small protein B)	smpB LA_1302	Leptospira interrogans serogroup Icterohaemorrhagiae serovar Lai (strain 56601)	160	smpB	1.44996	1.04039
Q8CXT9	Acetyltransferase	LA_1217	Leptospira interrogans serogroup Icterohaemorrhagiae serovar Lai (strain 56601)	201		1.35502	1.04039
Q8EZ86	Uncharacterized protein	LA_3970	Leptospira interrogans serogroup Icterohaemorrhagiae serovar Lai (strain 56601)	305		1.35389	1.04039
Q8EZ87	Adenosine/AMP deaminase	LA_3969	Leptospira interrogans serogroup Icterohaemorrhagiae serovar Lai (strain 56601)	441		1.34085	1.04039
Q8EZ90	Uncharacterized protein	LA_3966	Leptospira interrogans serogroup Icterohaemorrhagiae serovar Lai (strain 56601)	175		1.31208	1.04039
Q8EZ91	Na+-driven multidrug efflux pump	norM LA_3965	Leptospira interrogans serogroup Icterohaemorrhagiae serovar Lai (strain 56601)	473	norM	1.26243	1.04039
Q8EZ92	GDP-mannose 4,6-dehydratase (EC 4.2.1.47) (GDP-D-mannose dehydratase)	gmd LA_3964	Leptospira interrogans serogroup Icterohaemorrhagiae serovar Lai (strain 56601)	340	gmd	1.20976	1.04039
Q8EZ94	Uncharacterized protein	LA_3962	Leptospira interrogans serogroup Icterohaemorrhagiae serovar Lai (strain 56601)	132		1.09018	1.04039
Q8EZ95	Uncharacterized protein	LA_3961	Leptospira interrogans serogroup Icterohaemorrhagiae serovar Lai (strain 56601)	303		0.643394	1.04039
Q8EZ96	DNA replication protein DnaC	dnaC LA_3960	Leptospira interrogans serogroup Icterohaemorrhagiae serovar Lai (strain 56601)	285	dnaC	-0.74662	1.04039
Q8EZ97	2-amino-4-hydroxy-6-hydroxymethyldihydropteridine diphosphokinase (EC 2.7.6.3)	folK LA_3959	Leptospira interrogans serogroup Icterohaemorrhagiae serovar Lai (strain 56601)	149	folK	-0.99712	1.04039
Q8EZ98	3-methyl-2-oxobutanoate hydroxymethyltransferase (EC 2.1.2.11) (Ketopantoate hydroxymethyltransferase) (KPHMT)	panB LA_3958	Leptospira interrogans serogroup Icterohaemorrhagiae serovar Lai (strain 56601)	265	panB	-1.074	1.04039
Q8EZ99	3-deoxy-D-arabino-heptulosonate 7-phosphate (DAHP) synthase	LA_3957	Leptospira interrogans serogroup Icterohaemorrhagiae serovar Lai (strain 56601)	373		-1.07704	1.04039
Q8EZA0	ISlin1 transposase	LA_3955	Leptospira interrogans serogroup Icterohaemorrhagiae serovar Lai (strain 56601)	119		0.557778	1.03161
Q8EZA1	ISlin1 transposase	LA_3954	Leptospira interrogans serogroup Icterohaemorrhagiae serovar Lai (strain 56601)	201		0.228973	1.03161
Q8EZA3	Fic protein involved in cell division	LA_3952	Leptospira interrogans serogroup Icterohaemorrhagiae serovar Lai (strain 56601)	310		-0.70369	1.03161
Q8EZA5	HPt domain-containing protein	LA_3950	Leptospira interrogans serogroup Icterohaemorrhagiae serovar Lai (strain 56601)	115		-0.8365	1.03161
Q8EZA6	UDP-N-acetylglucosamine acyltransferase	lpxA LA_3949	Leptospira interrogans serogroup Icterohaemorrhagiae serovar Lai (strain 56601)	259	lpxA	-1.74662	1.03113
Q8EZA7	UDP-glucose 4-epimerase (EC 5.1.3.2)	galE LA_3948	Leptospira interrogans serogroup Icterohaemorrhagiae serovar Lai (strain 56601)	323	galE	0.341417	1.02425
Q8EZA8	D-alanyl-D-alanine carboxypeptidase	LA_3947	Leptospira interrogans serogroup Icterohaemorrhagiae serovar Lai (strain 56601)	244		-0.99424	1.02425
Q8EZA9	Putative lipoprotein	LA_3946	Leptospira interrogans serogroup Icterohaemorrhagiae serovar Lai (strain 56601)	115		1.1488	1.01558
Q8EZB0	ATP-dependent DNA helicase RecG (EC 3.6.4.12)	recG LA_3945	Leptospira interrogans serogroup Icterohaemorrhagiae serovar Lai (strain 56601)	724	recG	1.1976	1.01519
Q8EZB1	Uncharacterized protein	LA_3944	Leptospira interrogans serogroup Icterohaemorrhagiae serovar Lai (strain 56601)	139		1.12973	1.00503
Q8EZB2	Uncharacterized protein	LA_3943	Leptospira interrogans serogroup Icterohaemorrhagiae serovar Lai (strain 56601)	225		-1.03209	1.00503
Q8EZB3	Phosphoesterase	LA_3941	Leptospira interrogans serogroup Icterohaemorrhagiae serovar Lai (strain 56601)	333		0.308011	1.00003
Q8EZB5	Uncharacterized protein	LA_3940	Leptospira interrogans serogroup Icterohaemorrhagiae serovar Lai (strain 56601)	228		-1.57347	0.998384
Q8EZB6	Glycerol-3-phosphate dehydrogenase [NAD(P)+] (EC 1.1.1.94) (NAD(P)H-dependent glycerol-3-phosphate dehydrogenase)	gpsA LA_3939	Leptospira interrogans serogroup Icterohaemorrhagiae serovar Lai (strain 56601)	335	gpsA	1.1078	0.995215
Q8EZB7	Uncharacterized protein	LA_3938	Leptospira interrogans serogroup Icterohaemorrhagiae serovar Lai (strain 56601)	861		-0.32373	0.971198
Q8EZB8	Hemolysin-related protein	tlyC LA_3937	Leptospira interrogans serogroup Icterohaemorrhagiae serovar Lai (strain 56601)	444	tlyC	-1.00868	0.971198
Q8EZB9	Flavoprotein	LA_3936	Leptospira interrogans serogroup Icterohaemorrhagiae serovar Lai (strain 56601)	180		1.13289	0.969451
Q8EZC0	DNA/pantothenate metabolism flavoprotein	dfp LA_3935	Leptospira interrogans serogroup Icterohaemorrhagiae serovar Lai (strain 56601)	228	dfp	1.12973	0.969451
Q8EZC1	Uncharacterized protein	LA_3934	Leptospira interrogans serogroup Icterohaemorrhagiae serovar Lai (strain 56601)	85		1.12973	0.969451
Q8EZC2	Uncharacterized protein	LA_3933	Leptospira interrogans serogroup Icterohaemorrhagiae serovar Lai (strain 56601)	66		1.03505	0.969451
Q8EZC5	UDP-N-acetylenolpyruvoylglucosamine reductase (EC 1.3.1.98) (UDP-N-acetylmuramate dehydrogenase)	murB LA_3930	Leptospira interrogans serogroup Icterohaemorrhagiae serovar Lai (strain 56601)	318	murB	1.03209	0.969451
Q8EZC6	Response regulator with GGDEF domain	LA_3929	Leptospira interrogans serogroup Icterohaemorrhagiae serovar Lai (strain 56601)	327		1.03209	0.969451
Q8EZC8	Cation/multidrug efflux pump	acrB LA_3926	Leptospira interrogans serogroup Icterohaemorrhagiae serovar Lai (strain 56601)	1055	acrB	0.643394	0.967231
Q8EZD0	NAD(P)H steroid dehydrogenase	LA_3924	Leptospira interrogans serogroup Icterohaemorrhagiae serovar Lai (strain 56601)	321		-0.93512	0.965878
Q8EZD1	Uncharacterized protein	LA_3923	Leptospira interrogans serogroup Icterohaemorrhagiae serovar Lai (strain 56601)	244		1.1078	0.961832
Q8EZD2	YceI domain-containing protein	LA_3922	Leptospira interrogans serogroup Icterohaemorrhagiae serovar Lai (strain 56601)	181		0.319618	0.958854
Q8EZD3	Bifunctional uridylyltransferase/uridylyl-removing enzyme (UTase/UR) (Bifunctional [protein-PII] modification enzyme) (Bifunctional nitrogen sensor protein) [Includes: [Protein-PII] uridylyltransferase (PII uridylyltransferase) (UTase) (EC 2.7.7.59); [Protein-PII]-UMP uridylyl-removing enzyme (UR) (EC 3.1.4.-)]	glnD LA_3921	Leptospira interrogans serogroup Icterohaemorrhagiae serovar Lai (strain 56601)	876	glnD	-1.39214	0.958854
Q8EZD6	Methionine--tRNA ligase (EC 6.1.1.10) (Methionyl-tRNA synthetase) (MetRS)	metG LA_3918	Leptospira interrogans serogroup Icterohaemorrhagiae serovar Lai (strain 56601)	715	metG	-1.44615	0.947188
Q8EZD7	Uncharacterized protein	LA_3917	Leptospira interrogans serogroup Icterohaemorrhagiae serovar Lai (strain 56601)	169		-1.38082	0.943272
Q8EZD8	Uncharacterized protein	LA_3916	Leptospira interrogans serogroup Icterohaemorrhagiae serovar Lai (strain 56601)	268		-0.94898	0.922055
Q8EZD9	Transcriptional regulator	LA_3914	Leptospira interrogans serogroup Icterohaemorrhagiae serovar Lai (strain 56601)	384		-1.41504	0.914451
Q8EZE2	Uncharacterized protein	LA_3912	Leptospira interrogans serogroup Icterohaemorrhagiae serovar Lai (strain 56601)	291		1.13924	0.914268
Q8EZE3	PHB_acc_N domain-containing protein	LA_3911	Leptospira interrogans serogroup Icterohaemorrhagiae serovar Lai (strain 56601)	186		1.03801	0.914268
Q8EZE4	Uncharacterized protein	LA_3910	Leptospira interrogans serogroup Icterohaemorrhagiae serovar Lai (strain 56601)	290		1.0115	0.913533
Q8EZE5	Signal transduction protein containing GGDEF and EAL domains	LA_3909	Leptospira interrogans serogroup Icterohaemorrhagiae serovar Lai (strain 56601)	504		0.304511	0.913533
Q8EZE7	Uncharacterized protein	LA_3907	Leptospira interrogans serogroup Icterohaemorrhagiae serovar Lai (strain 56601)	133		-0.52907	0.909884
Q8EZE9	Pyridoxal phosphate-dependent aminotransferase	wecE LA_3905	Leptospira interrogans serogroup Icterohaemorrhagiae serovar Lai (strain 56601)	402	wecE	1.13924	0.89901
Q8EZF1	Metallo-beta-lactamase superfamily hydrolase	LA_3903	Leptospira interrogans serogroup Icterohaemorrhagiae serovar Lai (strain 56601)	288		1.02915	0.89901
Q8EZF4	ISlin1 transposase	LA_3900	Leptospira interrogans serogroup Icterohaemorrhagiae serovar Lai (strain 56601)	110		1.1456	0.890879
Q8EZF5	ISlin1 transposase	LA_3899	Leptospira interrogans serogroup Icterohaemorrhagiae serovar Lai (strain 56601)	127		1.02327	0.890879
Q8EZF6	ISlin1 transposase	LA_3898	Leptospira interrogans serogroup Icterohaemorrhagiae serovar Lai (strain 56601)	389		1.12343	0.889973
Q8EZF7	Acyltransferase	LA_3897	Leptospira interrogans serogroup Icterohaemorrhagiae serovar Lai (strain 56601)	301		1.12343	0.889973
Q8EZF9	Histidine kinase sensor protein	LA_3895	Leptospira interrogans serogroup Icterohaemorrhagiae serovar Lai (strain 56601)	774		1.01742	0.889973
Q8EZG0	Histidine kinase and response regulator hybrid protein	LA_3894	Leptospira interrogans serogroup Icterohaemorrhagiae serovar Lai (strain 56601)	507		1.01742	0.889973
Q8EZG1	Predicted Ser/Thr protein kinase-like phosphotransferase	LA_3893	Leptospira interrogans serogroup Icterohaemorrhagiae serovar Lai (strain 56601)	331		-1.36587	0.874571
Q8EZG2	Nucleoside-diphosphate-sugar pyrophosphorylase	LA_3892	Leptospira interrogans serogroup Icterohaemorrhagiae serovar Lai (strain 56601)	242		1.1078	0.874327
Q8EZG4	Uncharacterized protein	LA_3890	Leptospira interrogans serogroup Icterohaemorrhagiae serovar Lai (strain 56601)	292		-1.1047	0.870712
Q8EZG6	Glucose-6-phosphate isomerase (GPI) (EC 5.3.1.9) (Phosphoglucose isomerase) (PGI) (Phosphohexose isomerase) (PHI)	pgi LA_3888	Leptospira interrogans serogroup Icterohaemorrhagiae serovar Lai (strain 56601)	445	pgi	0.569491	0.866556
Q8EZG9	Galactokinase	galK LA_3885	Leptospira interrogans serogroup Icterohaemorrhagiae serovar Lai (strain 56601)	383	galK	-0.45997	0.866556
Q8EZH0	Anti-sigma factor antagonist	LA_3884	Leptospira interrogans serogroup Icterohaemorrhagiae serovar Lai (strain 56601)	147		-0.69432	0.866556
Q8EZH1	Uracil-DNA glycosylase	LA_3883	Leptospira interrogans serogroup Icterohaemorrhagiae serovar Lai (strain 56601)	205		-1.62149	0.866556
Q8EZH4	Predicted nucleoside-diphosphate sugar epimerase	LA_3879	Leptospira interrogans serogroup Icterohaemorrhagiae serovar Lai (strain 56601)	304		-0.28626	0.858776
Q8EZH6	Uncharacterized protein	LA_3877	Leptospira interrogans serogroup Icterohaemorrhagiae serovar Lai (strain 56601)	200		-0.28455	0.853638
Q8EZH7	TPR-repeat-containing protein	LA_3876	Leptospira interrogans serogroup Icterohaemorrhagiae serovar Lai (strain 56601)	235		-0.68038	0.853638
Q8EZH9	5'-nucleotidase SurE (EC 3.1.3.5) (Nucleoside 5'-monophosphate phosphohydrolase)	surE LA_3874	Leptospira interrogans serogroup Icterohaemorrhagiae serovar Lai (strain 56601)	250	surE	-0.28279	0.848369
Q8EZI0	Uncharacterized protein	LA_3873	Leptospira interrogans serogroup Icterohaemorrhagiae serovar Lai (strain 56601)	199		-0.68038	0.848369
Q8EZI1	Periplasmic serine protease	sppA LA_3872	Leptospira interrogans serogroup Icterohaemorrhagiae serovar Lai (strain 56601)	317	sppA	0.27739	0.832169
Q8EZI2	Acriflavine resistance protein	LA_3871	Leptospira interrogans serogroup Icterohaemorrhagiae serovar Lai (strain 56601)	1037		-0.67807	0.832169
Q8EZI3	Uncharacterized protein	LA_3870	Leptospira interrogans serogroup Icterohaemorrhagiae serovar Lai (strain 56601)	554		1.18771	0.829346
Q8EZI4	Response regulator containing a signal receiver domain and a DNA-binding domain	citB LA_3869	Leptospira interrogans serogroup Icterohaemorrhagiae serovar Lai (strain 56601)	223	citB	0.813114	0.825291
Q8EZI5	Nitrogen regulation protein B (Oxygen sensor histidine kinase NreB)	LA_3868	Leptospira interrogans serogroup Icterohaemorrhagiae serovar Lai (strain 56601)	353		-0.76611	0.825291
Q8EZI6	Putative lipoprotein	LA_3867	Leptospira interrogans serogroup Icterohaemorrhagiae serovar Lai (strain 56601)	429		-1.1016	0.807296
Q8EZJ0	Dephospho-CoA kinase (EC 2.7.1.24) (Dephosphocoenzyme A kinase)	coaE LA_3863	Leptospira interrogans serogroup Icterohaemorrhagiae serovar Lai (strain 56601)	207	coaE	-0.1016	0.80645
Q8EZJ1	SPOR domain-containing protein	LA_3862	Leptospira interrogans serogroup Icterohaemorrhagiae serovar Lai (strain 56601)	247		-0.26882	0.80645
Q8EZJ2	Uncharacterized protein	LA_3861	Leptospira interrogans serogroup Icterohaemorrhagiae serovar Lai (strain 56601)	215		1.17462	0.801527
Q8EZJ5	Histidine kinase and response regulator hybrid protein	LA_3858	Leptospira interrogans serogroup Icterohaemorrhagiae serovar Lai (strain 56601)	440		0.250962	0.752885
Q8EZJ6	Histidine kinase response regulator hybrid protein	LA_3857	Leptospira interrogans serogroup Icterohaemorrhagiae serovar Lai (strain 56601)	72		-0.35107	0.752885
Q8EZJ7	Uncharacterized protein	LA_3856	Leptospira interrogans serogroup Icterohaemorrhagiae serovar Lai (strain 56601)	157		0.244019	0.732057
Q8EZJ8	Pirin-like protein	LA_3855	Leptospira interrogans serogroup Icterohaemorrhagiae serovar Lai (strain 56601)	294		0.244019	0.732057
Q8EZJ9	Uncharacterized protein	LA_3854	Leptospira interrogans serogroup Icterohaemorrhagiae serovar Lai (strain 56601)	139		-0.24298	0.72893
Q8EZK0	Uncharacterized protein	LA_3853	Leptospira interrogans serogroup Icterohaemorrhagiae serovar Lai (strain 56601)	289		-0.76857	0.72893
Q8EZK2	Putative hydrolase	LA_3851	Leptospira interrogans serogroup Icterohaemorrhagiae serovar Lai (strain 56601)	330		1.16488	0.728606
Q8EZK4	Putative lipoprotein	LA_3849	Leptospira interrogans serogroup Icterohaemorrhagiae serovar Lai (strain 56601)	244		1.16488	0.725594
Q8EZK7	Cation/multidrug efflux pump	acrB LA_3846	Leptospira interrogans serogroup Icterohaemorrhagiae serovar Lai (strain 56601)	1083	acrB	0.444667	0.718778
Q8EZK8	AcrR family transcriptional regulator	acrR LA_3845	Leptospira interrogans serogroup Icterohaemorrhagiae serovar Lai (strain 56601)	208	acrR	-0.49411	0.718778
Q8EZL0	Adenylate/guanylate cyclase	LA_3843	Leptospira interrogans serogroup Icterohaemorrhagiae serovar Lai (strain 56601)	681		-0.74178	0.718778
Q8EZL4	Phospholipid binding protein	LA_3839	Leptospira interrogans serogroup Icterohaemorrhagiae serovar Lai (strain 56601)	181		-0.95456	0.718778
Q8EZL5	Uncharacterized protein	LA_3838	Leptospira interrogans serogroup Icterohaemorrhagiae serovar Lai (strain 56601)	446		0.552869	0.718698
Q8EZL9	Putative lipoprotein	LA_3834	Leptospira interrogans serogroup Icterohaemorrhagiae serovar Lai (strain 56601)	475		-0.23957	0.718698
Q8EZM0	Uncharacterized protein	LA_3833	Leptospira interrogans serogroup Icterohaemorrhagiae serovar Lai (strain 56601)	337		1.168	0.68455
Q8EZM1	3-methyl-adenine DNA glycosylase I	tag LA_3832	Leptospira interrogans serogroup Icterohaemorrhagiae serovar Lai (strain 56601)	193	tag	-0.6416	0.68455
Q8EZM3	Uncharacterized protein	LA_3829	Leptospira interrogans serogroup Icterohaemorrhagiae serovar Lai (strain 56601)	111		1.19156	0.672747
Q8EZM4	Uncharacterized protein	LA_3828	Leptospira interrogans serogroup Icterohaemorrhagiae serovar Lai (strain 56601)	65		0.211635	0.634906
Q8EZM5	Uncharacterized protein	LA_3827	Leptospira interrogans serogroup Icterohaemorrhagiae serovar Lai (strain 56601)	184		-0.77843	0.634906
Q8EZM7	Transcriptional regulator	LA_3825	Leptospira interrogans serogroup Icterohaemorrhagiae serovar Lai (strain 56601)	303		-0.2059	0.617688
Q8EZM8	4-diphosphocytidyl-2-C-methyl-D-erythritol kinase (CMK) (EC 2.7.1.148) (4-(cytidine-5'-diphospho)-2-C-methyl-D-erythritol kinase)	ispE LA_3824	Leptospira interrogans serogroup Icterohaemorrhagiae serovar Lai (strain 56601)	297	ispE	-0.92413	0.617688
Q8EZM9	UDP-N-acetylglucosamine diphosphorylase	glmU LA_3823	Leptospira interrogans serogroup Icterohaemorrhagiae serovar Lai (strain 56601)	252	glmU	0.204141	0.612422
Q8EZN0	Ribose-phosphate pyrophosphokinase (RPPK) (EC 2.7.6.1) (5-phospho-D-ribosyl alpha-1-diphosphate) (Phosphoribosyl diphosphate synthase) (Phosphoribosyl pyrophosphate synthase) (P-Rib-PP synthase) (PRPP synthase) (PRPPase)	prs prsA LA_3822	Leptospira interrogans serogroup Icterohaemorrhagiae serovar Lai (strain 56601)	312	prs	-0.81097	0.612422
Q8EZN1	50S ribosomal protein L25 (General stress protein CTC)	rplY ctc LA_3821	Leptospira interrogans serogroup Icterohaemorrhagiae serovar Lai (strain 56601)	212	rplY	0.202916	0.608748
Q8EZN2	Peptidyl-tRNA hydrolase	pth LA_3820	Leptospira interrogans serogroup Icterohaemorrhagiae serovar Lai (strain 56601)	187	pth	0.201634	0.604902
Q8EZN3	ATP-dependent zinc metalloprotease FtsH (EC 3.4.24.-)	hflB ftsH LA_3819	Leptospira interrogans serogroup Icterohaemorrhagiae serovar Lai (strain 56601)	655	hflB	-0.25843	0.604902
Q8EZN6	Uncharacterized protein	LA_3816	Leptospira interrogans serogroup Icterohaemorrhagiae serovar Lai (strain 56601)	129		0.190299	0.570896
Q8EZN8	Uncharacterized protein	LA_3814	Leptospira interrogans serogroup Icterohaemorrhagiae serovar Lai (strain 56601)	159		-1.41889	0.570896
Q8EZP0	Uncharacterized protein	LA_3812	Leptospira interrogans serogroup Icterohaemorrhagiae serovar Lai (strain 56601)	72		-0.19023	0.570683
Q8EZP1	Polyamine aminopropyltransferase 1 (Putrescine aminopropyltransferase 1) (PAPT 1) (Spermidine synthase 1) (SPDS 1) (SPDSY 1) (EC 2.5.1.16)	speE1 LA_3811	Leptospira interrogans serogroup Icterohaemorrhagiae serovar Lai (strain 56601)	498	speE1	-0.52284	0.568677
Q8EZP3	Uncharacterized protein	LA_3809	Leptospira interrogans serogroup Icterohaemorrhagiae serovar Lai (strain 56601)	677		-0.70134	0.568677
Q8EZP5	Nitrogen regulatory protein P-II	glnK LA_3807	Leptospira interrogans serogroup Icterohaemorrhagiae serovar Lai (strain 56601)	114	glnK	0.186365	0.559095
Q8EZP6	Ammonium transporter	amtB LA_3806	Leptospira interrogans serogroup Icterohaemorrhagiae serovar Lai (strain 56601)	415	amtB	0.696884	0.553274
Q8EZP7	Uncharacterized protein	LA_3805	Leptospira interrogans serogroup Icterohaemorrhagiae serovar Lai (strain 56601)	68		-0.18442	0.553274
Q8EZP9	Acetyl-CoA carboxylase carboxyltransferase component	LA_3803	Leptospira interrogans serogroup Icterohaemorrhagiae serovar Lai (strain 56601)	536		1.31266	0.541597
Q8EZQ0	Glucose-1-phosphate thymidylyltransferase	LA_3802	Leptospira interrogans serogroup Icterohaemorrhagiae serovar Lai (strain 56601)	348		1.30509	0.541597
Q8EZQ1	Glutamine--fructose-6-phosphate aminotransferase [isomerizing] (EC 2.6.1.16) (D-fructose-6-phosphate amidotransferase) (GFAT) (Glucosamine-6-phosphate synthase) (Hexosephosphate aminotransferase) (L-glutamine--D-fructose-6-phosphate amidotransferase)	glmS LA_3801	Leptospira interrogans serogroup Icterohaemorrhagiae serovar Lai (strain 56601)	610	glmS	1.17504	0.541597
Q8EZQ2	Phosphomannomutase	manB LA_3800	Leptospira interrogans serogroup Icterohaemorrhagiae serovar Lai (strain 56601)	460	manB	0.477159	0.541597
Q8EZQ3	30S ribosomal protein S20	rpsT LA_3799	Leptospira interrogans serogroup Icterohaemorrhagiae serovar Lai (strain 56601)	88	rpsT	-0.5043	0.541597
Q8EZQ4	Uncharacterized protein	LA_3798	Leptospira interrogans serogroup Icterohaemorrhagiae serovar Lai (strain 56601)	135		-0.65972	0.541597
Q8EZQ5	Uncharacterized protein	LA_3797	Leptospira interrogans serogroup Icterohaemorrhagiae serovar Lai (strain 56601)	356		-0.66887	0.541597
Q8EZQ6	Uncharacterized protein	LA_3796	Leptospira interrogans serogroup Icterohaemorrhagiae serovar Lai (strain 56601)	263		-1.42275	0.541597
Q8EZQ7	Glycosyltransferase	LA_3795	Leptospira interrogans serogroup Icterohaemorrhagiae serovar Lai (strain 56601)	231		0.175045	0.525136
Q8EZQ8	Uncharacterized protein	LA_3794	Leptospira interrogans serogroup Icterohaemorrhagiae serovar Lai (strain 56601)	363		-0.67116	0.525136
Q8EZQ9	Putative hemolysin	LA_3793	Leptospira interrogans serogroup Icterohaemorrhagiae serovar Lai (strain 56601)	259		0.928276	0.515807
Q8EZR2	Uncharacterized protein	LA_3790	Leptospira interrogans serogroup Icterohaemorrhagiae serovar Lai (strain 56601)	148		0.49057	0.515807
Q8EZR3	Uncharacterized protein	LA_3789	Leptospira interrogans serogroup Icterohaemorrhagiae serovar Lai (strain 56601)	264		-0.71076	0.515807
Q8EZR4	Putative hydrolase	LA_3788	Leptospira interrogans serogroup Icterohaemorrhagiae serovar Lai (strain 56601)	283		-0.72738	0.515807
Q8EZR9	Adenosine deaminase	add LA_3783	Leptospira interrogans serogroup Icterohaemorrhagiae serovar Lai (strain 56601)	442	add	-0.16318	0.489531
Q8EZS0	Putative lipoprotein	LA_3781	Leptospira interrogans serogroup Icterohaemorrhagiae serovar Lai (strain 56601)	112		0.532068	0.475288
Q8EZS2	Putative lipoprotein	LA_3779	Leptospira interrogans serogroup Icterohaemorrhagiae serovar Lai (strain 56601)	145		-0.15843	0.475288
Q8EZS4	Putative fluoride ion transporter CrcB	crcB LA_3777	Leptospira interrogans serogroup Icterohaemorrhagiae serovar Lai (strain 56601)	127	crcB	-0.52699	0.454942
Q8EZS6	Transposase	tra5 LA_3775	Leptospira interrogans serogroup Icterohaemorrhagiae serovar Lai (strain 56601)	280	tra5	0.149259	0.447778
Q8EZS7	Putative transposase	LA_3774	Leptospira interrogans serogroup Icterohaemorrhagiae serovar Lai (strain 56601)	99		-0.67116	0.447778
Q8EZT1	Hydrolase of the alpha/beta superfamily	LA_3770	Leptospira interrogans serogroup Icterohaemorrhagiae serovar Lai (strain 56601)	257		-0.43245	0.433278
Q8EZT2	Uncharacterized protein	LA_3769	Leptospira interrogans serogroup Icterohaemorrhagiae serovar Lai (strain 56601)	217		-0.68966	0.433278
Q8EZT4	Peptide chain release factor 2 (RF-2)	prfB LA_3767	Leptospira interrogans serogroup Icterohaemorrhagiae serovar Lai (strain 56601)	367	prfB	-0.87832	0.433278
Q8EZT6	Uncharacterized protein	LA_3765	Leptospira interrogans serogroup Icterohaemorrhagiae serovar Lai (strain 56601)	281		-1.33643	0.433278
Q8EZT7	Phosphoribosylamine--glycine ligase (EC 6.3.4.13) (GARS) (Glycinamide ribonucleotide synthetase) (Phosphoribosylglycinamide synthetase)	purD LA_3764	Leptospira interrogans serogroup Icterohaemorrhagiae serovar Lai (strain 56601)	426	purD	0.272023	0.432031
Q8EZT8	Valine--tRNA ligase (EC 6.1.1.9) (Valyl-tRNA synthetase) (ValRS)	valS LA_3763	Leptospira interrogans serogroup Icterohaemorrhagiae serovar Lai (strain 56601)	882	valS	-0.14401	0.432031
Q8EZT9	Uncharacterized protein	LA_3762	Leptospira interrogans serogroup Icterohaemorrhagiae serovar Lai (strain 56601)	142		-0.14083	0.422477
Q8EZU3	RNA-binding protein	LA_3758	Leptospira interrogans serogroup Icterohaemorrhagiae serovar Lai (strain 56601)	86		-0.67346	0.422477
Q8EZU5	Acetyltransferase	rimL LA_3757	Leptospira interrogans serogroup Icterohaemorrhagiae serovar Lai (strain 56601)	188	rimL	0.379066	0.412646
Q8EZU7	Signal peptidase I (EC 3.4.21.89)	LA_3754	Leptospira interrogans serogroup Icterohaemorrhagiae serovar Lai (strain 56601)	198		-1.32193	0.412646
Q8EZU8	Uncharacterized protein	LA_3753	Leptospira interrogans serogroup Icterohaemorrhagiae serovar Lai (strain 56601)	527		0.132133	0.396399
Q8EZU9	Uncharacterized protein	LA_3752	Leptospira interrogans serogroup Icterohaemorrhagiae serovar Lai (strain 56601)	511		0.111092	0.333277
Q8EZV0	Uncharacterized protein	LA_3751	Leptospira interrogans serogroup Icterohaemorrhagiae serovar Lai (strain 56601)	531		0.109695	0.329085
Q8EZV2	Uncharacterized protein	LA_3749	Leptospira interrogans serogroup Icterohaemorrhagiae serovar Lai (strain 56601)	193		-0.68733	0.329085
Q8EZV3	Uncharacterized protein	LA_3748	Leptospira interrogans serogroup Icterohaemorrhagiae serovar Lai (strain 56601)	330		0.106872	0.320615
Q8EZV4	Threonine synthase	thrC LA_3747	Leptospira interrogans serogroup Icterohaemorrhagiae serovar Lai (strain 56601)	449	thrC	0.551885	0.286259
Q8EZV6	Uncharacterized protein	LA_3745	Leptospira interrogans serogroup Icterohaemorrhagiae serovar Lai (strain 56601)	241		-0.52284	0.284339
Q8EZV7	Uncharacterized protein	LA_3744	Leptospira interrogans serogroup Icterohaemorrhagiae serovar Lai (strain 56601)	357		-0.69666	0.284339
Q8EZV9	Uncharacterized protein	LA_3742	Leptospira interrogans serogroup Icterohaemorrhagiae serovar Lai (strain 56601)	231		-0.75147	0.276622
Q8EZW0	Uncharacterized protein	LA_3741	Leptospira interrogans serogroup Icterohaemorrhagiae serovar Lai (strain 56601)	237		1.30801	0.270799
Q8EZW1	Acriflavine resistance protein	LA_3740	Leptospira interrogans serogroup Icterohaemorrhagiae serovar Lai (strain 56601)	649		0.532068	0.270799
Q8EZW2	Acriflavine resistance protein	LA_3739	Leptospira interrogans serogroup Icterohaemorrhagiae serovar Lai (strain 56601)	288		0.482332	0.270799
Q8EZW3	Acriflavine resistance protein	LA_3738	Leptospira interrogans serogroup Icterohaemorrhagiae serovar Lai (strain 56601)	1026		-0.50022	0.270799
Q8EZW4	Heavy metal efflux pump	acrA LA_3737	Leptospira interrogans serogroup Icterohaemorrhagiae serovar Lai (strain 56601)	497	acrA	-0.65517	0.270799
Q8EZW5	TPR-repeat-containing protein	LA_3736	Leptospira interrogans serogroup Icterohaemorrhagiae serovar Lai (strain 56601)	210		-0.66658	0.270799
Q8EZW6	Putative lipoprotein	LA_3735	Leptospira interrogans serogroup Icterohaemorrhagiae serovar Lai (strain 56601)	231		-0.88098	0.270799
Q8EZW7	Cytoplasmic membrane protein	LA_3734	Leptospira interrogans serogroup Icterohaemorrhagiae serovar Lai (strain 56601)	608		-0.9885	0.270799
Q8EZW8	TolC-like outer membrane protein	LA_3733	Leptospira interrogans serogroup Icterohaemorrhagiae serovar Lai (strain 56601)	509		1.07519	0.257904
Q8EZX0	Uncharacterized protein	LA_3731	Leptospira interrogans serogroup Icterohaemorrhagiae serovar Lai (strain 56601)	1059		0.626673	0.257904
Q8EZX1	Putative lipoprotein	LA_3730	Leptospira interrogans serogroup Icterohaemorrhagiae serovar Lai (strain 56601)	955		-0.699	0.257904
Q8EZX4	Uncharacterized protein	LA_3727	Leptospira interrogans serogroup Icterohaemorrhagiae serovar Lai (strain 56601)	141		-1.19429	0.257904
Q8EZX5	Putative lipoprotein	LA_3726	Leptospira interrogans serogroup Icterohaemorrhagiae serovar Lai (strain 56601)	510		0.085707	0.257122
Q8EZX6	Cytoplasmic membrane protein	LA_3725	Leptospira interrogans serogroup Icterohaemorrhagiae serovar Lai (strain 56601)	2785		0.351628	0.244019
Q8EZX7	Putative lipoprotein	LA_3724	Leptospira interrogans serogroup Icterohaemorrhagiae serovar Lai (strain 56601)	202		0.292193	0.244019
Q8EZX8	Uncharacterized protein	LA_3723	Leptospira interrogans serogroup Icterohaemorrhagiae serovar Lai (strain 56601)	63		-0.52492	0.227471
Q8EZX9	Putative lipoprotein	LA_3722	Leptospira interrogans serogroup Icterohaemorrhagiae serovar Lai (strain 56601)	310		0.455229	0.216639
Q8EZY1	Nuclease-like protein	LA_3720	Leptospira interrogans serogroup Icterohaemorrhagiae serovar Lai (strain 56601)	325		-0.68038	0.216639
Q8EZY2	INTEIN_C_TER domain-containing protein	LA_3719	Leptospira interrogans serogroup Icterohaemorrhagiae serovar Lai (strain 56601)	219		-0.72499	0.216639
Q8EZY3	Transposase	LA_3718	Leptospira interrogans serogroup Icterohaemorrhagiae serovar Lai (strain 56601)	316		-0.96297	0.216639
Q8EZY5	Uncharacterized protein	LA_3716	Leptospira interrogans serogroup Icterohaemorrhagiae serovar Lai (strain 56601)	97		0.664483	0.206323
Q8EZY7	Leucine--tRNA ligase (EC 6.1.1.4) (Leucyl-tRNA synthetase) (LeuRS)	leuS LA_3714	Leptospira interrogans serogroup Icterohaemorrhagiae serovar Lai (strain 56601)	863	leuS	-0.9771	0.206323
Q8EZY8	ATPase component of ABC-type antimicrobial peptide transport system	salX LA_3713	Leptospira interrogans serogroup Icterohaemorrhagiae serovar Lai (strain 56601)	260	salX	0.267835	0.202916
Q8EZY9	Predicted ABC-type transport system involved in lysophospholipase L1 biosynthesis, permease component	LA_3712	Leptospira interrogans serogroup Icterohaemorrhagiae serovar Lai (strain 56601)	845		-0.75633	0.190228
Q8EZZ0	Uncharacterized protein	LA_3711	Leptospira interrogans serogroup Icterohaemorrhagiae serovar Lai (strain 56601)	94		0.135535	0.186365
Q8EZZ2	Oxidoreductase	mviM LA_3709	Leptospira interrogans serogroup Icterohaemorrhagiae serovar Lai (strain 56601)	322	mviM	-0.75877	0.163177
Q8EZZ8	Arsenate reductase	LA_3699	Leptospira interrogans serogroup Icterohaemorrhagiae serovar Lai (strain 56601)	208		1.19409	0.142169
Q8EZZ9	Transpeptidase/penicillin binding protein	ftsI LA_3698	Leptospira interrogans serogroup Icterohaemorrhagiae serovar Lai (strain 56601)	602	ftsI	-0.52077	0.142169
Q8F000	MAF_flag10 domain-containing protein	LA_3697	Leptospira interrogans serogroup Icterohaemorrhagiae serovar Lai (strain 56601)	674		1.44943	0.135399
Q8F001	Uncharacterized protein	LA_3696	Leptospira interrogans serogroup Icterohaemorrhagiae serovar Lai (strain 56601)	159		1.29042	0.135399
Q8F002	Tetraacyldisaccharide 4'-kinase (EC 2.7.1.130) (Lipid A 4'-kinase)	lpxK LA_3695	Leptospira interrogans serogroup Icterohaemorrhagiae serovar Lai (strain 56601)	347	lpxK	0.541019	0.135399
Q8F003	ATPase and permease components of ABC-type multidrug transport system	mdlB LA_3694	Leptospira interrogans serogroup Icterohaemorrhagiae serovar Lai (strain 56601)	609	mdlB	0.487486	0.135399
Q8F004	ABC-type dipeptide transport system periplasmic component	LA_3693	Leptospira interrogans serogroup Icterohaemorrhagiae serovar Lai (strain 56601)	519		-0.49818	0.135399
Q8F005	Peptidoglycan glycosyltransferase (EC 2.4.1.129)	mrcA LA_3692	Leptospira interrogans serogroup Icterohaemorrhagiae serovar Lai (strain 56601)	808	mrcA	-0.6529	0.135399
Q8F007	Uncharacterized protein	LA_3690	Leptospira interrogans serogroup Icterohaemorrhagiae serovar Lai (strain 56601)	267		-0.66429	0.135399
Q8F009	Uncharacterized protein	LA_3688	Leptospira interrogans serogroup Icterohaemorrhagiae serovar Lai (strain 56601)	266		-0.92139	0.135399
Q8F012	OmpA family protein	LA_3685	Leptospira interrogans serogroup Icterohaemorrhagiae serovar Lai (strain 56601)	660		1.57821	0.128952
Q8F013	ATPase component of ABC transporter	uup LA_3684	Leptospira interrogans serogroup Icterohaemorrhagiae serovar Lai (strain 56601)	544	uup	0.526069	0.128952
Q8F016	Uncharacterized protein	LA_3681	Leptospira interrogans serogroup Icterohaemorrhagiae serovar Lai (strain 56601)	445		-0.85204	0.128952
Q8F017	Uncharacterized protein	LA_3680	Leptospira interrogans serogroup Icterohaemorrhagiae serovar Lai (strain 56601)	106		-1.074	0.128952
Q8F018	Acetyltransferase	wbbJ LA_3679	Leptospira interrogans serogroup Icterohaemorrhagiae serovar Lai (strain 56601)	218	wbbJ	-0.52492	0.113735
Q8F020	Uncharacterized protein	LA_3677	Leptospira interrogans serogroup Icterohaemorrhagiae serovar Lai (strain 56601)	41		0.455229	0.108319
Q8F021	Acyl-CoA dehydrogenase	caiA LA_3676	Leptospira interrogans serogroup Icterohaemorrhagiae serovar Lai (strain 56601)	571	caiA	-0.67346	0.108319
Q8F022	Uncharacterized protein	LA_3675	Leptospira interrogans serogroup Icterohaemorrhagiae serovar Lai (strain 56601)	489		-0.7084	0.108319
Q8F024	Peptide methionine sulfoxide reductase MsrA (Protein-methionine-S-oxide reductase) (EC 1.8.4.11) (Peptide-methionine (S)-S-oxide reductase) (Peptide Met(O) reductase)	msrA LA_3673	Leptospira interrogans serogroup Icterohaemorrhagiae serovar Lai (strain 56601)	175	msrA	-1.38836	0.108319
Q8F025	Hydrolase or acyltransferase	LA_3672	Leptospira interrogans serogroup Icterohaemorrhagiae serovar Lai (strain 56601)	357		1.32596	0.103161
Q8F028	Putative lipoprotein	LA_3669	Leptospira interrogans serogroup Icterohaemorrhagiae serovar Lai (strain 56601)	347		-0.30757	0.103161
Q8F029	Type-4 uracil-DNA glycosylase (EC 3.2.2.27)	LA_3668	Leptospira interrogans serogroup Icterohaemorrhagiae serovar Lai (strain 56601)	218		1.36793	0.071085
Q8F031	dITP/XTP pyrophosphatase (EC 3.6.1.66) (Non-canonical purine NTP pyrophosphatase) (Non-standard purine NTP pyrophosphatase) (Nucleoside-triphosphate diphosphatase) (Nucleoside-triphosphate pyrophosphatase) (NTPase)	LA_3666	Leptospira interrogans serogroup Icterohaemorrhagiae serovar Lai (strain 56601)	197		-0.53116	0.071085
Q8F032	Anti-sigma factor antagonist	LA_3665	Leptospira interrogans serogroup Icterohaemorrhagiae serovar Lai (strain 56601)	112		1.3454	0.0677
Q8F034	Uncharacterized protein	LA_3664	Leptospira interrogans serogroup Icterohaemorrhagiae serovar Lai (strain 56601)	368		-0.49411	0.0677
Q8F035	Two-component hybrid sensor and regulator	LA_3662	Leptospira interrogans serogroup Icterohaemorrhagiae serovar Lai (strain 56601)	696		-0.49614	0.0677
Q8F036	Hydrolase	LA_3661	Leptospira interrogans serogroup Icterohaemorrhagiae serovar Lai (strain 56601)	266		-0.64837	0.0677
Q8F037	Ketosteroid isomerase-related protein	LA_3660	Leptospira interrogans serogroup Icterohaemorrhagiae serovar Lai (strain 56601)	156		-0.662	0.0677
Q8F038	Uncharacterized protein	LA_3659	Leptospira interrogans serogroup Icterohaemorrhagiae serovar Lai (strain 56601)	246		-0.89164	0.0677
Q8F040	Two-component response regulator	LA_3657	Leptospira interrogans serogroup Icterohaemorrhagiae serovar Lai (strain 56601)	227		-0.98279	0.0677
Q8F044	Uncharacterized protein	LA_3653	Leptospira interrogans serogroup Icterohaemorrhagiae serovar Lai (strain 56601)	159		-1.64837	0.0677
Q8F045	RNA polymerase ECF-type sigma factor	rpoE LA_3652	Leptospira interrogans serogroup Icterohaemorrhagiae serovar Lai (strain 56601)	181	rpoE	-0.72977	0.064476
Q8F046	Uncharacterized protein	LA_3651	Leptospira interrogans serogroup Icterohaemorrhagiae serovar Lai (strain 56601)	87		-0.91866	0.064476
Q8F048	Putative lipoprotein	LA_3649	Leptospira interrogans serogroup Icterohaemorrhagiae serovar Lai (strain 56601)	296		0.008648	0.025943
Q8F049	Putative lipoprotein	LA_3648	Leptospira interrogans serogroup Icterohaemorrhagiae serovar Lai (strain 56601)	185		0.020058	0.025598
Q8F051	SCO2/SenC family protein	LA_3646	Leptospira interrogans serogroup Icterohaemorrhagiae serovar Lai (strain 56601)	245		0.437228	0.021336
Q8F052	Single-stranded DNA-binding protein (SSB)	ssb LA_3645	Leptospira interrogans serogroup Icterohaemorrhagiae serovar Lai (strain 56601)	117	ssb	0.060173	0.0128

## Sheet: RGA Proteomics p adj 0.05
Entry	Protein names	Gene names	Organism	Length	Gene names (primary )	Log2_FC	minus_Log10_ pValue
Q8F349	Glycosylhydrolase	bglX LA_2561	Leptospira interrogans serogroup Icterohaemorrhagiae serovar Lai (strain 56601)	619	bglX	5.91986	12.0905
Q8EZC7	Acyl-CoA dehydrogenase	caiA LA_3928	Leptospira interrogans serogroup Icterohaemorrhagiae serovar Lai (strain 56601)	586	caiA	5.36412	16.4967
Q8F6Q0	Chemotaxis protein CheA (EC 2.7.13.3)	cheA LA_1251	Leptospira interrogans serogroup Icterohaemorrhagiae serovar Lai (strain 56601)	1070	cheA	5.36149	13.6255
Q8F5D9	Methylase of chemotaxis methyl-accepting protein	cheR LA_1743	Leptospira interrogans serogroup Icterohaemorrhagiae serovar Lai (strain 56601)	304	cheR	5.3242	16.4967
Q8F4N3	Flagellar motor switch protein FliG	fliG LA_2007	Leptospira interrogans serogroup Icterohaemorrhagiae serovar Lai (strain 56601)	339	fliG	5.27225	11.6321
Q8F3H6	Chemotaxis protein CheW	cheW LA_2427	Leptospira interrogans serogroup Icterohaemorrhagiae serovar Lai (strain 56601)	171	cheW	5.27225	9.24624
Q8F0C1	Flagellar protein FliL	fliL LA_3575	Leptospira interrogans serogroup Icterohaemorrhagiae serovar Lai (strain 56601)	174	fliL	5.25092	16.4967
Q8EZS3	LigB-like protein	LA_3778	Leptospira interrogans serogroup Icterohaemorrhagiae serovar Lai (strain 56601)	1889		4.70244	9.56017
Q8F7F0	Fibronectin type-III domain-containing protein	LA_0995	Leptospira interrogans serogroup Icterohaemorrhagiae serovar Lai (strain 56601)	271		4.70244	9.34756
Q8F237	Uncharacterized protein	LA_2940	Leptospira interrogans serogroup Icterohaemorrhagiae serovar Lai (strain 56601)	349		4.63326	16.4967
Q8F613	Cytoplasmic membrane protein	LA_1499	Leptospira interrogans serogroup Icterohaemorrhagiae serovar Lai (strain 56601)	1196		4.39561	16.4967
Q8F927	Uncharacterized protein	LA_0370	Leptospira interrogans serogroup Icterohaemorrhagiae serovar Lai (strain 56601)	577		4.3826	7.66554
Q8F8R1	Putative lipoprotein	LA_0494	Leptospira interrogans serogroup Icterohaemorrhagiae serovar Lai (strain 56601)	231		4.3826	6.88905
Q8F7R5	Uncharacterized protein	LA_0879	Leptospira interrogans serogroup Icterohaemorrhagiae serovar Lai (strain 56601)	156		4.29065	6.79809
Q8F8F9	Transcriptional regulator	LA_0598	Leptospira interrogans serogroup Icterohaemorrhagiae serovar Lai (strain 56601)	146		4.1811	6.11669
Q8F4G0	Flagellar motor switch protein FliM	fliM LA_2081	Leptospira interrogans serogroup Icterohaemorrhagiae serovar Lai (strain 56601)	341	fliM	4.13011	7.00155
Q8F3M5	Type II secretory pathway component protein C	gspC LA_2376	Leptospira interrogans serogroup Icterohaemorrhagiae serovar Lai (strain 56601)	302	gspC	4.02379	16.4967
Q8EXG7	Na+/solute symporter	putP LB_245	Leptospira interrogans serogroup Icterohaemorrhagiae serovar Lai (strain 56601)	462	putP	3.95866	11.7949
Q8F3M6	Type II secretory pathway component protein D	gspD LA_2375	Leptospira interrogans serogroup Icterohaemorrhagiae serovar Lai (strain 56601)	596	gspD	3.95866	7.2265
Q8F3B8	Predicted membrane protein involved in D-alaninealginate export/acetyltransferase of MBOAT family	dltB LA_2489	Leptospira interrogans serogroup Icterohaemorrhagiae serovar Lai (strain 56601)	478	dltB	3.82843	5.08384
Q8F3M7	Protein-secreting ATPase (EC 7.4.2.8)	gspE LA_2374	Leptospira interrogans serogroup Icterohaemorrhagiae serovar Lai (strain 56601)	557	gspE	3.75521	5.33827
Q8F3M8	Type II secretory pathway component protein F	gspF LA_2373	Leptospira interrogans serogroup Icterohaemorrhagiae serovar Lai (strain 56601)	408	gspF	3.63006	8.59816
Q8F3M9	Type II secretory pathway component protein G	gspG LA_2372	Leptospira interrogans serogroup Icterohaemorrhagiae serovar Lai (strain 56601)	158	gspG	3.60063	16.4967
Q8F5Z7	RNA-binding protein Hfq	hfq LA_1517	Leptospira interrogans serogroup Icterohaemorrhagiae serovar Lai (strain 56601)	85	hfq	3.54127	7.00155
Q8F808	TM2 domain-containing protein	LA_0782	Leptospira interrogans serogroup Icterohaemorrhagiae serovar Lai (strain 56601)	106		3.51488	7.58033
Q8F3D6	Putative lipoprotein	LA_2470	Leptospira interrogans serogroup Icterohaemorrhagiae serovar Lai (strain 56601)	183		3.35516	5.00161
Q8F528	Catalase (EC 1.11.1.6)	katE LA_1859	Leptospira interrogans serogroup Icterohaemorrhagiae serovar Lai (strain 56601)	481	katE	3.35403	4.70883
G1UB25	Outer membrane lipoprotein LipL21	lipL21 LA_0011	Leptospira interrogans serogroup Icterohaemorrhagiae serovar Lai (strain 56601)	186	lipL21	3.31019	6.43756
O34094	LipL32	lipL32 LA_2637	Leptospira interrogans serogroup Icterohaemorrhagiae serovar Lai (strain 56601)	272	lipL32	3.27426	16.4967
Q8F0B9	Endoflagellar motor protein A	motA LA_3577	Leptospira interrogans serogroup Icterohaemorrhagiae serovar Lai (strain 56601)	260	motA	3.2228	7.16211
Q8F3V5	LipL45	lipL45 LA_2295	Leptospira interrogans serogroup Icterohaemorrhagiae serovar Lai (strain 56601)	388	lipL45	3.2228	3.94095
Q8F6B8	Uncharacterized protein	LA_1390	Leptospira interrogans serogroup Icterohaemorrhagiae serovar Lai (strain 56601)	250		3.1478	16.4967
Q8F3Z3	Predicted membrane protein involved in D-alaninealginate export/acetyltransferase of MBOAT family	dltB LA_2256	Leptospira interrogans serogroup Icterohaemorrhagiae serovar Lai (strain 56601)	494	dltB	3.1478	5.77695
Q8EZN4	EVE domain-containing protein	LA_3818	Leptospira interrogans serogroup Icterohaemorrhagiae serovar Lai (strain 56601)	156		3.11103	5.59407
Q8F432	Endoflagellar motor protein B	motB LA_2215	Leptospira interrogans serogroup Icterohaemorrhagiae serovar Lai (strain 56601)	336	motB	3.09238	16.4967
Q8F4S9	Protein translocase subunit SecA (EC 7.4.2.8)	secA LA_1960	Leptospira interrogans serogroup Icterohaemorrhagiae serovar Lai (strain 56601)	908	secA	3.0365	16.4967
Q8F706	Protein translocase subunit SecD	secD LA_1142	Leptospira interrogans serogroup Icterohaemorrhagiae serovar Lai (strain 56601)	642	secD	3.0365	5.66008
Q8F3C8	Hypothetical lipoprotein	LA_2478	Leptospira interrogans serogroup Icterohaemorrhagiae serovar Lai (strain 56601)	124		2.93357	13.6255
Q8F142	Uridylate kinase (UK) (EC 2.7.4.22) (Uridine monophosphate kinase) (UMP kinase) (UMPK)	pyrH LA_3296	Leptospira interrogans serogroup Icterohaemorrhagiae serovar Lai (strain 56601)	248	pyrH	2.90246	7.13918
Q8F0R6	Protein translocase subunit SecE	secE LA_3426	Leptospira interrogans serogroup Icterohaemorrhagiae serovar Lai (strain 56601)	62	secE	2.90246	3.62647
Q8F705	Protein-export membrane protein SecF	secF LA_1143	Leptospira interrogans serogroup Icterohaemorrhagiae serovar Lai (strain 56601)	312	secF	2.59837	5.10717
Q8F5I6	Protein-export membrane protein SecG	secG LA_1695	Leptospira interrogans serogroup Icterohaemorrhagiae serovar Lai (strain 56601)	111	secG	2.584	16.4967
Q8F3C9	TfoX-like protein	tfoX LA_2477	Leptospira interrogans serogroup Icterohaemorrhagiae serovar Lai (strain 56601)	121	tfoX	2.55287	5.95316
G1UB19	Protein translocase subunit SecY	secY LA_0759	Leptospira interrogans serogroup Icterohaemorrhagiae serovar Lai (strain 56601)	460	secY	2.55287	4.31964
Q8F7E3	Virulence-associated protein VagC	vagC LA_1002	Leptospira interrogans serogroup Icterohaemorrhagiae serovar Lai (strain 56601)	76	vagC	2.3417	2.97208
Q8F539	ISLbp1 transposase	LA_1848	Leptospira interrogans serogroup Icterohaemorrhagiae serovar Lai (strain 56601)	180		2.28718	2.32384
Q8F3I0	Chemotaxis response regulator CheY	LA_2423	Leptospira interrogans serogroup Icterohaemorrhagiae serovar Lai (strain 56601)	120		2.18333	3.55826
Q8F1S8	Hemolysin	LA_3050	Leptospira interrogans serogroup Icterohaemorrhagiae serovar Lai (strain 56601)	239		2.12035	3.61859
Q8F475	Lipoprotein with phospholipase D domain	LA_2170	Leptospira interrogans serogroup Icterohaemorrhagiae serovar Lai (strain 56601)	547		2.06833	2.59682
Q8F8L7	Transcriptional regulator	LA_0538	Leptospira interrogans serogroup Icterohaemorrhagiae serovar Lai (strain 56601)	234		2.06316	5.46936
Q8F8F0	MCE-related protein	LA_0607	Leptospira interrogans serogroup Icterohaemorrhagiae serovar Lai (strain 56601)	266		2.05311	14.0428
Q8F9Y8	Methyl-accepting chemotaxis protein	LA_0049	Leptospira interrogans serogroup Icterohaemorrhagiae serovar Lai (strain 56601)	565		2.00827	4.10937
Q8F882	Methyl-accepting chemotaxis protein	LA_0676	Leptospira interrogans serogroup Icterohaemorrhagiae serovar Lai (strain 56601)	691		2.00827	2.79509
Q8F7S2	Microbial collagenase (EC 3.4.24.3)	LA_0872	Leptospira interrogans serogroup Icterohaemorrhagiae serovar Lai (strain 56601)	888		2.0072	3.71998
Q8F9H3	OmpA family lipoprotein	LA_0222	Leptospira interrogans serogroup Icterohaemorrhagiae serovar Lai (strain 56601)	195		1.98586	2.06399
G1UB30	OmpL1	LA_3138	Leptospira interrogans serogroup Icterohaemorrhagiae serovar Lai (strain 56601)	320		1.88362	6.38517
Q8F9P0	ACT domain-containing protein	LA_0151	Leptospira interrogans serogroup Icterohaemorrhagiae serovar Lai (strain 56601)	204		1.86592	2.61014
Q8F8H4	Outer membrane protein TolC	LA_0581	Leptospira interrogans serogroup Icterohaemorrhagiae serovar Lai (strain 56601)	459		1.85519	6.16729
Q8F992	Putative lipoprotein	LA_0303	Leptospira interrogans serogroup Icterohaemorrhagiae serovar Lai (strain 56601)	117		1.83592	7.33275
Q8F7X9	PINc domain-containing protein	LA_0813	Leptospira interrogans serogroup Icterohaemorrhagiae serovar Lai (strain 56601)	150		1.78492	2.47328
Q8CXT3	Predicted phospholipase	LA_1541	Leptospira interrogans serogroup Icterohaemorrhagiae serovar Lai (strain 56601)	300		1.78492	1.93007
Q8CVE4	TolB-related protein	LA_3067	Leptospira interrogans serogroup Icterohaemorrhagiae serovar Lai (strain 56601)	2588		1.77231	4.86873
Q8CVE2	TolC family protein	LA_3927	Leptospira interrogans serogroup Icterohaemorrhagiae serovar Lai (strain 56601)	623		1.76426	2.30377
Q8EZX2	Fimh-like protein	LA_3729	Leptospira interrogans serogroup Icterohaemorrhagiae serovar Lai (strain 56601)	179		1.7277	5.45721
Q8F7E1	Putative lipoprotein	LA_1004	Leptospira interrogans serogroup Icterohaemorrhagiae serovar Lai (strain 56601)	229		1.71017	4.6202
D4YW40	PINc domain-containing protein	LA_1816a	Leptospira interrogans serogroup Icterohaemorrhagiae serovar Lai (strain 56601)	138		1.69644	2.84712
Q8EXD0	TonB protein	LB_283	Leptospira interrogans serogroup Icterohaemorrhagiae serovar Lai (strain 56601)	216		1.62387	4.26007
Q8F3Z8	Endonuclease	LA_2250	Leptospira interrogans serogroup Icterohaemorrhagiae serovar Lai (strain 56601)	288		1.62387	2.85371
Q8F585	PINc domain-containing protein	LA_1799	Leptospira interrogans serogroup Icterohaemorrhagiae serovar Lai (strain 56601)	148		1.62152	2.09748
Q8F3N3	Type II secretion pathway related protein etpK-like protein	LA_2368	Leptospira interrogans serogroup Icterohaemorrhagiae serovar Lai (strain 56601)	421		1.60692	1.82166
Q8F3N2	Type II secretion system protein J	LA_2369	Leptospira interrogans serogroup Icterohaemorrhagiae serovar Lai (strain 56601)	214		1.58256	1.71829
Q8F339	TPR-repeat-containing protein	pilF LA_2572	Leptospira interrogans serogroup Icterohaemorrhagiae serovar Lai (strain 56601)	369	pilF	1.57821	3.16491
P59115	Sphingomyelinase C 1 (EC 3.1.4.12) (Sphingomyelin phosphodiesterase 1) (SMase 1)	sph1 LA_1027	Leptospira interrogans serogroup Icterohaemorrhagiae serovar Lai (strain 56601)	597	sph1	1.57676	6.73071
P59116	Sphingomyelinase C 2 (EC 3.1.4.12) (Sphingomyelin phosphodiesterase 2) (SMase 2)	sph2 LA_1029	Leptospira interrogans serogroup Icterohaemorrhagiae serovar Lai (strain 56601)	623	sph2	1.57434	3.14181
Q8F213	Leucine-rich repeat protein	LA_2964	Leptospira interrogans serogroup Icterohaemorrhagiae serovar Lai (strain 56601)	426		1.57289	1.4822
Q8F1V0	Leucine-rich repeat containing protein	LA_3028	Leptospira interrogans serogroup Icterohaemorrhagiae serovar Lai (strain 56601)	685		1.57289	1.40454
Q8F8F2	SET family protein	LA_0605	Leptospira interrogans serogroup Icterohaemorrhagiae serovar Lai (strain 56601)	176		1.5612	1.84358
Q8F8N0	Putative lipoprotein	LA_0525	Leptospira interrogans serogroup Icterohaemorrhagiae serovar Lai (strain 56601)	127		1.55336	1.59454
Q8F5I8	Signal transduction histidine kinase	baeS LA_1693	Leptospira interrogans serogroup Icterohaemorrhagiae serovar Lai (strain 56601)	377	baeS	1.55189	1.80494
Q8EY75	Uncharacterized protein	LA_4342	Leptospira interrogans serogroup Icterohaemorrhagiae serovar Lai (strain 56601)	115		1.54992	1.54961
Q8F1P9	Adenylosuccinate lyase (ASL) (EC 4.3.2.2) (Adenylosuccinase)	purB LA_3080	Leptospira interrogans serogroup Icterohaemorrhagiae serovar Lai (strain 56601)	433	purB	1.54399	1.37904
Q8F0S0	50S ribosomal protein L10	rplJ LA_3422	Leptospira interrogans serogroup Icterohaemorrhagiae serovar Lai (strain 56601)	177	rplJ	1.54151	2.61368
Q8F7Q4	NADH-quinone oxidoreductase subunit F (EC 7.1.1.-)	nuoF LA_0890	Leptospira interrogans serogroup Icterohaemorrhagiae serovar Lai (strain 56601)	443	nuoF	1.53754	1.37382
Q8F8P2	UDP-3-O-[3-hydroxymyristoyl] glucosamine N-acyltransferase	lpxD LA_0512	Leptospira interrogans serogroup Icterohaemorrhagiae serovar Lai (strain 56601)	340	lpxD	1.53057	1.97921
Q8F6F6	Capsule biosynthesis protein CapA (Poly-gamma-glutamate biosynthesis protein)	LA_1351	Leptospira interrogans serogroup Icterohaemorrhagiae serovar Lai (strain 56601)	342		1.53057	1.49714
Q8F527	Histidine kinase sensor protein	LA_1860	Leptospira interrogans serogroup Icterohaemorrhagiae serovar Lai (strain 56601)	739		1.52957	2.1671
Q8F276	Uncharacterized protein	LA_2900	Leptospira interrogans serogroup Icterohaemorrhagiae serovar Lai (strain 56601)	270		1.52957	1.48719
Q8CXU0	Recombination factor protein RarA	LA_1179	Leptospira interrogans serogroup Icterohaemorrhagiae serovar Lai (strain 56601)	423		1.40272	1.89616
Q8CXU1	tRNA pseudouridine synthase B (EC 5.4.99.25) (tRNA pseudouridine(55) synthase) (Psi55 synthase) (tRNA pseudouridylate synthase) (tRNA-uridine isomerase)	truB LA_0945	Leptospira interrogans serogroup Icterohaemorrhagiae serovar Lai (strain 56601)	309	truB	1.40272	1.35453
Q8CXU2	rRNA methylase	spoU LA_0787	Leptospira interrogans serogroup Icterohaemorrhagiae serovar Lai (strain 56601)	274	spoU	1.39999	1.32966
Q8CXU3	Uncharacterized protein	LA_0471	Leptospira interrogans serogroup Icterohaemorrhagiae serovar Lai (strain 56601)	157		1.39944	1.98568
Q8CXU4	FOG:HEAT repeat protein	LA_0466	Leptospira interrogans serogroup Icterohaemorrhagiae serovar Lai (strain 56601)	438		1.3989	1.48854
Q8CXU5	Rhodanese-like protein	pspE LA_0449	Leptospira interrogans serogroup Icterohaemorrhagiae serovar Lai (strain 56601)	111	pspE	1.39726	1.48854
Q8CXU6	Lipase/esterase	LA_0397	Leptospira interrogans serogroup Icterohaemorrhagiae serovar Lai (strain 56601)	216		1.39616	1.33664
Q8CXU7	cAMP-binding protein	crp LA_0309	Leptospira interrogans serogroup Icterohaemorrhagiae serovar Lai (strain 56601)	221	crp	1.39287	1.9681
Q8CXU8	Uncharacterized protein	LA_0102	Leptospira interrogans serogroup Icterohaemorrhagiae serovar Lai (strain 56601)	515		1.39287	1.5809
Q8CXU9	Dioxygenase superfamily protein	LA_0076	Leptospira interrogans serogroup Icterohaemorrhagiae serovar Lai (strain 56601)	122		1.39287	1.36063
Q8EX50	Uncharacterized protein	LB_367	Leptospira interrogans serogroup Icterohaemorrhagiae serovar Lai (strain 56601)	312		1.39232	1.94345
Q8EX51	ParB	parB LB_366	Leptospira interrogans serogroup Icterohaemorrhagiae serovar Lai (strain 56601)	281	parB	1.39012	1.40026
Q8EX52	ParA	parA LB_365	Leptospira interrogans serogroup Icterohaemorrhagiae serovar Lai (strain 56601)	250	parA	1.38847	2.05535
Q8EX53	Response regulator	LB_364	Leptospira interrogans serogroup Icterohaemorrhagiae serovar Lai (strain 56601)	456		1.38681	1.36949
Q8EX54	Uncharacterized protein	LB_363	Leptospira interrogans serogroup Icterohaemorrhagiae serovar Lai (strain 56601)	336		1.3846	2.04506
Q8EX55	Uncharacterized protein	LB_362	Leptospira interrogans serogroup Icterohaemorrhagiae serovar Lai (strain 56601)	324		1.3835	1.52961
Q8EX56	Uncharacterized protein	LB_361	Leptospira interrogans serogroup Icterohaemorrhagiae serovar Lai (strain 56601)	126		1.38239	1.36772
Q8EX58	Predicted membrane protein involved in D-alaninealginate export/acetyltransferase of MBOAT family	dltB LB_359	Leptospira interrogans serogroup Icterohaemorrhagiae serovar Lai (strain 56601)	487	dltB	1.37907	1.58775
Q8EX59	Uncharacterized protein	LB_358	Leptospira interrogans serogroup Icterohaemorrhagiae serovar Lai (strain 56601)	521		1.37796	1.36141
Q8EX61	Uncharacterized protein	LB_354	Leptospira interrogans serogroup Icterohaemorrhagiae serovar Lai (strain 56601)	653		1.37573	1.36141
Q8EX62	Pyruvate kinase (EC 2.7.1.40)	pykF LB_353	Leptospira interrogans serogroup Icterohaemorrhagiae serovar Lai (strain 56601)	486	pykF	1.37351	1.32315
Q8EX64	Uncharacterized protein	LB_351	Leptospira interrogans serogroup Icterohaemorrhagiae serovar Lai (strain 56601)	125		1.37016	1.34681
Q8EX67	Uncharacterized protein	LB_348	Leptospira interrogans serogroup Icterohaemorrhagiae serovar Lai (strain 56601)	146		1.36793	1.6381
Q8EX65	Putative lipoprotein	LB_350	Leptospira interrogans serogroup Icterohaemorrhagiae serovar Lai (strain 56601)	136		1.36793	1.30251
Q8EX69	Putative transposase	LB_345	Leptospira interrogans serogroup Icterohaemorrhagiae serovar Lai (strain 56601)	389		1.36681	2.09824
Q8EX71	Uncharacterized protein	LB_343	Leptospira interrogans serogroup Icterohaemorrhagiae serovar Lai (strain 56601)	155		1.36569	1.32892
Q8EX72	Uncharacterized protein	LB_342	Leptospira interrogans serogroup Icterohaemorrhagiae serovar Lai (strain 56601)	89		1.36457	3.73633
Q8EX73	Uncharacterized protein	LB_341	Leptospira interrogans serogroup Icterohaemorrhagiae serovar Lai (strain 56601)	127		1.36177	1.32966
Q8EX74	Uncharacterized protein	LB_340	Leptospira interrogans serogroup Icterohaemorrhagiae serovar Lai (strain 56601)	137		1.35783	1.41755
Q8EX75	Uncharacterized protein	LB_339	Leptospira interrogans serogroup Icterohaemorrhagiae serovar Lai (strain 56601)	60		1.35727	1.92958
Q8EX80	Uncharacterized protein	LB_334	Leptospira interrogans serogroup Icterohaemorrhagiae serovar Lai (strain 56601)	219		1.35727	1.83877
Q8EX77	Uncharacterized protein	LB_337	Leptospira interrogans serogroup Icterohaemorrhagiae serovar Lai (strain 56601)	271		1.35727	1.45844
Q8EX81	Response regulator	ompR LB_333	Leptospira interrogans serogroup Icterohaemorrhagiae serovar Lai (strain 56601)	241	ompR	1.35502	1.7291
Q8EX82	Uncharacterized protein	LB_332	Leptospira interrogans serogroup Icterohaemorrhagiae serovar Lai (strain 56601)	131		1.35389	1.7291
Q8EX83	Uncharacterized protein	LB_330	Leptospira interrogans serogroup Icterohaemorrhagiae serovar Lai (strain 56601)	109		1.35332	1.3058
Q8EX85	Lysyl-tRNA synthetase	LB_329	Leptospira interrogans serogroup Icterohaemorrhagiae serovar Lai (strain 56601)	338		1.35219	1.9099
Q8EX86	OmpA-family protein	LB_328	Leptospira interrogans serogroup Icterohaemorrhagiae serovar Lai (strain 56601)	383		1.35163	1.59454
Q8EX87	Aconitate hydratase A (EC 4.2.1.3) (Iron-responsive protein-like) (RNA-binding protein)	acnA LB_327	Leptospira interrogans serogroup Icterohaemorrhagiae serovar Lai (strain 56601)	757	acnA	1.35106	2.60145
Q8EX89	Transcriptional regulator	LB_325	Leptospira interrogans serogroup Icterohaemorrhagiae serovar Lai (strain 56601)	242		1.3505	1.35097
Q8EX91	Transglycosylase	mltE LB_323	Leptospira interrogans serogroup Icterohaemorrhagiae serovar Lai (strain 56601)	205	mltE	1.34937	1.89646
Q8EX93	Uncharacterized protein	LB_321	Leptospira interrogans serogroup Icterohaemorrhagiae serovar Lai (strain 56601)	199		1.3454	1.69157
Q8EX92	Histidine kinase sensor protein	LB_322	Leptospira interrogans serogroup Icterohaemorrhagiae serovar Lai (strain 56601)	771		1.3454	1.35549
Q8EX95	Uncharacterized protein	LB_319	Leptospira interrogans serogroup Icterohaemorrhagiae serovar Lai (strain 56601)	303		1.34426	1.50128
Q8EX94	MgtE_N domain-containing protein	LB_320	Leptospira interrogans serogroup Icterohaemorrhagiae serovar Lai (strain 56601)	263		1.34426	1.37794
Q8EX96	Putative acyltransferase	LB_318	Leptospira interrogans serogroup Icterohaemorrhagiae serovar Lai (strain 56601)	381		1.34142	2.1699
Q8EX97	Alanine racemase (EC 5.1.1.1)	alr LB_317	Leptospira interrogans serogroup Icterohaemorrhagiae serovar Lai (strain 56601)	389	alr	1.34085	1.7291
Q8EX98	Uncharacterized protein	LB_316	Leptospira interrogans serogroup Icterohaemorrhagiae serovar Lai (strain 56601)	162		1.338	1.5234
Q8EXA2	S-adenosylmethionine decarboxylase	speD LB_312	Leptospira interrogans serogroup Icterohaemorrhagiae serovar Lai (strain 56601)	288	speD	1.33685	1.33664
Q8EXA3	Polyamine aminopropyltransferase 2 (Putrescine aminopropyltransferase 2) (PAPT 2) (Spermidine synthase 2) (SPDS 2) (SPDSY 2) (EC 2.5.1.16)	speE2 LB_311	Leptospira interrogans serogroup Icterohaemorrhagiae serovar Lai (strain 56601)	280	speE2	1.33514	1.50542
Q8EXA4	Orotidine 5'-phosphate decarboxylase (EC 4.1.1.23) (OMP decarboxylase) (OMPDCase) (OMPdecase)	pyrF LB_310	Leptospira interrogans serogroup Icterohaemorrhagiae serovar Lai (strain 56601)	275	pyrF	1.33342	1.50701
Q8EXA7	Uncharacterized protein	LB_307	Leptospira interrogans serogroup Icterohaemorrhagiae serovar Lai (strain 56601)	152		1.33171	1.82113
Q8EXA5	Uncharacterized protein	LB_309	Leptospira interrogans serogroup Icterohaemorrhagiae serovar Lai (strain 56601)	400		1.33171	1.424
Q8EXA9	Cytoplasmic membrane protein	LB_305	Leptospira interrogans serogroup Icterohaemorrhagiae serovar Lai (strain 56601)	164		1.33113	2.14192
Q8EXB0	IS1501 transposase	LB_304	Leptospira interrogans serogroup Icterohaemorrhagiae serovar Lai (strain 56601)	99		1.33113	1.36772
Q8EXB2	Uncharacterized protein	LB_301	Leptospira interrogans serogroup Icterohaemorrhagiae serovar Lai (strain 56601)	251		1.32884	1.80798
Q8EXB3	Uncharacterized protein	LB_300	Leptospira interrogans serogroup Icterohaemorrhagiae serovar Lai (strain 56601)	68		1.32711	1.36772
Q8EXB4	Hypothetical lipoprotein	LB_299	Leptospira interrogans serogroup Icterohaemorrhagiae serovar Lai (strain 56601)	167		1.32596	1.70946
Q8EXB5	L-lysine 2, 3-aminomutase	kamA LB_298	Leptospira interrogans serogroup Icterohaemorrhagiae serovar Lai (strain 56601)	365	kamA	1.32539	1.34421
Q8EXB6	ABC-type phosphate transport system protein PstS	pstS LB_297	Leptospira interrogans serogroup Icterohaemorrhagiae serovar Lai (strain 56601)	299	pstS	1.32539	1.32892
Q8EXB8	Putative transposase	LB_295	Leptospira interrogans serogroup Icterohaemorrhagiae serovar Lai (strain 56601)	389		1.32308	1.32315
Q8EXB9	Elongation factor P (EF-P)	efp LB_294	Leptospira interrogans serogroup Icterohaemorrhagiae serovar Lai (strain 56601)	188	efp	1.32193	2.20864
Q8EXC0	Acireductone dioxygenase (1,2-dihydroxy-3-keto-5-methylthiopentene dioxygenase) (DHK-MTPene dioxygenase) (Acireductone dioxygenase (Fe(2+)-requiring)) (ARD') (Fe-ARD) (EC 1.13.11.54) (Acireductone dioxygenase (Ni(2+)-requiring)) (ARD) (Ni-ARD) (EC 1.13.11.53)	mtnD LB_293	Leptospira interrogans serogroup Icterohaemorrhagiae serovar Lai (strain 56601)	177	mtnD	1.32193	1.49041
Q8EXC1	Methylthioribulose-1-phosphate dehydratase (MTRu-1-P dehydratase) (EC 4.2.1.109)	mtnB LB_292	Leptospira interrogans serogroup Icterohaemorrhagiae serovar Lai (strain 56601)	249	mtnB	1.31615	1.67153
Q8EXC2	Short chain dehydrogenase	dltE LB_291	Leptospira interrogans serogroup Icterohaemorrhagiae serovar Lai (strain 56601)	232	dltE	1.31557	1.31746
Q8EXC3	Histidine kinase sensor protein	LB_290	Leptospira interrogans serogroup Icterohaemorrhagiae serovar Lai (strain 56601)	847		1.31499	1.40734
Q8EXC5	Uncharacterized protein	LB_288	Leptospira interrogans serogroup Icterohaemorrhagiae serovar Lai (strain 56601)	143		1.31267	1.66342
Q8EXC4	Uncharacterized protein	LB_289	Leptospira interrogans serogroup Icterohaemorrhagiae serovar Lai (strain 56601)	143		1.31267	1.45344
Q8EXC6	Yip1 domain-containing protein	LB_287	Leptospira interrogans serogroup Icterohaemorrhagiae serovar Lai (strain 56601)	242		1.31267	1.33132
Q8EXC7	Glutamate synthase	gltB LB_286	Leptospira interrogans serogroup Icterohaemorrhagiae serovar Lai (strain 56601)	533	gltB	1.31208	1.74177
Q8EXC8	Metallophos domain-containing protein	LB_285	Leptospira interrogans serogroup Icterohaemorrhagiae serovar Lai (strain 56601)	264		0.93885	1.9651
Q8EXD1	ExbD-related biopolymer transport protein	exbD LB_282	Leptospira interrogans serogroup Icterohaemorrhagiae serovar Lai (strain 56601)	134	exbD	0.928276	1.72097
Q8EXD2	TolQ-like transport protein	tolQ LB_281	Leptospira interrogans serogroup Icterohaemorrhagiae serovar Lai (strain 56601)	204	tolQ	0.926759	1.53485
Q8EXD3	Uncharacterized protein	LB_280	Leptospira interrogans serogroup Icterohaemorrhagiae serovar Lai (strain 56601)	171		0.906891	2.13964
Q8EXD4	Plug domain-containing protein	LB_279	Leptospira interrogans serogroup Icterohaemorrhagiae serovar Lai (strain 56601)	879		0.896853	2.04691
Q8EXD5	Uncharacterized protein	LB_278	Leptospira interrogans serogroup Icterohaemorrhagiae serovar Lai (strain 56601)	149		0.889084	1.40651
Q8EXD6	Uncharacterized protein	LB_277	Leptospira interrogans serogroup Icterohaemorrhagiae serovar Lai (strain 56601)	229		0.884403	1.56778
Q8EXD7	Uncharacterized protein	LB_276	Leptospira interrogans serogroup Icterohaemorrhagiae serovar Lai (strain 56601)	125		0.872632	1.44995
Q8EXD8	Protein kinase involved in LAO/AO amino acid transport	argK LB_275	Leptospira interrogans serogroup Icterohaemorrhagiae serovar Lai (strain 56601)	351	argK	0.866315	1.65737
Q8EXD9	Methylmalonyl-CoA mutase	sbm LB_274	Leptospira interrogans serogroup Icterohaemorrhagiae serovar Lai (strain 56601)	732	sbm	0.857583	2.39227
Q8EXE0	Methylmalonyl-CoA mutase	sbm LB_273	Leptospira interrogans serogroup Icterohaemorrhagiae serovar Lai (strain 56601)	626	sbm	0.843984	1.35505
Q8EXE1	Integral membrane protein TerC	terC LB_272	Leptospira interrogans serogroup Icterohaemorrhagiae serovar Lai (strain 56601)	212	terC	0.842375	1.41945
Q8EXE2	Permease	LB_271	Leptospira interrogans serogroup Icterohaemorrhagiae serovar Lai (strain 56601)	120		0.838347	1.36772
Q8EXE4	YhhN-like protein	LB_269	Leptospira interrogans serogroup Icterohaemorrhagiae serovar Lai (strain 56601)	208		0.813114	1.58553
Q8EXE5	Rubrerythrin domain-containing protein	LB_268	Leptospira interrogans serogroup Icterohaemorrhagiae serovar Lai (strain 56601)	289		0.813114	1.32892
Q8F053	Enoyl-CoA hydratase	LA_3644	Leptospira interrogans serogroup Icterohaemorrhagiae serovar Lai (strain 56601)	267		0.813114	1.32892
Q8F055	Uncharacterized protein	LA_3642	Leptospira interrogans serogroup Icterohaemorrhagiae serovar Lai (strain 56601)	62		0.812293	1.35097
Q8EXE6	Selenocysteine lyase	csdB LB_267	Leptospira interrogans serogroup Icterohaemorrhagiae serovar Lai (strain 56601)	383	csdB	0.812293	1.35097
Q8F056	Putative acetyltransferase	LA_3641	Leptospira interrogans serogroup Icterohaemorrhagiae serovar Lai (strain 56601)	247		0.810649	1.32622
Q8EXE7	Bile acid Na+ symporter	LB_266	Leptospira interrogans serogroup Icterohaemorrhagiae serovar Lai (strain 56601)	316		0.810649	1.32622
Q8EXE9	Uncharacterized protein	LB_264	Leptospira interrogans serogroup Icterohaemorrhagiae serovar Lai (strain 56601)	305		0.809826	1.39192
Q8EXE8	AB hydrolase-1 domain-containing protein	LB_265	Leptospira interrogans serogroup Icterohaemorrhagiae serovar Lai (strain 56601)	323		0.809826	1.35549
Q8EXF0	Uncharacterized protein	LB_263	Leptospira interrogans serogroup Icterohaemorrhagiae serovar Lai (strain 56601)	135		0.801573	1.45344
Q8EXF1	UTP-glucose-1-phosphate uridyltransferase	LB_262	Leptospira interrogans serogroup Icterohaemorrhagiae serovar Lai (strain 56601)	457		0.798258	2.39002
Q8EXF2	EAL domain-containing protein	LB_261	Leptospira interrogans serogroup Icterohaemorrhagiae serovar Lai (strain 56601)	450		0.793272	1.92426
Q8F057	Uncharacterized protein	LA_3640	Leptospira interrogans serogroup Icterohaemorrhagiae serovar Lai (strain 56601)	179		0.789938	1.33276
Q8EXF5	Cysteine protease	LB_258	Leptospira interrogans serogroup Icterohaemorrhagiae serovar Lai (strain 56601)	799		0.789938	1.33276
Q8EXF6	Uncharacterized protein	LB_257	Leptospira interrogans serogroup Icterohaemorrhagiae serovar Lai (strain 56601)	152		0.77905	1.35338
Q8EXF8	Sugar permease	LB_254	Leptospira interrogans serogroup Icterohaemorrhagiae serovar Lai (strain 56601)	404		0.765535	1.35549
Q8EXG0	Predicted esterase of the alpha-beta hydrolase	rssA LB_252	Leptospira interrogans serogroup Icterohaemorrhagiae serovar Lai (strain 56601)	292	rssA	0.762987	1.48409
Q8F058	Anti-Sigma factor antagonist	LA_3639	Leptospira interrogans serogroup Icterohaemorrhagiae serovar Lai (strain 56601)	124		0.762136	1.35021
Q8EXG1	Uncharacterized protein	LB_251	Leptospira interrogans serogroup Icterohaemorrhagiae serovar Lai (strain 56601)	654		0.762136	1.35021
Q8EXG2	Hypothetical lipoprotein	LB_250	Leptospira interrogans serogroup Icterohaemorrhagiae serovar Lai (strain 56601)	93		0.757877	1.37382
Q8EXG4	Uncharacterized protein	LB_248	Leptospira interrogans serogroup Icterohaemorrhagiae serovar Lai (strain 56601)	485		0.757023	1.54429
Q8EXG8	PNPLA domain-containing protein	LB_244	Leptospira interrogans serogroup Icterohaemorrhagiae serovar Lai (strain 56601)	334		0.757023	1.52738
Q8EXG9	Uncharacterized protein	LB_243	Leptospira interrogans serogroup Icterohaemorrhagiae serovar Lai (strain 56601)	135		0.752749	1.89616
Q8EXH0	LipL45-related lipoprotein	LB_242	Leptospira interrogans serogroup Icterohaemorrhagiae serovar Lai (strain 56601)	233		0.751892	1.39469
Q8EXH1	Histidine kinase sensor protein	LB_241	Leptospira interrogans serogroup Icterohaemorrhagiae serovar Lai (strain 56601)	841		0.745022	1.43788
Q8EXH2	GGDEF family protein	LB_240	Leptospira interrogans serogroup Icterohaemorrhagiae serovar Lai (strain 56601)	507		0.731183	1.40734
Q8EXH4	GGDEF family protein	LB_238	Leptospira interrogans serogroup Icterohaemorrhagiae serovar Lai (strain 56601)	323		0.726831	1.47655
Q8EXH5	GGDEF family protein	LB_237	Leptospira interrogans serogroup Icterohaemorrhagiae serovar Lai (strain 56601)	172		0.720716	2.05533
Q8EXH7	Predicted response regulator containing EAL domain	LB_235	Leptospira interrogans serogroup Icterohaemorrhagiae serovar Lai (strain 56601)	572		0.718964	1.48968
Q8EXI0	Uncharacterized protein	LB_232	Leptospira interrogans serogroup Icterohaemorrhagiae serovar Lai (strain 56601)	139		0.708408	1.51822
Q8EXI1	IS1501 transposase	LB_230	Leptospira interrogans serogroup Icterohaemorrhagiae serovar Lai (strain 56601)	99		0.707525	1.37382
Q8EXI4	FimH-like protein	LB_226	Leptospira interrogans serogroup Icterohaemorrhagiae serovar Lai (strain 56601)	175		0.70044	1.35796
Q8F059	Homoserine dehydrogenase (EC 1.1.1.3)	thrA LA_3638	Leptospira interrogans serogroup Icterohaemorrhagiae serovar Lai (strain 56601)	429	thrA	0.699552	1.30425
Q8EXI5	Lipoprotein	LB_225	Leptospira interrogans serogroup Icterohaemorrhagiae serovar Lai (strain 56601)	860		0.699552	1.30425
Q8EXI8	Uncharacterized protein	LB_220	Leptospira interrogans serogroup Icterohaemorrhagiae serovar Lai (strain 56601)	699		0.696884	1.60859
Q8EXI6	DnaK suppressor protein	dksA LB_222	Leptospira interrogans serogroup Icterohaemorrhagiae serovar Lai (strain 56601)	150	dksA	0.696884	1.47273
Q8EXJ0	Uncharacterized protein	LB_218	Leptospira interrogans serogroup Icterohaemorrhagiae serovar Lai (strain 56601)	463		0.682573	1.6381
Q8EXJ2	Lipoprotein	LB_216	Leptospira interrogans serogroup Icterohaemorrhagiae serovar Lai (strain 56601)	698		0.679874	1.36141
Q8EXJ3	Demethylmenaquinone methyltransferase (EC 2.1.1.163)	menG LB_215	Leptospira interrogans serogroup Icterohaemorrhagiae serovar Lai (strain 56601)	249	menG	0.671746	1.82166
Q8EXJ5	ExbD-related biopolymer transport protein	exbD LB_213	Leptospira interrogans serogroup Icterohaemorrhagiae serovar Lai (strain 56601)	137	exbD	0.664483	1.63494
Q8EXJ4	TolQ-like transport protein	LB_214	Leptospira interrogans serogroup Icterohaemorrhagiae serovar Lai (strain 56601)	175		0.664483	1.58835
Q8F060	Uncharacterized protein	LA_3637	Leptospira interrogans serogroup Icterohaemorrhagiae serovar Lai (strain 56601)	203		0.653519	1.35097
Q8EXJ6	Nucleoside triphosphate pyrophosphohydrolase MazG	mazG LB_212	Leptospira interrogans serogroup Icterohaemorrhagiae serovar Lai (strain 56601)	114	mazG	0.653519	1.35097
Q8EXJ7	Uncharacterized protein	LB_211	Leptospira interrogans serogroup Icterohaemorrhagiae serovar Lai (strain 56601)	356		0.644318	1.39825
Q8EXJ9	Uncharacterized protein	LB_209	Leptospira interrogans serogroup Icterohaemorrhagiae serovar Lai (strain 56601)	386		0.643394	1.76071
Q8EXJ8	Predicted membrane protein involved in D-alaninealginate export/acetyltransferase of MBOAT family	dltB LB_210	Leptospira interrogans serogroup Icterohaemorrhagiae serovar Lai (strain 56601)	465	dltB	0.643394	1.73871
Q8EXK0	Predicted membrane protein involved in D-alaninealginate export/acetyltransferase of MBOAT family	dltB LB_208	Leptospira interrogans serogroup Icterohaemorrhagiae serovar Lai (strain 56601)	470	dltB	0.640621	1.92261
Q8F061	Cyclic amidohydrolase	pyrC LA_3636	Leptospira interrogans serogroup Icterohaemorrhagiae serovar Lai (strain 56601)	424	pyrC	0.635987	1.35097
Q8EXK1	Uncharacterized protein	LB_207	Leptospira interrogans serogroup Icterohaemorrhagiae serovar Lai (strain 56601)	461		0.635987	1.35097
Q8EXK3	Uncharacterized protein	LB_205	Leptospira interrogans serogroup Icterohaemorrhagiae serovar Lai (strain 56601)	190		0.635058	1.82113
Q8EXK4	Glycosyltransferase	LB_204	Leptospira interrogans serogroup Icterohaemorrhagiae serovar Lai (strain 56601)	380		0.633199	1.52519
Q8EXK5	Uncharacterized protein	LB_203	Leptospira interrogans serogroup Icterohaemorrhagiae serovar Lai (strain 56601)	481		0.629473	1.9389
Q8EXK6	S-adenosylmethionine:tRNA ribosyltransferase-isomerase (EC 2.4.99.17) (Queuosine biosynthesis protein QueA)	queA LB_202	Leptospira interrogans serogroup Icterohaemorrhagiae serovar Lai (strain 56601)	352	queA	0.626673	1.71367
Q8EXK7	Endopeptidase La (EC 3.4.21.53)	lonB LB_201	Leptospira interrogans serogroup Icterohaemorrhagiae serovar Lai (strain 56601)	540	lonB	0.621056	1.87417
Q8EXK9	Uncharacterized protein	LB_199	Leptospira interrogans serogroup Icterohaemorrhagiae serovar Lai (strain 56601)	451		0.619178	1.33444
Q8F063	GTPase HflX (GTP-binding protein HflX)	hflX LA_3634	Leptospira interrogans serogroup Icterohaemorrhagiae serovar Lai (strain 56601)	518	hflX	0.619178	1.33444
Q8F065	Receiver component of a two-component response regulator	LA_3631	Leptospira interrogans serogroup Icterohaemorrhagiae serovar Lai (strain 56601)	137		0.616358	1.34256
Q8EXL0	Uncharacterized protein	LB_198	Leptospira interrogans serogroup Icterohaemorrhagiae serovar Lai (strain 56601)	83		0.616358	1.34256
Q8F066	ATPase and permease components of ABC-type multidrug transport system	mdlB LA_3630	Leptospira interrogans serogroup Icterohaemorrhagiae serovar Lai (strain 56601)	606	mdlB	0.604071	1.32315
Q8EXL2	Lipoprotein	LB_196	Leptospira interrogans serogroup Icterohaemorrhagiae serovar Lai (strain 56601)	241		0.604071	1.37904
Q8EXL1	Uncharacterized protein	LB_197	Leptospira interrogans serogroup Icterohaemorrhagiae serovar Lai (strain 56601)	257		0.604071	1.32315
Q8F067	Anthranilate synthase component II	pabA LA_3629	Leptospira interrogans serogroup Icterohaemorrhagiae serovar Lai (strain 56601)	192	pabA	0.603122	1.33132
Q8EXL4	Putative lipoprotein	LB_194	Leptospira interrogans serogroup Icterohaemorrhagiae serovar Lai (strain 56601)	192		0.603122	1.33132
Q8EXL6	Uncharacterized protein	LB_192	Leptospira interrogans serogroup Icterohaemorrhagiae serovar Lai (strain 56601)	233		0.590722	1.49991
Q8EXL7	TonB-dependent outer membrane receptor	LB_191	Leptospira interrogans serogroup Icterohaemorrhagiae serovar Lai (strain 56601)	710		0.584963	1.39703
Q8EXL9	Uncharacterized protein	LB_190	Leptospira interrogans serogroup Icterohaemorrhagiae serovar Lai (strain 56601)	176		0.578214	1.37758
Q8F068	Anthranilate synthase component 1 (EC 4.1.3.27)	trpE LA_3628	Leptospira interrogans serogroup Icterohaemorrhagiae serovar Lai (strain 56601)	473	trpE	0.574344	1.34996
Q8F069	Acyl-CoA dehydrogenase	caiA LA_3627	Leptospira interrogans serogroup Icterohaemorrhagiae serovar Lai (strain 56601)	437	caiA	0.574344	1.31388
Q8EXM2	Heme oxygenase	LB_186	Leptospira interrogans serogroup Icterohaemorrhagiae serovar Lai (strain 56601)	225		0.574344	1.34996
Q8EXM1	Multidrug-efflux transporter	LB_187	Leptospira interrogans serogroup Icterohaemorrhagiae serovar Lai (strain 56601)	402		0.574344	1.31388
Q8EXM5	Ferric uptake regulator	fur LB_183	Leptospira interrogans serogroup Icterohaemorrhagiae serovar Lai (strain 56601)	130	fur	0.569491	1.64461
Q8EXM6	Uncharacterized protein	LB_182	Leptospira interrogans serogroup Icterohaemorrhagiae serovar Lai (strain 56601)	525		0.557778	1.71974
Q8EXM7	Uncharacterized protein	LB_181	Leptospira interrogans serogroup Icterohaemorrhagiae serovar Lai (strain 56601)	410		0.552869	1.61022
Q8EXN0	Putative serine protease	LB_178	Leptospira interrogans serogroup Icterohaemorrhagiae serovar Lai (strain 56601)	527		0.54893	1.36141
Q8EXN1	Putative serine protease	degQ LB_177	Leptospira interrogans serogroup Icterohaemorrhagiae serovar Lai (strain 56601)	504	degQ	0.546956	1.35735
Q8EXN2	Adenine phosphoribosyltransferase (APRT) (EC 2.4.2.7)	apt LB_176	Leptospira interrogans serogroup Icterohaemorrhagiae serovar Lai (strain 56601)	177	apt	0.543991	1.54961
Q8F071	DNA polymerase I (EC 2.7.7.7)	polA LA_3625	Leptospira interrogans serogroup Icterohaemorrhagiae serovar Lai (strain 56601)	917	polA	0.54201	1.31964
Q8EXN4	Protease HtpX homolog (EC 3.4.24.-)	htpX LB_174	Leptospira interrogans serogroup Icterohaemorrhagiae serovar Lai (strain 56601)	295	htpX	0.54201	1.31964
Q8EXN6	Permease	LB_172	Leptospira interrogans serogroup Icterohaemorrhagiae serovar Lai (strain 56601)	527		0.541019	1.68308
Q8EXN7	Uncharacterized protein	LB_171	Leptospira interrogans serogroup Icterohaemorrhagiae serovar Lai (strain 56601)	156		0.540027	1.43788
Q8EXN8	Nucleoside-diphosphate sugar epimerase	LB_170	Leptospira interrogans serogroup Icterohaemorrhagiae serovar Lai (strain 56601)	629		0.532068	1.66555
Q8EXN9	STAS domain-containing protein	LB_169	Leptospira interrogans serogroup Icterohaemorrhagiae serovar Lai (strain 56601)	190		0.532068	1.60118
Q8EXP0	Uncharacterized protein	LB_167	Leptospira interrogans serogroup Icterohaemorrhagiae serovar Lai (strain 56601)	707		0.526069	1.59454
Q8EXP3	Ferredoxin-related protein	LB_165	Leptospira interrogans serogroup Icterohaemorrhagiae serovar Lai (strain 56601)	389		0.515006	1.56519
Q8EXP5	Flavodoxin reductase	LB_163	Leptospira interrogans serogroup Icterohaemorrhagiae serovar Lai (strain 56601)	249		0.512985	1.4792
Q8EXP4	Uncharacterized protein	LB_164	Leptospira interrogans serogroup Icterohaemorrhagiae serovar Lai (strain 56601)	115		0.512985	1.42885
Q8EXP6	Cobalt-precorrin-5B C(1)-methyltransferase (EC 2.1.1.195) (Cobalt-precorrin-6A synthase)	cbiD LB_162	Leptospira interrogans serogroup Icterohaemorrhagiae serovar Lai (strain 56601)	367	cbiD	0.503858	1.37572
Q8EXP7	Cobalt-precorrin-8 methylmutase (EC 5.4.99.60) (Cobalt-precorrin isomerase)	cbiC LB_161	Leptospira interrogans serogroup Icterohaemorrhagiae serovar Lai (strain 56601)	220	cbiC	0.499782	1.37758
Q8EXP8	Precorrin-6Y C5,15 methylase	cobL LB_160	Leptospira interrogans serogroup Icterohaemorrhagiae serovar Lai (strain 56601)	411	cobL	0.494672	1.39703
Q8EXQ0	Precorrin methylase	cbiG LB_158	Leptospira interrogans serogroup Icterohaemorrhagiae serovar Lai (strain 56601)	385	cbiG	0.49057	1.58959
Q8EXQ1	Precorrin-3B C-17 methyltransferase	cobJ LB_157	Leptospira interrogans serogroup Icterohaemorrhagiae serovar Lai (strain 56601)	497	cobJ	0.486457	1.41154
Q8EXQ2	Precorrin-4 methylase	cobM LB_156	Leptospira interrogans serogroup Icterohaemorrhagiae serovar Lai (strain 56601)	254	cobM	0.485427	1.30425
Q8F072	Glycosyltransferase	LA_3624	Leptospira interrogans serogroup Icterohaemorrhagiae serovar Lai (strain 56601)	368		0.485427	1.30425
Q8F073	Glutamine amidotransferase	LA_3623	Leptospira interrogans serogroup Icterohaemorrhagiae serovar Lai (strain 56601)	258		0.483364	1.35097
Q8EXQ3	Cob(I)yrinic acid a,c-diamide adenosyltransferase	btuR LB_155	Leptospira interrogans serogroup Icterohaemorrhagiae serovar Lai (strain 56601)	178	btuR	0.483364	1.35097
Q8F074	Ammonium transporter	amtB LA_3622	Leptospira interrogans serogroup Icterohaemorrhagiae serovar Lai (strain 56601)	781	amtB	0.478195	1.32755
Q8EXQ4	Cobyrinate a,c-diamide synthase (EC 6.3.5.11) (Cobyrinic acid a,c-diamide synthetase)	cbiA cobB LB_154	Leptospira interrogans serogroup Icterohaemorrhagiae serovar Lai (strain 56601)	454	cbiA	0.478195	1.32755
Q8EXQ5	Adenosylcobinamide amidohydrolase	cbiZ LB_153	Leptospira interrogans serogroup Icterohaemorrhagiae serovar Lai (strain 56601)	227	cbiZ	0.467801	1.49202
Q8EXQ6	Adenosylcobinamide kinase (EC 2.7.1.156) (EC 2.7.7.62) (Adenosylcobinamide-phosphate guanylyltransferase)	cobU LB_152	Leptospira interrogans serogroup Icterohaemorrhagiae serovar Lai (strain 56601)	194	cobU	0.463622	1.35404
Q8EXQ7	Adenosylcobalamin biosynthesis bifunctional protein CobDQ [Includes: Putative threonine-phosphate decarboxylase (EC 4.1.1.81) (L-threonine-O-3-phosphate decarboxylase); Cobyric acid synthase]	cobDQ LB_151	Leptospira interrogans serogroup Icterohaemorrhagiae serovar Lai (strain 56601)	863	cobDQ	0.459432	1.52961
Q8EXQ9	Phosphoglycerate mutase	gpmB LB_149	Leptospira interrogans serogroup Icterohaemorrhagiae serovar Lai (strain 56601)	207	gpmB	0.458382	1.52895
Q8EXQ8	Cobalamin biosynthesis protein CobD	cobD LB_150	Leptospira interrogans serogroup Icterohaemorrhagiae serovar Lai (strain 56601)	315	cobD	0.458382	1.32966
Q8F076	Uncharacterized protein	LA_3620	Leptospira interrogans serogroup Icterohaemorrhagiae serovar Lai (strain 56601)	126		0.458382	1.32966
Q8EXR0	Uncharacterized protein	LB_148	Leptospira interrogans serogroup Icterohaemorrhagiae serovar Lai (strain 56601)	113		0.457332	1.4084
Q8EXR1	Uncharacterized protein	LB_147	Leptospira interrogans serogroup Icterohaemorrhagiae serovar Lai (strain 56601)	215		0.455229	1.35097
Q8F077	ISlin1 transposase	LA_3619	Leptospira interrogans serogroup Icterohaemorrhagiae serovar Lai (strain 56601)	293		0.455229	1.35097
Q8EXR2	Predicted peptidoglycan peptidase	LB_146	Leptospira interrogans serogroup Icterohaemorrhagiae serovar Lai (strain 56601)	175		0.452068	1.51953
Q8EXR4	RNA polymerase sigma subunit	LB_144	Leptospira interrogans serogroup Icterohaemorrhagiae serovar Lai (strain 56601)	173		0.446786	1.46987
Q8EXR5	LipL45-related protein	LB_143	Leptospira interrogans serogroup Icterohaemorrhagiae serovar Lai (strain 56601)	363		0.443607	1.35549
Q8EXR6	Uncharacterized protein	LB_142	Leptospira interrogans serogroup Icterohaemorrhagiae serovar Lai (strain 56601)	183		0.432959	2.79137
Q8F078	ISlin1 transposase	LA_3618	Leptospira interrogans serogroup Icterohaemorrhagiae serovar Lai (strain 56601)	101		0.422233	1.33612
Q8EXR7	LipL45-related protein	LB_141	Leptospira interrogans serogroup Icterohaemorrhagiae serovar Lai (strain 56601)	235		0.422233	1.33612
Q8EXR9	Serine phosphatase RsbU	rsbU LB_139	Leptospira interrogans serogroup Icterohaemorrhagiae serovar Lai (strain 56601)	495	rsbU	0.414677	1.42156
Q8F079	Esterase-like protein	LA_3617	Leptospira interrogans serogroup Icterohaemorrhagiae serovar Lai (strain 56601)	170		0.402722	1.35097
Q8EXS0	Uncharacterized protein	LB_138	Leptospira interrogans serogroup Icterohaemorrhagiae serovar Lai (strain 56601)	485		0.402722	1.35097
Q8EXS1	Uncharacterized protein	LB_137	Leptospira interrogans serogroup Icterohaemorrhagiae serovar Lai (strain 56601)	332		0.397255	1.37595
Q8EXS2	Anti-sigma factor antagonist	spoIIAA LB_136	Leptospira interrogans serogroup Icterohaemorrhagiae serovar Lai (strain 56601)	132	spoIIAA	0.392867	1.43788
Q8F080	Divalent ion tolerance protein	cutA LA_3616	Leptospira interrogans serogroup Icterohaemorrhagiae serovar Lai (strain 56601)	106	cutA	0.382944	1.31072
Q8EXS4	Uncharacterized protein	LB_134	Leptospira interrogans serogroup Icterohaemorrhagiae serovar Lai (strain 56601)	126		0.382944	1.31072
Q8EXS5	Putative diguanylate phosphodiesterase	LB_133	Leptospira interrogans serogroup Icterohaemorrhagiae serovar Lai (strain 56601)	493		0.378512	1.41976
Q8EXS7	AraC-family transcriptional regulator	LB_131	Leptospira interrogans serogroup Icterohaemorrhagiae serovar Lai (strain 56601)	369		0.37629	1.38605
Q8EXS8	AraC-family transcriptional regulator	LB_130	Leptospira interrogans serogroup Icterohaemorrhagiae serovar Lai (strain 56601)	381		0.372952	1.41572
Q8EXT1	Putative lipoprotein	LB_127	Leptospira interrogans serogroup Icterohaemorrhagiae serovar Lai (strain 56601)	187		0.372952	1.37794
Q8EXT2	Pheromone shutdown protein	LB_126	Leptospira interrogans serogroup Icterohaemorrhagiae serovar Lai (strain 56601)	408		0.371838	1.34453
Q8F081	OmpA family protein	LA_3615	Leptospira interrogans serogroup Icterohaemorrhagiae serovar Lai (strain 56601)	475		0.371838	1.34453
Q8EXT3	Probable chemoreceptor glutamine deamidase CheD 2 (EC 3.5.1.44)	cheD2 LB_125	Leptospira interrogans serogroup Icterohaemorrhagiae serovar Lai (strain 56601)	168	cheD2	0.370722	1.33664
Q8F082	Signal transduction protein with TPR and PP2C domain	LA_3614	Leptospira interrogans serogroup Icterohaemorrhagiae serovar Lai (strain 56601)	865		0.370722	1.33664
Q8EXT4	Predicted signal transduction protein	LB_124	Leptospira interrogans serogroup Icterohaemorrhagiae serovar Lai (strain 56601)	283		0.367371	1.38561
Q8EXT5	Shikimate kinase (SK) (EC 2.7.1.71)	aroK LB_123	Leptospira interrogans serogroup Icterohaemorrhagiae serovar Lai (strain 56601)	179	aroK	0.356144	1.39819
Q8F083	2-dehydropantoate 2-reductase (EC 1.1.1.169) (Ketopantoate reductase)	apbA LA_3613	Leptospira interrogans serogroup Icterohaemorrhagiae serovar Lai (strain 56601)	348	apbA	0.347099	1.34482
Q8EXT6	XerD-related integrase	LB_122	Leptospira interrogans serogroup Icterohaemorrhagiae serovar Lai (strain 56601)	299		0.347099	1.34482
Q8EXT7	Short-chain dehydrogenase/reductase SDR	LB_121	Leptospira interrogans serogroup Icterohaemorrhagiae serovar Lai (strain 56601)	270		0.342555	1.35549
Q8F084	Uncharacterized protein	LA_3612	Leptospira interrogans serogroup Icterohaemorrhagiae serovar Lai (strain 56601)	65		0.339137	1.30181
Q8EXT8	Uncharacterized protein	LB_120	Leptospira interrogans serogroup Icterohaemorrhagiae serovar Lai (strain 56601)	365		0.339137	1.30181
Q8EXT9	Uncharacterized protein	LB_119	Leptospira interrogans serogroup Icterohaemorrhagiae serovar Lai (strain 56601)	122		0.332278	1.37382
Q8EXU1	Peroxiredoxin	bcp LB_117	Leptospira interrogans serogroup Icterohaemorrhagiae serovar Lai (strain 56601)	158	bcp	0.331132	1.37207
Q8EXU0	Adenylate/guanylate cyclase	LB_118	Leptospira interrogans serogroup Icterohaemorrhagiae serovar Lai (strain 56601)	721		0.331132	1.34996
Q8F085	Putative lipoprotein	LA_3611	Leptospira interrogans serogroup Icterohaemorrhagiae serovar Lai (strain 56601)	267		0.331132	1.34996
Q8F086	Uncharacterized protein	LA_3609	Leptospira interrogans serogroup Icterohaemorrhagiae serovar Lai (strain 56601)	89		0.329985	1.34996
Q8EXU2	Predicted protease with the C-terminal PDZ domain	LB_116	Leptospira interrogans serogroup Icterohaemorrhagiae serovar Lai (strain 56601)	580		0.329985	1.34996
Q8EXU4	Short chain dehydrogenase	fabG LB_113	Leptospira interrogans serogroup Icterohaemorrhagiae serovar Lai (strain 56601)	272	fabG	0.318461	1.35695
Q8F087	Serine phosphatase RsbU, regulator of sigma subunit	LA_3610	Leptospira interrogans serogroup Icterohaemorrhagiae serovar Lai (strain 56601)	699		0.312665	1.33224
Q8EXU5	Serine phosphatase RsbU	rsbU LB_112	Leptospira interrogans serogroup Icterohaemorrhagiae serovar Lai (strain 56601)	581	rsbU	0.312665	1.33224
Q8EXU6	ATP-dependent 6-phosphofructokinase (ATP-PFK) (Phosphofructokinase) (EC 2.7.1.11) (Phosphohexokinase)	pfkA LB_111	Leptospira interrogans serogroup Icterohaemorrhagiae serovar Lai (strain 56601)	431	pfkA	0.311503	1.35404
Q8EXU7	Putative outer membrane protein	LB_110	Leptospira interrogans serogroup Icterohaemorrhagiae serovar Lai (strain 56601)	310		0.31034	1.35338
Q8EXU8	Uncharacterized protein	LB_109	Leptospira interrogans serogroup Icterohaemorrhagiae serovar Lai (strain 56601)	112		0.306846	1.35097
Q8F088	Putative lipoprotein	LA_3608	Leptospira interrogans serogroup Icterohaemorrhagiae serovar Lai (strain 56601)	214		0.306845	1.35097
Q8F090	MaoC_dehydrat_N domain-containing protein	LA_3606	Leptospira interrogans serogroup Icterohaemorrhagiae serovar Lai (strain 56601)	150		0.302173	1.34996
Q8EXU9	Methionine synthase (EC 2.1.1.13) (5-methyltetrahydrofolate--homocysteine methyltransferase)	metH LB_108	Leptospira interrogans serogroup Icterohaemorrhagiae serovar Lai (strain 56601)	1247	metH	0.302173	1.34996
Q8EXV0	Ferredoxin	LB_107	Leptospira interrogans serogroup Icterohaemorrhagiae serovar Lai (strain 56601)	99		0.289244	1.33612
Q8F091	Lysophospholipase	pldB LA_3604	Leptospira interrogans serogroup Icterohaemorrhagiae serovar Lai (strain 56601)	314	pldB	0.289244	1.33612
Q8F093	Sulfatase	LA_3603	Leptospira interrogans serogroup Icterohaemorrhagiae serovar Lai (strain 56601)	800		0.285698	1.33444
Q8EXV1	Adenosylhomocysteinase (EC 3.3.1.1) (S-adenosyl-L-homocysteine hydrolase) (AdoHcyase)	ahcY LB_106	Leptospira interrogans serogroup Icterohaemorrhagiae serovar Lai (strain 56601)	436	ahcY	0.285698	1.33444
Q8EXV2	Transcriptional regulator ArsR containing a methyltransferase domain	LB_105	Leptospira interrogans serogroup Icterohaemorrhagiae serovar Lai (strain 56601)	327		0.27858	1.30162
Q8F094	Polyketide_cyc domain-containing protein	LA_3602	Leptospira interrogans serogroup Icterohaemorrhagiae serovar Lai (strain 56601)	167		0.27858	1.30162
Q8F096	Uncharacterized protein	LA_3600	Leptospira interrogans serogroup Icterohaemorrhagiae serovar Lai (strain 56601)	132		0.27739	1.32614
Q8EXV4	Thioesterase	LB_103	Leptospira interrogans serogroup Icterohaemorrhagiae serovar Lai (strain 56601)	142		0.27739	1.32614
Q8EXV5	Haloacid dehalogenase-like protein	nagD LB_102	Leptospira interrogans serogroup Icterohaemorrhagiae serovar Lai (strain 56601)	269	nagD	0.265437	1.31388
Q8F098	DNA-binding ferritin-like protein	dps LA_3598	Leptospira interrogans serogroup Icterohaemorrhagiae serovar Lai (strain 56601)	160	dps	0.265437	1.31388
Q8F099	Pyridoxal phosphate-dependent aminotransferase	wecE LA_3597	Leptospira interrogans serogroup Icterohaemorrhagiae serovar Lai (strain 56601)	374	wecE	0.263034	1.31072
Q8EXV8	Uncharacterized protein	LB_099	Leptospira interrogans serogroup Icterohaemorrhagiae serovar Lai (strain 56601)	171		0.263034	1.31072
Q8F0A0	Lon protease (EC 3.4.21.53) (ATP-dependent protease La)	lon LA_3596	Leptospira interrogans serogroup Icterohaemorrhagiae serovar Lai (strain 56601)	839	lon	0.258217	1.30445
Q8EXW0	Polysaccharide deacetylase	cda1 LB_098	Leptospira interrogans serogroup Icterohaemorrhagiae serovar Lai (strain 56601)	437	cda1	0.258217	1.30445
Q8EXW1	Methyltransf_11 domain-containing protein	LB_096	Leptospira interrogans serogroup Icterohaemorrhagiae serovar Lai (strain 56601)	250		0.257011	1.30409
Q8F0A2	TPR-repeat-containing protein	LA_3594	Leptospira interrogans serogroup Icterohaemorrhagiae serovar Lai (strain 56601)	93		0.257011	1.30409
Q8F0A5	2-C-methyl-D-erythritol 2,4-cyclodiphosphate synthase (MECDP-synthase) (MECPP-synthase) (MECPS) (EC 4.6.1.12)	ispF LA_3591	Leptospira interrogans serogroup Icterohaemorrhagiae serovar Lai (strain 56601)	161	ispF	0.255803	1.30288
Q8EXW3	Adenylate/guanylate cyclase	LB_094	Leptospira interrogans serogroup Icterohaemorrhagiae serovar Lai (strain 56601)	979		0.255803	1.30288
Q8EXW4	Long-chain-fatty-acid CoA ligase	faa1 LB_093	Leptospira interrogans serogroup Icterohaemorrhagiae serovar Lai (strain 56601)	645	faa1	-0.426625	1.30373
Q8EXW5	Uncharacterized protein	LB_092	Leptospira interrogans serogroup Icterohaemorrhagiae serovar Lai (strain 56601)	136		-0.426625	1.30251
Q8F0A9	Acetyltransferase	rimI LA_3587	Leptospira interrogans serogroup Icterohaemorrhagiae serovar Lai (strain 56601)	149	rimI	-0.426625	1.30373
Q8F0B0	Uncharacterized protein	LA_3586	Leptospira interrogans serogroup Icterohaemorrhagiae serovar Lai (strain 56601)	115		-0.426625	1.30251
Q8F0B2	Uncharacterized protein	LA_3584	Leptospira interrogans serogroup Icterohaemorrhagiae serovar Lai (strain 56601)	364		-0.428566	1.30425
Q8F0B3	DNA processing protein A	smf LA_3583	Leptospira interrogans serogroup Icterohaemorrhagiae serovar Lai (strain 56601)	327	smf	-0.428566	1.30373
Q8EXW6	Uncharacterized protein	LB_091	Leptospira interrogans serogroup Icterohaemorrhagiae serovar Lai (strain 56601)	79		-0.428566	1.30425
Q8EXW7	Uncharacterized protein	LB_090	Leptospira interrogans serogroup Icterohaemorrhagiae serovar Lai (strain 56601)	179		-0.428566	1.30373
Q8F0B4	Gamma-glutamyl carboxylase-like protein	LA_3582	Leptospira interrogans serogroup Icterohaemorrhagiae serovar Lai (strain 56601)	503		-0.430509	1.30425
Q8EXW8	Putative FAD-dependent dehydrogenase	LB_089	Leptospira interrogans serogroup Icterohaemorrhagiae serovar Lai (strain 56601)	518		-0.430509	1.30425
Q8EXW9	Uncharacterized protein	LB_088	Leptospira interrogans serogroup Icterohaemorrhagiae serovar Lai (strain 56601)	124		-0.436354	1.31388
Q8F0B5	Dioxygenase-like protein	LA_3581	Leptospira interrogans serogroup Icterohaemorrhagiae serovar Lai (strain 56601)	257		-0.436354	1.31388
Q8EXX0	Mechanosensitive ion channel	LB_087	Leptospira interrogans serogroup Icterohaemorrhagiae serovar Lai (strain 56601)	293		-0.448115	1.32455
Q8F0B6	Uncharacterized protein	LA_3580	Leptospira interrogans serogroup Icterohaemorrhagiae serovar Lai (strain 56601)	172		-0.448115	1.32455
Q8F0B7	Glycosyltransferase	LA_3579	Leptospira interrogans serogroup Icterohaemorrhagiae serovar Lai (strain 56601)	394		-0.450084	1.32684
Q8F0C0	Flagellar motor protein MotB	LA_3576	Leptospira interrogans serogroup Icterohaemorrhagiae serovar Lai (strain 56601)	275		-0.450084	1.31813
Q8EXX2	ADP-ribose pyrophosphatase	LB_085	Leptospira interrogans serogroup Icterohaemorrhagiae serovar Lai (strain 56601)	195		-0.450084	1.32684
Q8EXX1	3-dehydroquinate synthase (DHQS) (EC 4.2.3.4)	aroB LB_086	Leptospira interrogans serogroup Icterohaemorrhagiae serovar Lai (strain 56601)	361	aroB	-0.450084	1.31813
Q8F0C2	Flagellar protein FliL	fliL LA_3574	Leptospira interrogans serogroup Icterohaemorrhagiae serovar Lai (strain 56601)	172	fliL	-0.456009	1.33269
Q8F0C3	3-deoxy-manno-octulosonate cytidylyltransferase (EC 2.7.7.38) (CMP-2-keto-3-deoxyoctulosonic acid synthase) (CKS) (CMP-KDO synthase)	kdsB LA_3573	Leptospira interrogans serogroup Icterohaemorrhagiae serovar Lai (strain 56601)	247	kdsB	-0.456009	1.30425
Q8EXX3	Ribonuclease 3 (EC 3.1.26.3) (Ribonuclease III) (RNase III)	rnc LB_084	Leptospira interrogans serogroup Icterohaemorrhagiae serovar Lai (strain 56601)	247	rnc	-0.456009	1.33269
Q8EXX4	Acyl carrier protein (ACP)	acpP LB_083	Leptospira interrogans serogroup Icterohaemorrhagiae serovar Lai (strain 56601)	77	acpP	-0.456009	1.30425
Q8EXX5	3-oxoacyl-[acyl-carrier-protein] reductase (EC 1.1.1.100)	fabG LB_082	Leptospira interrogans serogroup Icterohaemorrhagiae serovar Lai (strain 56601)	254	fabG	-0.459973	1.3354
Q8F0C4	Anti-sigma factor antagonist	LA_3572	Leptospira interrogans serogroup Icterohaemorrhagiae serovar Lai (strain 56601)	112		-0.459973	1.3354
Q8EXX8	Phosphoribosyl-ATP pyrophosphatase (PRA-PH) (EC 3.6.1.31)	hisE LB_079	Leptospira interrogans serogroup Icterohaemorrhagiae serovar Lai (strain 56601)	92	hisE	-0.461959	1.33831
Q8EXX7	Uncharacterized protein	LB_080	Leptospira interrogans serogroup Icterohaemorrhagiae serovar Lai (strain 56601)	608		-0.461959	1.31611
Q8F0C5	Conserved hypothetical lipoprotein	LA_3571	Leptospira interrogans serogroup Icterohaemorrhagiae serovar Lai (strain 56601)	139		-0.461959	1.33831
Q8F0D1	ATP:glycerol 3-phosphotransferase 5 (Putative glycerol kinase 5)	glpK LA_3565	Leptospira interrogans serogroup Icterohaemorrhagiae serovar Lai (strain 56601)	515	glpK	-0.461959	1.31611
Q8EXX9	Thioredoxin domain-containing protein	LB_078	Leptospira interrogans serogroup Icterohaemorrhagiae serovar Lai (strain 56601)	357		-0.463947	1.33779
Q8F0D2	Protein required for attachment to host cells	LA_3564	Leptospira interrogans serogroup Icterohaemorrhagiae serovar Lai (strain 56601)	146		-0.463947	1.33779
Q8EXY1	Uncharacterized protein	LB_075	Leptospira interrogans serogroup Icterohaemorrhagiae serovar Lai (strain 56601)	445		-0.465938	1.34256
Q8EXY0	Methyltransf_25 domain-containing protein	LB_077	Leptospira interrogans serogroup Icterohaemorrhagiae serovar Lai (strain 56601)	230		-0.465938	1.32966
Q8F0D3	ATP-binding component of an ABC transporter complex	sufC LA_3563	Leptospira interrogans serogroup Icterohaemorrhagiae serovar Lai (strain 56601)	255	sufC	-0.465938	1.34256
Q8F0D4	ABC-type transport system involved in Fe-S cluster assembly, permease component	LA_3562	Leptospira interrogans serogroup Icterohaemorrhagiae serovar Lai (strain 56601)	407		-0.465938	1.32966
Q8EXY3	Methylmalonyl-CoA mutase	sbm LB_074	Leptospira interrogans serogroup Icterohaemorrhagiae serovar Lai (strain 56601)	670	sbm	-0.467932	1.34996
Q8EXY4	Protein kinase involved in LAO/AO amino acid transport	argK LB_073	Leptospira interrogans serogroup Icterohaemorrhagiae serovar Lai (strain 56601)	316	argK	-0.467932	1.32614
Q8F0D5	Cysteine desulfurase (EC 2.8.1.7)	csdB LA_3560	Leptospira interrogans serogroup Icterohaemorrhagiae serovar Lai (strain 56601)	413	csdB	-0.467932	1.34996
Q8F0D6	NifU-related protein	iscU LA_3559	Leptospira interrogans serogroup Icterohaemorrhagiae serovar Lai (strain 56601)	144	iscU	-0.467932	1.32614
Q8F0D7	Predicted metal-sulfur cluster biosynthetic enzyme	paaD LA_3558	Leptospira interrogans serogroup Icterohaemorrhagiae serovar Lai (strain 56601)	119	paaD	-0.47393	1.32915
Q8F0D8	Ribosomal protein serine acetyltransferase	LA_3557	Leptospira interrogans serogroup Icterohaemorrhagiae serovar Lai (strain 56601)	263		-0.475936	1.35021
Q8EXY5	Uncharacterized protein	LB_072	Leptospira interrogans serogroup Icterohaemorrhagiae serovar Lai (strain 56601)	178		-0.475936	1.35404
Q8EXY6	Uncharacterized protein	LB_071	Leptospira interrogans serogroup Icterohaemorrhagiae serovar Lai (strain 56601)	78		-0.475936	1.35021
Q8EXY8	Uncharacterized protein	LB_069	Leptospira interrogans serogroup Icterohaemorrhagiae serovar Lai (strain 56601)	194		-0.477944	1.35097
Q8EXY7	NADP oxidoreductase coenzyme-related protein	LB_070	Leptospira interrogans serogroup Icterohaemorrhagiae serovar Lai (strain 56601)	216		-0.477944	1.30425
Q8F0E1	tRNA-dihydrouridine(20/20a) synthase (EC 1.3.1.91) (DusA-like U20-specific dihydrouridine synthase) (U20-specific Dus)	LA_3553	Leptospira interrogans serogroup Icterohaemorrhagiae serovar Lai (strain 56601)	347		-0.477944	1.35097
Q8F0E3	Uncharacterized protein	LA_3552	Leptospira interrogans serogroup Icterohaemorrhagiae serovar Lai (strain 56601)	338		-0.477944	1.30425
Q8EXY9	Fatty-acid desaturase	ole1 LB_068	Leptospira interrogans serogroup Icterohaemorrhagiae serovar Lai (strain 56601)	273	ole1	-0.483985	1.33568
Q8F0E4	tRNA 5-methylaminomethyl-2-thiouridine biosynthesis bifunctional protein MnmC (tRNA mnm(5)s(2)U biosynthesis bifunctional protein) [Includes: tRNA (mnm(5)s(2)U34)-methyltransferase (EC 2.1.1.61); FAD-dependent cmnm(5)s(2)U34 oxidoreductase (EC 1.5.-.-)]	mnmC LA_3551	Leptospira interrogans serogroup Icterohaemorrhagiae serovar Lai (strain 56601)	647	mnmC	-0.483985	1.33568
Q8EXZ2	Uncharacterized protein	LB_065	Leptospira interrogans serogroup Icterohaemorrhagiae serovar Lai (strain 56601)	306		-0.486004	1.35505
Q8EXZ1	Uncharacterized protein	LB_066	Leptospira interrogans serogroup Icterohaemorrhagiae serovar Lai (strain 56601)	159		-0.486004	1.35433
Q8EXZ4	Sugar kinase	LB_063	Leptospira interrogans serogroup Icterohaemorrhagiae serovar Lai (strain 56601)	330		-0.490051	1.34421
Q8F0E8	Uncharacterized protein	LA_3547	Leptospira interrogans serogroup Icterohaemorrhagiae serovar Lai (strain 56601)	325		-0.490051	1.34421
Q8F0E9	SAM-dependent methyltransferase	LA_3546	Leptospira interrogans serogroup Icterohaemorrhagiae serovar Lai (strain 56601)	230		-0.492079	1.34482
Q8F0F0	Uncharacterized protein	LA_3545	Leptospira interrogans serogroup Icterohaemorrhagiae serovar Lai (strain 56601)	62		-0.492079	1.33738
Q8EXZ7	Uncharacterized protein	LB_060	Leptospira interrogans serogroup Icterohaemorrhagiae serovar Lai (strain 56601)	163		-0.492079	1.34482
Q8EXZ6	Predicted phosphatase	phoX LB_061	Leptospira interrogans serogroup Icterohaemorrhagiae serovar Lai (strain 56601)	532	phoX	-0.492079	1.33738
Q8EXZ8	Uncharacterized protein	LB_059	Leptospira interrogans serogroup Icterohaemorrhagiae serovar Lai (strain 56601)	189		-0.496142	1.36192
Q8EXZ9	Heat shock protein 90	htpG LB_058	Leptospira interrogans serogroup Icterohaemorrhagiae serovar Lai (strain 56601)	607	htpG	-0.500218	1.32089
Q8F0F1	Uncharacterized protein	LA_3544	Leptospira interrogans serogroup Icterohaemorrhagiae serovar Lai (strain 56601)	128		-0.500218	1.32089
Q8EY01	BatC	LB_056	Leptospira interrogans serogroup Icterohaemorrhagiae serovar Lai (strain 56601)	229		-0.508403	1.37532
Q8EY00	BatD	LB_057	Leptospira interrogans serogroup Icterohaemorrhagiae serovar Lai (strain 56601)	547		-0.508403	1.35404
Q8EY02	BatB	chlD LB_055	Leptospira interrogans serogroup Icterohaemorrhagiae serovar Lai (strain 56601)	318	chlD	-0.512514	1.37864
Q8F0F2	Uncharacterized protein	LA_3543	Leptospira interrogans serogroup Icterohaemorrhagiae serovar Lai (strain 56601)	149		-0.51457	1.32915
Q8EY03	BatA	LB_054	Leptospira interrogans serogroup Icterohaemorrhagiae serovar Lai (strain 56601)	312		-0.514573	1.36927
Q8F0F4	Proton antiporter efflux pump	LA_3539	Leptospira interrogans serogroup Icterohaemorrhagiae serovar Lai (strain 56601)	507		-0.516636	1.34996
Q8EY05	DUF58 domain-containing protein	LB_052	Leptospira interrogans serogroup Icterohaemorrhagiae serovar Lai (strain 56601)	276		-0.516636	1.38557
Q8EY04	Uncharacterized protein	LB_053	Leptospira interrogans serogroup Icterohaemorrhagiae serovar Lai (strain 56601)	289		-0.516636	1.34996
Q8EY07	Uncharacterized protein	LB_050	Leptospira interrogans serogroup Icterohaemorrhagiae serovar Lai (strain 56601)	204		-0.518701	1.3857
Q8EY06	MoxR-like ATPase	LB_051	Leptospira interrogans serogroup Icterohaemorrhagiae serovar Lai (strain 56601)	327		-0.518701	1.35995
Q8EY09	Transposase	LB_048	Leptospira interrogans serogroup Icterohaemorrhagiae serovar Lai (strain 56601)	389		-0.522841	1.35541
Q8F0F5	RibD_C domain-containing protein	LA_3538	Leptospira interrogans serogroup Icterohaemorrhagiae serovar Lai (strain 56601)	182		-0.524915	1.35097
Q8F0F6	Uncharacterized protein	LA_3537	Leptospira interrogans serogroup Icterohaemorrhagiae serovar Lai (strain 56601)	209		-0.524915	1.31699
Q8EY10	Conserved hypothetical lipoprotein	LB_047	Leptospira interrogans serogroup Icterohaemorrhagiae serovar Lai (strain 56601)	439		-0.524915	1.35097
Q8EY12	Uncharacterized protein	LB_045	Leptospira interrogans serogroup Icterohaemorrhagiae serovar Lai (strain 56601)	60		-0.524915	1.31699
Q8EY13	Uncharacterized protein	LB_044	Leptospira interrogans serogroup Icterohaemorrhagiae serovar Lai (strain 56601)	356		-0.526992	1.37382
Q8EY16	Short-chain dehydrogenase	LB_041	Leptospira interrogans serogroup Icterohaemorrhagiae serovar Lai (strain 56601)	267		-0.533242	1.40296
Q8EY15	Uncharacterized protein	LB_042	Leptospira interrogans serogroup Icterohaemorrhagiae serovar Lai (strain 56601)	140		-0.533242	1.38068
Q8EY14	Uncharacterized protein	LB_043	Leptospira interrogans serogroup Icterohaemorrhagiae serovar Lai (strain 56601)	123		-0.533242	1.37794
Q8EY18	Uncharacterized protein	LB_039	Leptospira interrogans serogroup Icterohaemorrhagiae serovar Lai (strain 56601)	202		-0.535332	1.40734
Q8EY17	Uncharacterized protein	LB_040	Leptospira interrogans serogroup Icterohaemorrhagiae serovar Lai (strain 56601)	122		-0.535332	1.36141
Q8EY21	NADH dehydrogenase	ndh LB_036	Leptospira interrogans serogroup Icterohaemorrhagiae serovar Lai (strain 56601)	422	ndh	-0.537424	1.39506
Q8EY23	Short-chain dehydrogenase	LB_034	Leptospira interrogans serogroup Icterohaemorrhagiae serovar Lai (strain 56601)	251		-0.537424	1.35735
Q8EY22	Phosphotyrosine protein phosphatase	wzb LB_035	Leptospira interrogans serogroup Icterohaemorrhagiae serovar Lai (strain 56601)	183	wzb	-0.537424	1.34996
Q8EY20	Uncharacterized protein	LB_037	Leptospira interrogans serogroup Icterohaemorrhagiae serovar Lai (strain 56601)	150		-0.537424	1.30701
Q8F0F7	Activator of Hsp90 ATPase 1 family protein	LA_3536	Leptospira interrogans serogroup Icterohaemorrhagiae serovar Lai (strain 56601)	153		-0.537424	1.34996
Q8F0F8	Uncharacterized protein	LA_3535	Leptospira interrogans serogroup Icterohaemorrhagiae serovar Lai (strain 56601)	182		-0.537424	1.30701
Q8EY25	Cyclic nucleotide-binding protein	crp LB_031	Leptospira interrogans serogroup Icterohaemorrhagiae serovar Lai (strain 56601)	116	crp	-0.53952	1.39825
Q8EY27	Intercellular adhesion protein C	LB_030	Leptospira interrogans serogroup Icterohaemorrhagiae serovar Lai (strain 56601)	387		-0.53952	1.35404
Q8EY29	Azoreductase	LB_028	Leptospira interrogans serogroup Icterohaemorrhagiae serovar Lai (strain 56601)	200		-0.541618	1.40357
Q8EY30	ParB-like protein	spo0J LB_027	Leptospira interrogans serogroup Icterohaemorrhagiae serovar Lai (strain 56601)	235	spo0J	-0.541618	1.30181
Q8F0F9	Uncharacterized protein	LA_3534	Leptospira interrogans serogroup Icterohaemorrhagiae serovar Lai (strain 56601)	158		-0.541618	1.30181
Q8F0G0	Uncharacterized protein	LA_3533	Leptospira interrogans serogroup Icterohaemorrhagiae serovar Lai (strain 56601)	162		-0.54372	1.31683
Q8EY31	ParA-like protein	soj LB_026	Leptospira interrogans serogroup Icterohaemorrhagiae serovar Lai (strain 56601)	305	soj	-0.54372	1.41572
Q8EY32	Uncharacterized protein	LB_025	Leptospira interrogans serogroup Icterohaemorrhagiae serovar Lai (strain 56601)	380		-0.54372	1.31683
Q8EY35	Transposase	LB_022	Leptospira interrogans serogroup Icterohaemorrhagiae serovar Lai (strain 56601)	389		-0.545824	1.41755
Q8EY37	Coproporphyrinogen III oxidase (EC 1.3.3.15)	LB_020	Leptospira interrogans serogroup Icterohaemorrhagiae serovar Lai (strain 56601)	427		-0.545824	1.41755
Q8EY39	DUF5683 domain-containing protein	LB_018	Leptospira interrogans serogroup Icterohaemorrhagiae serovar Lai (strain 56601)	327		-0.545824	1.38971
Q8EY34	Ferrochelatase	LB_023	Leptospira interrogans serogroup Icterohaemorrhagiae serovar Lai (strain 56601)	98		-0.545824	1.35549
Q8EY33	Ferrochelatase (EC 4.99.1.1)	hemH LB_024	Leptospira interrogans serogroup Icterohaemorrhagiae serovar Lai (strain 56601)	190	hemH	-0.545824	1.32315
Q8F0G1	Uncharacterized protein	LA_3532	Leptospira interrogans serogroup Icterohaemorrhagiae serovar Lai (strain 56601)	130		-0.545824	1.32315
Q8EY40	Coproporphyrinogen-III oxidase (EC 1.3.98.3)	hemN LB_017	Leptospira interrogans serogroup Icterohaemorrhagiae serovar Lai (strain 56601)	449	hemN	-0.550043	1.39703
Q8EY41	Uroporphyrinogen decarboxylase (EC 4.1.1.37)	hemE LB_016	Leptospira interrogans serogroup Icterohaemorrhagiae serovar Lai (strain 56601)	340	hemE	-0.552156	1.42252
Q8EY43	Sensor protein of a two component response regulator	LB_014	Leptospira interrogans serogroup Icterohaemorrhagiae serovar Lai (strain 56601)	305		-0.554273	1.424
Q8EY44	Glutamate-1-semialdehyde 2,1-aminomutase (GSA) (EC 5.4.3.8) (Glutamate-1-semialdehyde aminotransferase) (GSA-AT)	hemL LB_013	Leptospira interrogans serogroup Icterohaemorrhagiae serovar Lai (strain 56601)	443	hemL	-0.554273	1.424
Q8EY46	Hydroxymethylbilane synthase (EC 2.5.1.61)	hemC LB_011	Leptospira interrogans serogroup Icterohaemorrhagiae serovar Lai (strain 56601)	542	hemC	-0.554273	1.31118
Q8EY45	Delta-aminolevulinic acid dehydratase (EC 4.2.1.24) (Porphobilinogen synthase)	hemB LB_012	Leptospira interrogans serogroup Icterohaemorrhagiae serovar Lai (strain 56601)	317	hemB	-0.554273	1.30534
Q8EY42	Response regulator	ompR LB_015	Leptospira interrogans serogroup Icterohaemorrhagiae serovar Lai (strain 56601)	230	ompR	-0.554273	1.30425
Q8F0G2	Transcriptional regulator	arsR LA_3531	Leptospira interrogans serogroup Icterohaemorrhagiae serovar Lai (strain 56601)	126	arsR	-0.554273	1.31118
Q8F0G4	Thioesterase-like protein	LA_3529	Leptospira interrogans serogroup Icterohaemorrhagiae serovar Lai (strain 56601)	138		-0.554273	1.30534
Q8F0G5	Mrr restriction system protein	mrr LA_3528	Leptospira interrogans serogroup Icterohaemorrhagiae serovar Lai (strain 56601)	301	mrr	-0.554273	1.30425
Q8F0G6	Uncharacterized protein	LA_3527	Leptospira interrogans serogroup Icterohaemorrhagiae serovar Lai (strain 56601)	95		-0.558517	1.34996
Q8EY50	Haloacid dehalogenase-like protein	LB_007	Leptospira interrogans serogroup Icterohaemorrhagiae serovar Lai (strain 56601)	286		-0.558517	1.37382
Q8EY47	Glutamyl-tRNA reductase	LB_010	Leptospira interrogans serogroup Icterohaemorrhagiae serovar Lai (strain 56601)	289		-0.558517	1.34996
Q8F0G9	Uncharacterized protein	LA_3524	Leptospira interrogans serogroup Icterohaemorrhagiae serovar Lai (strain 56601)	191		-0.562772	1.32032
Q8EY55	Methylenetetrahydrofolate reductase (EC 1.5.1.20)	metF LB_002	Leptospira interrogans serogroup Icterohaemorrhagiae serovar Lai (strain 56601)	293	metF	-0.562772	1.424
Q8EY52	1,4-dihydroxy-6-naphtoate synthase (EC 4.1.-.-) (Menaquinone biosynthetic enzyme MqnD)	mqnD LB_005	Leptospira interrogans serogroup Icterohaemorrhagiae serovar Lai (strain 56601)	274	mqnD	-0.562772	1.32032
Q8F0H0	ABC transporter ATP-binding protein	LA_3523	Leptospira interrogans serogroup Icterohaemorrhagiae serovar Lai (strain 56601)	254		-0.564905	1.32315
Q8EY56	F5/8 type C domain-containing protein	LB_001	Leptospira interrogans serogroup Icterohaemorrhagiae serovar Lai (strain 56601)	838		-0.564905	1.43788
Q8EY58	Branched-chain-amino-acid aminotransferase (BCAT) (EC 2.6.1.42)	ilvE LA_4360	Leptospira interrogans serogroup Icterohaemorrhagiae serovar Lai (strain 56601)	307	ilvE	-0.564905	1.41678
Q8EY57	DNA polymerase III gamma and tau subunits	LA_4361	Leptospira interrogans serogroup Icterohaemorrhagiae serovar Lai (strain 56601)	310		-0.564905	1.32315
Q8EY59	tRNA uridine 5-carboxymethylaminomethyl modification enzyme MnmG (Glucose-inhibited division protein A)	mnmG gidA LA_4359	Leptospira interrogans serogroup Icterohaemorrhagiae serovar Lai (strain 56601)	635	mnmG	-0.567041	1.33269
Q8F0H1	Uncharacterized protein	LA_3522	Leptospira interrogans serogroup Icterohaemorrhagiae serovar Lai (strain 56601)	229		-0.567041	1.33269
Q8EY63	Uncharacterized protein	LA_4355	Leptospira interrogans serogroup Icterohaemorrhagiae serovar Lai (strain 56601)	276		-0.56918	1.40943
Q8EY68	Metallopeptidase	LA_4349	Leptospira interrogans serogroup Icterohaemorrhagiae serovar Lai (strain 56601)	482		-0.571322	1.41755
Q8EY69	Ribosomal RNA small subunit methyltransferase G (EC 2.1.1.-) (16S rRNA 7-methylguanosine methyltransferase) (16S rRNA m7G methyltransferase)	rsmG LA_4348	Leptospira interrogans serogroup Icterohaemorrhagiae serovar Lai (strain 56601)	254	rsmG	-0.573467	1.30581
Q8F0H2	TPR-repeat-containing protein	LA_3521	Leptospira interrogans serogroup Icterohaemorrhagiae serovar Lai (strain 56601)	378		-0.573467	1.30581
Q8EY70	ParA	parA LA_4347	Leptospira interrogans serogroup Icterohaemorrhagiae serovar Lai (strain 56601)	253	parA	-0.575615	1.41755
Q8EY71	ParB-like protein	parB LA_4346	Leptospira interrogans serogroup Icterohaemorrhagiae serovar Lai (strain 56601)	291	parB	-0.575615	1.38971
Q8F0H6	ATP-binding protein of an ABC transporter complex	ccmA LA_3517	Leptospira interrogans serogroup Icterohaemorrhagiae serovar Lai (strain 56601)	240	ccmA	-0.577767	1.33224
Q8EY74	Uncharacterized protein	LA_4343	Leptospira interrogans serogroup Icterohaemorrhagiae serovar Lai (strain 56601)	165		-0.577767	1.39147
Q8EY72	Cytoplasmic membrane protein	LA_4345	Leptospira interrogans serogroup Icterohaemorrhagiae serovar Lai (strain 56601)	273		-0.577767	1.33224
Q8F0H7	Heme exporter protein B	LA_3516	Leptospira interrogans serogroup Icterohaemorrhagiae serovar Lai (strain 56601)	223		-0.579922	1.32614
Q8EY77	TatD	tatD LA_4340	Leptospira interrogans serogroup Icterohaemorrhagiae serovar Lai (strain 56601)	269	tatD	-0.579922	1.46175
Q8EY76	Metalloendopeptidase	LA_4341	Leptospira interrogans serogroup Icterohaemorrhagiae serovar Lai (strain 56601)	339		-0.579922	1.32614
Q8F0H8	Heme exporter protein C	LA_3515	Leptospira interrogans serogroup Icterohaemorrhagiae serovar Lai (strain 56601)	230		-0.58208	1.34482
Q8EY80	OmpA family protein	LA_4337	Leptospira interrogans serogroup Icterohaemorrhagiae serovar Lai (strain 56601)	428		-0.58208	1.424
Q8EY81	ABC-type peptide transport system periplasmic component	LA_4336	Leptospira interrogans serogroup Icterohaemorrhagiae serovar Lai (strain 56601)	282		-0.58208	1.40734
Q8EY78	Serine--tRNA ligase (EC 6.1.1.11) (Seryl-tRNA synthetase) (SerRS) (Seryl-tRNA(Ser/Sec) synthetase)	serS LA_4339	Leptospira interrogans serogroup Icterohaemorrhagiae serovar Lai (strain 56601)	417	serS	-0.58208	1.34482
Q8F0H9	Serine/threonine phosphatase containing signal receiver domain REC	LA_3514	Leptospira interrogans serogroup Icterohaemorrhagiae serovar Lai (strain 56601)	377		-0.584241	1.34996
Q8EY82	Uncharacterized protein	LA_4335	Leptospira interrogans serogroup Icterohaemorrhagiae serovar Lai (strain 56601)	524		-0.584241	1.47136
Q8EY84	Recombination protein RecR	recR LA_4333	Leptospira interrogans serogroup Icterohaemorrhagiae serovar Lai (strain 56601)	201	recR	-0.584241	1.34996
Q8EY86	DNA polymerase III subunit gamma/tau (EC 2.7.7.7)	dnaX LA_4331	Leptospira interrogans serogroup Icterohaemorrhagiae serovar Lai (strain 56601)	479	dnaX	-0.586406	1.47377
Q8EY85	Nucleoid-associated protein LA_4332	LA_4332	Leptospira interrogans serogroup Icterohaemorrhagiae serovar Lai (strain 56601)	115		-0.586406	1.30829
Q8F0I0	Phosphoribosylaminoimidazole-succinocarboxamide synthase (EC 6.3.2.6) (SAICAR synthetase)	purC LA_3513	Leptospira interrogans serogroup Icterohaemorrhagiae serovar Lai (strain 56601)	285	purC	-0.586406	1.30829
Q8EY87	Cytidine deaminase	cumB LA_4330	Leptospira interrogans serogroup Icterohaemorrhagiae serovar Lai (strain 56601)	201	cumB	-0.588574	1.47627
Q8EY89	Ferredoxin--NADP reductase	LA_4327	Leptospira interrogans serogroup Icterohaemorrhagiae serovar Lai (strain 56601)	310		-0.590745	1.48034
Q8EY91	Uncharacterized protein	LA_4325	Leptospira interrogans serogroup Icterohaemorrhagiae serovar Lai (strain 56601)	65		-0.592919	1.40567
Q8EY90	UDP-3-O-[3-hydroxymyristoyl] glucosamine N-acyltransferase	lpxD LA_4326	Leptospira interrogans serogroup Icterohaemorrhagiae serovar Lai (strain 56601)	371	lpxD	-0.592919	1.33612
Q8EY92	LenE	LA_4324	Leptospira interrogans serogroup Icterohaemorrhagiae serovar Lai (strain 56601)	472		-0.592919	1.3354
Q8F0I1	Phosphoribosylformylglycinamidine synthase subunit PurS (FGAM synthase) (EC 6.3.5.3) (Formylglycinamide ribonucleotide amidotransferase subunit III) (FGAR amidotransferase III) (FGAR-AT III) (Phosphoribosylformylglycinamidine synthase subunit III)	purS LA_3512	Leptospira interrogans serogroup Icterohaemorrhagiae serovar Lai (strain 56601)	82	purS	-0.592919	1.33612
Q8F0I2	Phosphoribosylformylglycinamidine synthase subunit PurQ (FGAM synthase) (EC 6.3.5.3) (Formylglycinamide ribonucleotide amidotransferase subunit I) (FGAR amidotransferase I) (FGAR-AT I) (Glutaminase PurQ) (EC 3.5.1.2) (Phosphoribosylformylglycinamidine synthase subunit I)	purQ LA_3511	Leptospira interrogans serogroup Icterohaemorrhagiae serovar Lai (strain 56601)	219	purQ	-0.592919	1.3354
Q8EY95	Uncharacterized protein	LA_4321	Leptospira interrogans serogroup Icterohaemorrhagiae serovar Lai (strain 56601)	121		-0.595097	1.48719
Q8EY94	Metal-dependent carboxypeptidase (EC 3.4.17.19)	LA_4322	Leptospira interrogans serogroup Icterohaemorrhagiae serovar Lai (strain 56601)	514		-0.595097	1.33814
Q8F0I4	Cytochrome c peroxidase	mauG LA_3509	Leptospira interrogans serogroup Icterohaemorrhagiae serovar Lai (strain 56601)	339	mauG	-0.595097	1.33814
Q8F0I5	Methylamine utilization protein	petE LA_3508	Leptospira interrogans serogroup Icterohaemorrhagiae serovar Lai (strain 56601)	105	petE	-0.597278	1.34366
Q8EY96	Uncharacterized protein	LA_4320	Leptospira interrogans serogroup Icterohaemorrhagiae serovar Lai (strain 56601)	128		-0.597278	1.48854
Q8EY97	Hypothetical lipoprotein	LA_4319	Leptospira interrogans serogroup Icterohaemorrhagiae serovar Lai (strain 56601)	195		-0.597278	1.34366
Q8EY98	Uncharacterized protein	LA_4318	Leptospira interrogans serogroup Icterohaemorrhagiae serovar Lai (strain 56601)	122		-0.599462	1.49041
Q8EYA2	Uncharacterized protein	LA_4315	Leptospira interrogans serogroup Icterohaemorrhagiae serovar Lai (strain 56601)	365		-0.599462	1.49041
Q8EYA1	Uncharacterized protein	LA_4314	Leptospira interrogans serogroup Icterohaemorrhagiae serovar Lai (strain 56601)	198		-0.599462	1.48779
Q8EYA4	Uncharacterized protein	LA_4312	Leptospira interrogans serogroup Icterohaemorrhagiae serovar Lai (strain 56601)	100		-0.599462	1.35348
Q8EYA6	Uncharacterized protein	LA_4310	Leptospira interrogans serogroup Icterohaemorrhagiae serovar Lai (strain 56601)	175		-0.60165	1.41755
Q8EYA5	Cytoplasmic membrane protein	LA_4311	Leptospira interrogans serogroup Icterohaemorrhagiae serovar Lai (strain 56601)	358		-0.60165	1.40021
Q8EYA7	Flagellar hook-associated protein 1	LA_4309	Leptospira interrogans serogroup Icterohaemorrhagiae serovar Lai (strain 56601)	636		-0.606035	1.4946
Q8F0I6	Cytochrome c	LA_3507	Leptospira interrogans serogroup Icterohaemorrhagiae serovar Lai (strain 56601)	119		-0.608232	1.35021
Q8EYA8	Flagellar hook-associated protein FlgL	LA_4308	Leptospira interrogans serogroup Icterohaemorrhagiae serovar Lai (strain 56601)	421		-0.608232	1.35021
Q8F0I7	Methyl-accepting chemotaxis transducer transmembrane protein	LA_3506	Leptospira interrogans serogroup Icterohaemorrhagiae serovar Lai (strain 56601)	548		-0.610433	1.34421
Q8EYB1	Putative lipoprotein	LA_4305	Leptospira interrogans serogroup Icterohaemorrhagiae serovar Lai (strain 56601)	270		-0.610433	1.50096
Q8EYB2	Uncharacterized protein	LA_4304	Leptospira interrogans serogroup Icterohaemorrhagiae serovar Lai (strain 56601)	168		-0.610433	1.4639
Q8EYB0	Translational regulator CsrA	csrA LA_4306	Leptospira interrogans serogroup Icterohaemorrhagiae serovar Lai (strain 56601)	84	csrA	-0.610433	1.45344
Q8EYB5	Sodium/hydrogen antiporter	kefB LA_4301	Leptospira interrogans serogroup Icterohaemorrhagiae serovar Lai (strain 56601)	598	kefB	-0.610433	1.41755
Q8EYA9	Flagellar assembly factor FliW	fliW LA_4307	Leptospira interrogans serogroup Icterohaemorrhagiae serovar Lai (strain 56601)	150	fliW	-0.610433	1.40651
Q8EYB6	Hsp31/PfpI family protein	LA_4300	Leptospira interrogans serogroup Icterohaemorrhagiae serovar Lai (strain 56601)	254		-0.610433	1.34421
Q8EYB7	Glutathione peroxidase	btuE LA_4299	Leptospira interrogans serogroup Icterohaemorrhagiae serovar Lai (strain 56601)	165	btuE	-0.612637	1.50224
Q8EYB8	Transcriptional regulator of MarR family	marR LA_4298	Leptospira interrogans serogroup Icterohaemorrhagiae serovar Lai (strain 56601)	148	marR	-0.612637	1.50224
Q8EYB9	Fe-S protein	LA_4297	Leptospira interrogans serogroup Icterohaemorrhagiae serovar Lai (strain 56601)	61		-0.612637	1.37382
Q8EYC0	Sodium/hydrogen antiporter	kefB LA_4296	Leptospira interrogans serogroup Icterohaemorrhagiae serovar Lai (strain 56601)	590	kefB	-0.612637	1.35259
Q8F0I8	Uncharacterized protein	LA_3505	Leptospira interrogans serogroup Icterohaemorrhagiae serovar Lai (strain 56601)	269		-0.614845	1.33618
Q8EYC2	Phosphohistidine phosphatase SixA	sixA LA_4294	Leptospira interrogans serogroup Icterohaemorrhagiae serovar Lai (strain 56601)	180	sixA	-0.614845	1.48854
Q8EYC1	Hypoxanthine phosphoribosyltransferase (EC 2.4.2.8)	hpt LA_4295	Leptospira interrogans serogroup Icterohaemorrhagiae serovar Lai (strain 56601)	183	hpt	-0.614845	1.33618
Q8EYC3	Uncharacterized protein	LA_4293	Leptospira interrogans serogroup Icterohaemorrhagiae serovar Lai (strain 56601)	224		-0.617056	1.42969
Q8EYC5	Hypothetical lipoprotein	LA_4291	Leptospira interrogans serogroup Icterohaemorrhagiae serovar Lai (strain 56601)	480		-0.619271	1.47648
Q8EYC4	Uncharacterized protein	LA_4292	Leptospira interrogans serogroup Icterohaemorrhagiae serovar Lai (strain 56601)	190		-0.619271	1.41917
Q8EYC6	Dihydroorotate dehydrogenase (quinone) (EC 1.3.5.2) (DHOdehase) (DHOD) (DHODase) (Dihydroorotate oxidase)	pyrD LA_4290	Leptospira interrogans serogroup Icterohaemorrhagiae serovar Lai (strain 56601)	372	pyrD	-0.621488	1.30888
Q8F0I9	Uncharacterized protein	LA_3504	Leptospira interrogans serogroup Icterohaemorrhagiae serovar Lai (strain 56601)	133		-0.621488	1.30888
Q8EYC7	ABC-type multidrug transport system, permease component	LA_4289	Leptospira interrogans serogroup Icterohaemorrhagiae serovar Lai (strain 56601)	360		-0.62371	1.49273
Q8EYC8	ATP-binding protein of an ABC transporter complex	ccmA LA_4288	Leptospira interrogans serogroup Icterohaemorrhagiae serovar Lai (strain 56601)	188	ccmA	-0.625934	1.38068
Q8EYD0	Uncharacterized protein	LA_4286	Leptospira interrogans serogroup Icterohaemorrhagiae serovar Lai (strain 56601)	296		-0.625934	1.36949
Q8EYD1	Predicted glycosyl hydrolase	LA_4285	Leptospira interrogans serogroup Icterohaemorrhagiae serovar Lai (strain 56601)	309		-0.625934	1.36141
Q8EYC9	ABC transporter ATP-binding protein	LA_4287	Leptospira interrogans serogroup Icterohaemorrhagiae serovar Lai (strain 56601)	126		-0.625934	1.34482
Q8F0J2	Putative lipoprotein	LA_3501	Leptospira interrogans serogroup Icterohaemorrhagiae serovar Lai (strain 56601)	423		-0.625934	1.34482
Q8EYD4	Uncharacterized protein	LA_4282	Leptospira interrogans serogroup Icterohaemorrhagiae serovar Lai (strain 56601)	471		-0.628162	1.48854
Q8EYD7	Uncharacterized protein	LA_4279	Leptospira interrogans serogroup Icterohaemorrhagiae serovar Lai (strain 56601)	261		-0.628162	1.43788
Q8EYD6	Uncharacterized protein	LA_4280	Leptospira interrogans serogroup Icterohaemorrhagiae serovar Lai (strain 56601)	181		-0.628162	1.35171
Q8EYD9	Metal (Ni/Fe) hydrogenase large subunit	hycE LA_4277	Leptospira interrogans serogroup Icterohaemorrhagiae serovar Lai (strain 56601)	466	hycE	-0.630394	1.37382
Q8EYD8	Metal (Ni/Fe) hydrogenase small subunit	LA_4278	Leptospira interrogans serogroup Icterohaemorrhagiae serovar Lai (strain 56601)	273		-0.630394	1.33652
Q8F0J3	Uncharacterized protein	LA_3500	Leptospira interrogans serogroup Icterohaemorrhagiae serovar Lai (strain 56601)	192		-0.630394	1.33652
Q8EYE0	Formate hydrogenase subunit F	LA_4276	Leptospira interrogans serogroup Icterohaemorrhagiae serovar Lai (strain 56601)	402		-0.632629	1.44255
Q8EYE2	Formate hydrogenase subunit C	LA_4274	Leptospira interrogans serogroup Icterohaemorrhagiae serovar Lai (strain 56601)	295		-0.634867	1.424
Q8EYE1	Formate hydrogenase subunit E	LA_4275	Leptospira interrogans serogroup Icterohaemorrhagiae serovar Lai (strain 56601)	206		-0.634867	1.33664
Q8F0J4	Uncharacterized protein	LA_3499	Leptospira interrogans serogroup Icterohaemorrhagiae serovar Lai (strain 56601)	142		-0.634867	1.33664
Q8F0J5	Phosphate transport system regulatory protein	LA_3498	Leptospira interrogans serogroup Icterohaemorrhagiae serovar Lai (strain 56601)	238		-0.637109	1.3361
Q8EYE4	Alginate_exp domain-containing protein	LA_4272	Leptospira interrogans serogroup Icterohaemorrhagiae serovar Lai (strain 56601)	650		-0.637109	1.47273
Q8EYE3	Formate hydrogenase subunit B	LA_4273	Leptospira interrogans serogroup Icterohaemorrhagiae serovar Lai (strain 56601)	573		-0.637109	1.36141
Q8EYE6	Predicted permease-related protein	LA_4270	Leptospira interrogans serogroup Icterohaemorrhagiae serovar Lai (strain 56601)	322		-0.637109	1.3361
Q8EYE8	Transcriptional regulator	LA_4269	Leptospira interrogans serogroup Icterohaemorrhagiae serovar Lai (strain 56601)	543		-0.639355	1.4462
Q8EYE9	LipL45-like protein	LA_4267	Leptospira interrogans serogroup Icterohaemorrhagiae serovar Lai (strain 56601)	385		-0.639355	1.36927
Q8EYF2	Glycerol-3-phosphate dehydrogenase	gpsA LA_4264	Leptospira interrogans serogroup Icterohaemorrhagiae serovar Lai (strain 56601)	809	gpsA	-0.641604	1.54961
Q8EYF0	Formate-dependent phosphoribosylglycinamide formyltransferase (EC 6.3.1.21) (5'-phosphoribosylglycinamide transformylase 2) (Formate-dependent GAR transformylase) (GAR transformylase 2) (GART 2) (Non-folate glycinamide ribonucleotide transformylase) (Phosphoribosylglycinamide formyltransferase 2)	purT LA_4266	Leptospira interrogans serogroup Icterohaemorrhagiae serovar Lai (strain 56601)	387	purT	-0.641604	1.36534
Q8EYF3	Uncharacterized protein	LA_4263	Leptospira interrogans serogroup Icterohaemorrhagiae serovar Lai (strain 56601)	262		-0.643856	1.43079
Q8EYF4	Putative lipoprotein	LA_4262	Leptospira interrogans serogroup Icterohaemorrhagiae serovar Lai (strain 56601)	134		-0.646112	1.5042
Q8EYF5	dTDP-4-dehydrorhamnose 3,5-epimerase	LA_4261	Leptospira interrogans serogroup Icterohaemorrhagiae serovar Lai (strain 56601)	319		-0.646112	1.33612
Q8F0J6	WGR domain-containing protein	LA_3497	Leptospira interrogans serogroup Icterohaemorrhagiae serovar Lai (strain 56601)	740		-0.646112	1.33612
Q8EYF7	Transcriptional regulator	LA_4259	Leptospira interrogans serogroup Icterohaemorrhagiae serovar Lai (strain 56601)	37		-0.650635	1.51822
Q8F0J9	Uncharacterized protein	LA_3494	Leptospira interrogans serogroup Icterohaemorrhagiae serovar Lai (strain 56601)	154		-0.652901	1.34996
Q8EYF8	Uncharacterized protein	LA_4258	Leptospira interrogans serogroup Icterohaemorrhagiae serovar Lai (strain 56601)	162		-0.652901	1.34996
Q8F0K1	PHB domain-containing protein	LA_3492	Leptospira interrogans serogroup Icterohaemorrhagiae serovar Lai (strain 56601)	269		-0.655172	1.32051
Q8EYF9	Mannosyltransferase	LA_4256	Leptospira interrogans serogroup Icterohaemorrhagiae serovar Lai (strain 56601)	403		-0.655172	1.32051
Q8EYG1	GTP cyclohydrolase 1 (EC 3.5.4.16) (GTP cyclohydrolase I) (GTP-CH-I)	folE LA_4255	Leptospira interrogans serogroup Icterohaemorrhagiae serovar Lai (strain 56601)	183	folE	-0.657445	1.49202
Q8F0K2	Uncharacterized protein	LA_3491	Leptospira interrogans serogroup Icterohaemorrhagiae serovar Lai (strain 56601)	135		-0.662004	1.35097
Q8EYG2	Acetyl-coenzyme A synthetase (AcCoA synthetase) (Acs) (EC 6.2.1.1) (Acetate--CoA ligase) (Acyl-activating enzyme)	acsA LA_4254	Leptospira interrogans serogroup Icterohaemorrhagiae serovar Lai (strain 56601)	661	acsA	-0.662004	1.36141
Q8EYG3	Substrate binding protein of an ABC transporter complex	fepB LA_4253	Leptospira interrogans serogroup Icterohaemorrhagiae serovar Lai (strain 56601)	257	fepB	-0.662004	1.35097
Q8EYG4	Uncharacterized protein	LA_4252	Leptospira interrogans serogroup Icterohaemorrhagiae serovar Lai (strain 56601)	236		-0.664288	1.5313
Q8F0K3	Uncharacterized protein	LA_3490	Leptospira interrogans serogroup Icterohaemorrhagiae serovar Lai (strain 56601)	639		-0.666576	1.30425
Q8EYG5	Methylated-DNA--[protein]-cysteine S-methyltransferase	ada LA_4251	Leptospira interrogans serogroup Icterohaemorrhagiae serovar Lai (strain 56601)	276	ada	-0.666576	1.53425
Q8EYG7	Methyl-accepting chemotaxis protein	LA_4249	Leptospira interrogans serogroup Icterohaemorrhagiae serovar Lai (strain 56601)	522		-0.666576	1.30425
Q8EYH0	Predicted redox protein OsmC	osmC LA_4244	Leptospira interrogans serogroup Icterohaemorrhagiae serovar Lai (strain 56601)	149	osmC	-0.668868	1.40734
Q8EYG9	Dimethylaniline monooxygenase [N-oxide-forming] 5 (EC 1.6.3.1) (Dimethylaniline oxidase 5) (Flavin-containing monooxygenase 5) (NAPDH oxidase)	LA_4245	Leptospira interrogans serogroup Icterohaemorrhagiae serovar Lai (strain 56601)	477		-0.668868	1.40357
Q8EYG8	Alkaline phosphatase	LA_4246	Leptospira interrogans serogroup Icterohaemorrhagiae serovar Lai (strain 56601)	443		-0.668868	1.39825
Q8EYH1	Methyl-accepting chemotaxis protein	LA_4243	Leptospira interrogans serogroup Icterohaemorrhagiae serovar Lai (strain 56601)	530		-0.671164	1.60118
Q8EYH2	Ketol-acid reductoisomerase (NADP(+)) (KARI) (EC 1.1.1.86) (Acetohydroxy-acid isomeroreductase) (AHIR) (Alpha-keto-beta-hydroxylacyl reductoisomerase) (Ketol-acid reductoisomerase type 1) (Ketol-acid reductoisomerase type I)	ilvC LA_4242	Leptospira interrogans serogroup Icterohaemorrhagiae serovar Lai (strain 56601)	333	ilvC	-0.671164	1.6004
Q8EYH5	Polysaccharide deacetylase	LA_4240	Leptospira interrogans serogroup Icterohaemorrhagiae serovar Lai (strain 56601)	540		-0.673463	1.60417
Q8EYH7	Uncharacterized protein	LA_4237	Leptospira interrogans serogroup Icterohaemorrhagiae serovar Lai (strain 56601)	78		-0.678072	1.61086
Q8EYH8	DNA mismatch repair protein ATPase component	LA_4236	Leptospira interrogans serogroup Icterohaemorrhagiae serovar Lai (strain 56601)	610		-0.678072	1.49202
Q8EYI1	Uncharacterized protein	LA_4233	Leptospira interrogans serogroup Icterohaemorrhagiae serovar Lai (strain 56601)	140		-0.680382	1.61525
Q8EYH9	Uncharacterized protein	LA_4235	Leptospira interrogans serogroup Icterohaemorrhagiae serovar Lai (strain 56601)	176		-0.680382	1.61328
Q8EYI3	ABC transporter ATP-binding protein	dppD LA_4231	Leptospira interrogans serogroup Icterohaemorrhagiae serovar Lai (strain 56601)	317	dppD	-0.685014	1.58072
Q8EYI2	Uncharacterized protein	LA_4232	Leptospira interrogans serogroup Icterohaemorrhagiae serovar Lai (strain 56601)	693		-0.685014	1.39147
Q8EYI5	Dipeptide ABC transport system permease protein	LA_4229	Leptospira interrogans serogroup Icterohaemorrhagiae serovar Lai (strain 56601)	347		-0.687335	1.6004
Q8EYI4	ABC transporter ATP-binding protein	dppD LA_4230	Leptospira interrogans serogroup Icterohaemorrhagiae serovar Lai (strain 56601)	333	dppD	-0.687335	1.58142
Q8EYJ3	Phosphoadenosine phosphosulfate reductase	cysH LA_4221	Leptospira interrogans serogroup Icterohaemorrhagiae serovar Lai (strain 56601)	246	cysH	-0.691989	1.50485
Q8EYI7	Hydrolase	LA_4227	Leptospira interrogans serogroup Icterohaemorrhagiae serovar Lai (strain 56601)	373		-0.691989	1.50111
Q8EYI8	Uncharacterized protein	LA_4226	Leptospira interrogans serogroup Icterohaemorrhagiae serovar Lai (strain 56601)	303		-0.691989	1.4946
Q8EYI6	Permease component of an ABC transporter complex	LA_4228	Leptospira interrogans serogroup Icterohaemorrhagiae serovar Lai (strain 56601)	336		-0.691989	1.40357
Q8EYJ0	Putative oxidoreductase	LA_4224	Leptospira interrogans serogroup Icterohaemorrhagiae serovar Lai (strain 56601)	438		-0.691989	1.37794
Q8EYJ4	ATP-sulfurylase small subunit (EC 2.7.7.4) (Sulfate adenylate transferase) (Sulfate adenylyltransferase subunit 2)	cysD LA_4220	Leptospira interrogans serogroup Icterohaemorrhagiae serovar Lai (strain 56601)	305	cysD	-0.694321	1.64301
Q8EYJ6	Uroporphyrinogen-III C-methyltransferase (EC 2.1.1.107)	LA_4218	Leptospira interrogans serogroup Icterohaemorrhagiae serovar Lai (strain 56601)	279		-0.696658	1.49202
Q8EYJ5	Sulfate adenylyltransferase (EC 2.7.7.4)	cysN LA_4219	Leptospira interrogans serogroup Icterohaemorrhagiae serovar Lai (strain 56601)	416	cysN	-0.696658	1.32315
Q8F0K4	Flagellar basal body rod protein FlgB	LA_3489	Leptospira interrogans serogroup Icterohaemorrhagiae serovar Lai (strain 56601)	276		-0.696658	1.32315
Q8F0K7	Uncharacterized protein	LA_3486	Leptospira interrogans serogroup Icterohaemorrhagiae serovar Lai (strain 56601)	224		-0.69666	1.32915
Q8EYJ7	Precorrin-2 dehydrogenase (EC 1.3.1.76)	cysG LA_4217	Leptospira interrogans serogroup Icterohaemorrhagiae serovar Lai (strain 56601)	202	cysG	-0.698998	1.59454
Q8EYJ9	M23 family metalloendopeptidase	nlpD LA_4213	Leptospira interrogans serogroup Icterohaemorrhagiae serovar Lai (strain 56601)	306	nlpD	-0.701342	1.51544
Q8EYJ8	Ferredoxin-like sulfite reductase	cysI LA_4216	Leptospira interrogans serogroup Icterohaemorrhagiae serovar Lai (strain 56601)	561	cysI	-0.701342	1.35735
Q8F0K8	Short chain dehydrogenase	fabG LA_3484	Leptospira interrogans serogroup Icterohaemorrhagiae serovar Lai (strain 56601)	255	fabG	-0.703689	1.32362
Q8EYK1	Uncharacterized protein	LA_4212	Leptospira interrogans serogroup Icterohaemorrhagiae serovar Lai (strain 56601)	242		-0.703689	1.58959
Q8EYK0	Amino terminal protease	LA_4214	Leptospira interrogans serogroup Icterohaemorrhagiae serovar Lai (strain 56601)	303		-0.703689	1.32362
Q8EYK4	Uncharacterized protein	LA_4209	Leptospira interrogans serogroup Icterohaemorrhagiae serovar Lai (strain 56601)	695		-0.706041	1.40651
Q8EYK3	Chloride channel protein EriC	eriC LA_4210	Leptospira interrogans serogroup Icterohaemorrhagiae serovar Lai (strain 56601)	615	eriC	-0.706041	1.32253
Q8F0K9	IS1501 transposase	tra5 LA_3483	Leptospira interrogans serogroup Icterohaemorrhagiae serovar Lai (strain 56601)	137	tra5	-0.706041	1.32253
Q8EYK5	Uncharacterized protein	LA_4208	Leptospira interrogans serogroup Icterohaemorrhagiae serovar Lai (strain 56601)	611		-0.708396	1.67395
Q8EYK6	VWFA domain-containing protein	LA_4207	Leptospira interrogans serogroup Icterohaemorrhagiae serovar Lai (strain 56601)	344		-0.708396	1.41755
Q8EYK7	Phosphoglycerate mutase	gpmB LA_4206	Leptospira interrogans serogroup Icterohaemorrhagiae serovar Lai (strain 56601)	194	gpmB	-0.710756	1.59454
Q8EYK8	Adenosylcobinamide-GDP ribazoletransferase (EC 2.7.8.26) (Cobalamin synthase) (Cobalamin-5'-phosphate synthase)	cobS LA_4205	Leptospira interrogans serogroup Icterohaemorrhagiae serovar Lai (strain 56601)	265	cobS	-0.710756	1.37595
Q8F0L0	IS1501 transposase	LA_3482	Leptospira interrogans serogroup Icterohaemorrhagiae serovar Lai (strain 56601)	129		-0.717857	1.34482
Q8F0L1	IS1501 transposase	LA_3481	Leptospira interrogans serogroup Icterohaemorrhagiae serovar Lai (strain 56601)	71		-0.717857	1.34453
Q8EYK9	Nicotinate-nucleotide--dimethylbenzimidazole phosphoribosyltransferase (NN:DBI PRT) (EC 2.4.2.21) (N(1)-alpha-phosphoribosyltransferase)	cobT LA_4204	Leptospira interrogans serogroup Icterohaemorrhagiae serovar Lai (strain 56601)	344	cobT	-0.717857	1.44717
Q8EYL3	L-amino acid oxidase	LA_4200	Leptospira interrogans serogroup Icterohaemorrhagiae serovar Lai (strain 56601)	447		-0.717857	1.41411
Q8EYL0	Putative lipoprotein	LA_4203	Leptospira interrogans serogroup Icterohaemorrhagiae serovar Lai (strain 56601)	279		-0.717857	1.34482
Q8EYL1	Putative lipoprotein	LA_4202	Leptospira interrogans serogroup Icterohaemorrhagiae serovar Lai (strain 56601)	189		-0.717857	1.34453
Q8EYL5	Putative lipoprotein	LA_4198	Leptospira interrogans serogroup Icterohaemorrhagiae serovar Lai (strain 56601)	300		-0.720232	1.69739
Q8EYL7	FlgG	LA_4196	Leptospira interrogans serogroup Icterohaemorrhagiae serovar Lai (strain 56601)	283		-0.720232	1.54075
Q8EYL8	Uncharacterized protein	LA_4195	Leptospira interrogans serogroup Icterohaemorrhagiae serovar Lai (strain 56601)	157		-0.720232	1.4946
Q8EYL4	Uncharacterized protein	LA_4199	Leptospira interrogans serogroup Icterohaemorrhagiae serovar Lai (strain 56601)	67		-0.720232	1.38773
Q8EYL9	DNA topoisomerase (ATP-hydrolyzing) (EC 5.6.2.2)	LA_4194	Leptospira interrogans serogroup Icterohaemorrhagiae serovar Lai (strain 56601)	711		-0.724993	1.67395
Q8EYM2	Uncharacterized protein	LA_4191	Leptospira interrogans serogroup Icterohaemorrhagiae serovar Lai (strain 56601)	268		-0.72738	1.71178
Q8EYM0	DNA topoisomerase (ATP-hydrolyzing) (EC 5.6.2.2)	gyrA LA_4193	Leptospira interrogans serogroup Icterohaemorrhagiae serovar Lai (strain 56601)	462	gyrA	-0.72738	1.56423
Q8EYM5	Uncharacterized protein	LA_4188	Leptospira interrogans serogroup Icterohaemorrhagiae serovar Lai (strain 56601)	286		-0.72977	1.71973
Q8EYM3	Glutamate--tRNA ligase (EC 6.1.1.17) (Glutamyl-tRNA synthetase) (GluRS)	gltX LA_4190	Leptospira interrogans serogroup Icterohaemorrhagiae serovar Lai (strain 56601)	521	gltX	-0.72977	1.5521
Q8EYM4	Anti-sigma regulatory factor	LA_4189	Leptospira interrogans serogroup Icterohaemorrhagiae serovar Lai (strain 56601)	195		-0.72977	1.45344
Q8EYM6	Uncharacterized protein	LA_4187	Leptospira interrogans serogroup Icterohaemorrhagiae serovar Lai (strain 56601)	175		-0.72977	1.34695
Q8F0L2	Uncharacterized protein	LA_3480	Leptospira interrogans serogroup Icterohaemorrhagiae serovar Lai (strain 56601)	108		-0.72977	1.34695
Q8EYM8	Uncharacterized protein	LA_4185	Leptospira interrogans serogroup Icterohaemorrhagiae serovar Lai (strain 56601)	365		-0.732165	1.33612
Q8F0L3	Uncharacterized protein	LA_3479	Leptospira interrogans serogroup Icterohaemorrhagiae serovar Lai (strain 56601)	241		-0.732165	1.33612
Q8EYN0	Endoflagellar motor protein	LA_4183	Leptospira interrogans serogroup Icterohaemorrhagiae serovar Lai (strain 56601)	216		-0.734563	1.57101
Q8EYM9	Uncharacterized protein	LA_4184	Leptospira interrogans serogroup Icterohaemorrhagiae serovar Lai (strain 56601)	216		-0.734563	1.42885
Q8EYN1	Hypothetical lipoprotein	LA_4182	Leptospira interrogans serogroup Icterohaemorrhagiae serovar Lai (strain 56601)	137		-0.736966	1.63942
Q8F0L4	Putative lipoprotein	LA_3478	Leptospira interrogans serogroup Icterohaemorrhagiae serovar Lai (strain 56601)	222		-0.73697	1.32915
Q8EYN3	Putative aminotransferase	LA_4180	Leptospira interrogans serogroup Icterohaemorrhagiae serovar Lai (strain 56601)	392		-0.739372	1.4462
Q8EYN2	Carboxypeptidase	LA_4181	Leptospira interrogans serogroup Icterohaemorrhagiae serovar Lai (strain 56601)	328		-0.739372	1.4365
Q8F0L5	Uncharacterized protein	LA_3477	Leptospira interrogans serogroup Icterohaemorrhagiae serovar Lai (strain 56601)	180		-0.74178	1.32915
Q8EYN5	GMC oxidoreductase	LA_4178	Leptospira interrogans serogroup Icterohaemorrhagiae serovar Lai (strain 56601)	518		-0.741783	1.68168
Q8EYN4	Uncharacterized protein	LA_4179	Leptospira interrogans serogroup Icterohaemorrhagiae serovar Lai (strain 56601)	79		-0.741783	1.67127
Q8EYN7	Uncharacterized protein	LA_4176	Leptospira interrogans serogroup Icterohaemorrhagiae serovar Lai (strain 56601)	77		-0.741783	1.67127
Q8EYN6	Uncharacterized protein	LA_4177	Leptospira interrogans serogroup Icterohaemorrhagiae serovar Lai (strain 56601)	188		-0.741783	1.4462
Q8EYN9	Histidine kinase sensor protein	LA_4174	Leptospira interrogans serogroup Icterohaemorrhagiae serovar Lai (strain 56601)	511		-0.741783	1.40651
Q8EYP1	Uncharacterized protein	LA_4172	Leptospira interrogans serogroup Icterohaemorrhagiae serovar Lai (strain 56601)	122		-0.744197	1.46575
Q8EYP0	Receiver protein of a two-component response regulator	LA_4173	Leptospira interrogans serogroup Icterohaemorrhagiae serovar Lai (strain 56601)	129		-0.744197	1.37864
Q8EYP2	IDP (EC 1.1.1.42) (Isocitrate dehydrogenase [NADP]) (NADP(+)-specific ICDH) (Oxalosuccinate decarboxylase)	leuB LA_4171	Leptospira interrogans serogroup Icterohaemorrhagiae serovar Lai (strain 56601)	488	leuB	-0.746616	1.75781
Q8EYP6	Phosphopantetheine adenylyltransferase (EC 2.7.7.3) (Dephospho-CoA pyrophosphorylase) (Pantetheine-phosphate adenylyltransferase) (PPAT)	coaD LA_4167	Leptospira interrogans serogroup Icterohaemorrhagiae serovar Lai (strain 56601)	160	coaD	-0.751465	1.76903
Q8EYP5	Nucleoside diphosphate kinase (NDK) (NDP kinase) (EC 2.7.4.6) (Nucleoside-2-P kinase)	ndk LA_4168	Leptospira interrogans serogroup Icterohaemorrhagiae serovar Lai (strain 56601)	137	ndk	-0.751465	1.6004
Q8EYP3	Uncharacterized protein	LA_4170	Leptospira interrogans serogroup Icterohaemorrhagiae serovar Lai (strain 56601)	60		-0.751465	1.42885
Q8EYP9	Thermolysin	LA_4164	Leptospira interrogans serogroup Icterohaemorrhagiae serovar Lai (strain 56601)	753		-0.756331	1.59463
Q8EYP7	Argininosuccinate synthase (EC 6.3.4.5) (Citrulline--aspartate ligase)	argG LA_4165	Leptospira interrogans serogroup Icterohaemorrhagiae serovar Lai (strain 56601)	403	argG	-0.756331	1.44995
Q8EYQ3	DUF2779 domain-containing protein	LA_4160	Leptospira interrogans serogroup Icterohaemorrhagiae serovar Lai (strain 56601)	407		-0.75877	1.78455
Q8EYQ2	Thermolysin	LA_4161	Leptospira interrogans serogroup Icterohaemorrhagiae serovar Lai (strain 56601)	791		-0.75877	1.59821
Q8EYQ5	Uncharacterized protein	LA_4158	Leptospira interrogans serogroup Icterohaemorrhagiae serovar Lai (strain 56601)	192		-0.761213	1.78757
Q8EYQ4	Fatty acid synthase subunit beta	LA_4159	Leptospira interrogans serogroup Icterohaemorrhagiae serovar Lai (strain 56601)	385		-0.761213	1.47948
Q8EYQ6	Uncharacterized protein	LA_4157	Leptospira interrogans serogroup Icterohaemorrhagiae serovar Lai (strain 56601)	58		-0.76366	1.39588
Q8EYQ7	ATP-binding protein of an ABC transporter complex	ccmA LA_4156	Leptospira interrogans serogroup Icterohaemorrhagiae serovar Lai (strain 56601)	309	ccmA	-0.766112	1.70192
Q8EYQ9	ABC_transp_aux domain-containing protein	LA_4154	Leptospira interrogans serogroup Icterohaemorrhagiae serovar Lai (strain 56601)	672		-0.768568	1.61271
Q8EYQ8	ABC transporter permease protein	LA_4155	Leptospira interrogans serogroup Icterohaemorrhagiae serovar Lai (strain 56601)	242		-0.768568	1.45344
Q8F0L6	Uncharacterized protein	LA_3476	Leptospira interrogans serogroup Icterohaemorrhagiae serovar Lai (strain 56601)	179		-0.771027	1.32467
Q8EYR0	Uncharacterized protein	LA_4153	Leptospira interrogans serogroup Icterohaemorrhagiae serovar Lai (strain 56601)	367		-0.771027	1.32467
Q8EYR1	Uncharacterized protein	LA_4152	Leptospira interrogans serogroup Icterohaemorrhagiae serovar Lai (strain 56601)	205		-0.773491	1.42942
Q8EYR3	Phenylalanine--tRNA ligase alpha subunit (EC 6.1.1.20) (Phenylalanyl-tRNA synthetase alpha subunit) (PheRS)	pheS LA_4150	Leptospira interrogans serogroup Icterohaemorrhagiae serovar Lai (strain 56601)	341	pheS	-0.77596	1.424
Q8EYR2	UDP-N-acetylmuramate--L-alanine ligase	murC LA_4151	Leptospira interrogans serogroup Icterohaemorrhagiae serovar Lai (strain 56601)	465	murC	-0.77596	1.37382
Q8EYR4	Thioesterase	LA_4149	Leptospira interrogans serogroup Icterohaemorrhagiae serovar Lai (strain 56601)	125		-0.778432	1.60876
Q8EYR5	Uncharacterized protein	LA_4148	Leptospira interrogans serogroup Icterohaemorrhagiae serovar Lai (strain 56601)	68		-0.780909	1.424
Q8EYR7	Internalin G related protein	LA_4146	Leptospira interrogans serogroup Icterohaemorrhagiae serovar Lai (strain 56601)	282		-0.78339	1.42885
Q8EYR8	Uncharacterized protein	LA_4145	Leptospira interrogans serogroup Icterohaemorrhagiae serovar Lai (strain 56601)	72		-0.785875	1.34996
Q8F0L7	Uncharacterized protein	LA_3475	Leptospira interrogans serogroup Icterohaemorrhagiae serovar Lai (strain 56601)	180		-0.785875	1.34996
Q8EYS0	Putative lipoprotein	LA_4143	Leptospira interrogans serogroup Icterohaemorrhagiae serovar Lai (strain 56601)	291		-0.788365	1.47448
Q8EYR9	Uncharacterized protein	LA_4144	Leptospira interrogans serogroup Icterohaemorrhagiae serovar Lai (strain 56601)	123		-0.788365	1.45364
Q8EYS3	Uncharacterized protein	LA_4140	Leptospira interrogans serogroup Icterohaemorrhagiae serovar Lai (strain 56601)	145		-0.795859	1.80772
Q8EYS4	Acetyl-CoA acetyltransferase	LA_4139	Leptospira interrogans serogroup Icterohaemorrhagiae serovar Lai (strain 56601)	421		-0.795859	1.78952
Q8EYS1	Uncharacterized protein	LA_4142	Leptospira interrogans serogroup Icterohaemorrhagiae serovar Lai (strain 56601)	320		-0.795859	1.39147
Q8EYS6	NADPH-dependent FMN reductase	LA_4137	Leptospira interrogans serogroup Icterohaemorrhagiae serovar Lai (strain 56601)	179		-0.798366	1.89113
Q8EYS5	3-hydroxyacyl-CoA dehydrogenase	fadB LA_4138	Leptospira interrogans serogroup Icterohaemorrhagiae serovar Lai (strain 56601)	436	fadB	-0.798366	1.47715
Q8EYT0	Macro domain-containing protein LA_4133	LA_4133	Leptospira interrogans serogroup Icterohaemorrhagiae serovar Lai (strain 56601)	175		-0.800877	1.78219
Q8EYS8	Putative lipoprotein	LA_4135	Leptospira interrogans serogroup Icterohaemorrhagiae serovar Lai (strain 56601)	842		-0.800877	1.33612
Q8F0L8	Uncharacterized protein	LA_3474	Leptospira interrogans serogroup Icterohaemorrhagiae serovar Lai (strain 56601)	475		-0.800877	1.33612
Q8EYT3	Transcriptional regulator with HTH domain	LA_4130	Leptospira interrogans serogroup Icterohaemorrhagiae serovar Lai (strain 56601)	175		-0.805913	1.5521
Q8EYT2	Peptidase-like protein	LA_4131	Leptospira interrogans serogroup Icterohaemorrhagiae serovar Lai (strain 56601)	659		-0.805913	1.54429
Q8EYT4	Ankyrin repeat-containing protein	arp LA_4129	Leptospira interrogans serogroup Icterohaemorrhagiae serovar Lai (strain 56601)	170	arp	-0.805913	1.41411
Q8EYT5	Uncharacterized protein	LA_4128	Leptospira interrogans serogroup Icterohaemorrhagiae serovar Lai (strain 56601)	114		-0.810966	1.60876
Q8EYT6	Sensor histidine kinase of a two component response regulator	LA_4127	Leptospira interrogans serogroup Icterohaemorrhagiae serovar Lai (strain 56601)	376		-0.813499	1.52208
Q8EYT9	SanA-related protein	sanA LA_4124	Leptospira interrogans serogroup Icterohaemorrhagiae serovar Lai (strain 56601)	230	sanA	-0.816037	1.92937
Q8EYU0	Uncharacterized protein	LA_4123	Leptospira interrogans serogroup Icterohaemorrhagiae serovar Lai (strain 56601)	181		-0.816037	1.41755
Q8EYT7	Sensor histidine kinase of a two component response regulator	LA_4126	Leptospira interrogans serogroup Icterohaemorrhagiae serovar Lai (strain 56601)	343		-0.816037	1.37532
Q8EYU1	RNA polymerase ECF-type sigma factor	rpoE LA_4122	Leptospira interrogans serogroup Icterohaemorrhagiae serovar Lai (strain 56601)	169	rpoE	-0.818579	1.8635
Q8EYU2	Uncharacterized protein	LA_4121	Leptospira interrogans serogroup Icterohaemorrhagiae serovar Lai (strain 56601)	119		-0.823677	1.8635
Q8EYU3	M23 family metalloendopeptidase	nlpD LA_4120	Leptospira interrogans serogroup Icterohaemorrhagiae serovar Lai (strain 56601)	323	nlpD	-0.823677	1.45344
Q8EYU4	DNA ligase (EC 6.5.1.2) (Polydeoxyribonucleotide synthase [NAD(+)])	ligA LA_4119	Leptospira interrogans serogroup Icterohaemorrhagiae serovar Lai (strain 56601)	681	ligA	-0.826233	1.95854
Q8EYU6	Acyl-CoA dehydrogenase	caiA LA_4117	Leptospira interrogans serogroup Icterohaemorrhagiae serovar Lai (strain 56601)	534	caiA	-0.826233	1.95854
Q8EYU8	MaoC-like acyl dehydratase	maoC LA_4115	Leptospira interrogans serogroup Icterohaemorrhagiae serovar Lai (strain 56601)	149	maoC	-0.828793	1.31388
Q8F0L9	Uncharacterized protein	LA_3473	Leptospira interrogans serogroup Icterohaemorrhagiae serovar Lai (strain 56601)	239		-0.828793	1.31388
Q8EYV0	Uncharacterized protein	LA_4113	Leptospira interrogans serogroup Icterohaemorrhagiae serovar Lai (strain 56601)	100		-0.831358	1.9651
Q8EYU9	Putative acetyl-CoA acetyltransferase	LA_4114	Leptospira interrogans serogroup Icterohaemorrhagiae serovar Lai (strain 56601)	507		-0.831358	1.89646
Q8EYV4	SUFU domain-containing protein	LA_4109	Leptospira interrogans serogroup Icterohaemorrhagiae serovar Lai (strain 56601)	374		-0.833927	1.97312
Q8EYV3	Uncharacterized protein	LA_4110	Leptospira interrogans serogroup Icterohaemorrhagiae serovar Lai (strain 56601)	84		-0.833927	1.54044
Q8EYV5	Uncharacterized protein	LA_4108	Leptospira interrogans serogroup Icterohaemorrhagiae serovar Lai (strain 56601)	228		-0.836501	1.59454
Q8EYV7	Uncharacterized protein	LA_4106	Leptospira interrogans serogroup Icterohaemorrhagiae serovar Lai (strain 56601)	434		-0.836501	1.39588
Q8EYV6	Serine phosphatase RsbU, regulator of sigma subunit	LA_4107	Leptospira interrogans serogroup Icterohaemorrhagiae serovar Lai (strain 56601)	792		-0.836501	1.32261
Q8F0M0	Predicted nucleic-acid-binding protein	LA_3472	Leptospira interrogans serogroup Icterohaemorrhagiae serovar Lai (strain 56601)	120		-0.836501	1.32261
Q8EYV8	Arginine biosynthesis bifunctional protein ArgJ [Cleaved into: Arginine biosynthesis bifunctional protein ArgJ alpha chain; Arginine biosynthesis bifunctional protein ArgJ beta chain] [Includes: Glutamate N-acetyltransferase (EC 2.3.1.35) (Ornithine acetyltransferase) (OATase) (Ornithine transacetylase); Amino-acid acetyltransferase (EC 2.3.1.1) (N-acetylglutamate synthase) (AGSase)]	argJ LA_4105	Leptospira interrogans serogroup Icterohaemorrhagiae serovar Lai (strain 56601)	385	argJ	-0.841663	1.99012
Q8EYV9	Histidine kinase (EC 2.7.13.3)	vicK LA_4104	Leptospira interrogans serogroup Icterohaemorrhagiae serovar Lai (strain 56601)	463	vicK	-0.84944	1.57464
Q8EYW3	Uncharacterized protein	LA_4100	Leptospira interrogans serogroup Icterohaemorrhagiae serovar Lai (strain 56601)	148		-0.852042	2.01966
Q8EYW5	RNA polymerase ECF-type sigma factor	rpoE LA_4098	Leptospira interrogans serogroup Icterohaemorrhagiae serovar Lai (strain 56601)	192	rpoE	-0.852042	1.72736
Q8EYW0	Response regulator	vicR LA_4102	Leptospira interrogans serogroup Icterohaemorrhagiae serovar Lai (strain 56601)	233	vicR	-0.852042	1.5809
Q8EYW4	Uncharacterized protein	LA_4099	Leptospira interrogans serogroup Icterohaemorrhagiae serovar Lai (strain 56601)	123		-0.852042	1.424
Q8EYW6	Uncharacterized protein	LA_4097	Leptospira interrogans serogroup Icterohaemorrhagiae serovar Lai (strain 56601)	131		-0.865122	1.41796
Q8EYW7	Uncharacterized protein	LA_4096	Leptospira interrogans serogroup Icterohaemorrhagiae serovar Lai (strain 56601)	57		-0.867752	2.06166
Q8EYX0	MutT/nudix family protein	LA_4093	Leptospira interrogans serogroup Icterohaemorrhagiae serovar Lai (strain 56601)	223		-0.867752	2.06166
Q8EYX1	Ribonuclease D	rnd LA_4091	Leptospira interrogans serogroup Icterohaemorrhagiae serovar Lai (strain 56601)	388	rnd	-0.867752	1.55236
Q8EYX2	Amidophosphoribosyltransferase (ATase) (EC 2.4.2.14) (Glutamine phosphoribosylpyrophosphate amidotransferase) (GPATase)	purF LA_4092	Leptospira interrogans serogroup Icterohaemorrhagiae serovar Lai (strain 56601)	446	purF	-0.873027	1.42156
Q8EYX5	Uncharacterized protein	LA_4088	Leptospira interrogans serogroup Icterohaemorrhagiae serovar Lai (strain 56601)	329		-0.875672	1.50485
Q8EYX4	Phenazine biosynthesis protein	LA_4089	Leptospira interrogans serogroup Icterohaemorrhagiae serovar Lai (strain 56601)	256		-0.875672	1.36141
Q8EYX6	Putative lipoprotein	LA_4087	Leptospira interrogans serogroup Icterohaemorrhagiae serovar Lai (strain 56601)	164		-0.875672	1.33519
Q8F0M1	Predicted periplasmic lipoprotein	LA_3471	Leptospira interrogans serogroup Icterohaemorrhagiae serovar Lai (strain 56601)	404		-0.875672	1.33519
Q8EYX7	Ferredoxin	LA_4086	Leptospira interrogans serogroup Icterohaemorrhagiae serovar Lai (strain 56601)	108		-0.878321	1.64545
Q8EYX8	Hypothetical lipoprotein	LA_4084	Leptospira interrogans serogroup Icterohaemorrhagiae serovar Lai (strain 56601)	183		-0.880976	1.65742
Q8EYX9	Hypothetical lipoprotein	LA_4083	Leptospira interrogans serogroup Icterohaemorrhagiae serovar Lai (strain 56601)	111		-0.8863	1.38773
Q8EYY1	Uncharacterized protein	LA_4081	Leptospira interrogans serogroup Icterohaemorrhagiae serovar Lai (strain 56601)	123		-0.888969	2.12105
Q8EYY0	Uncharacterized protein	LA_4082	Leptospira interrogans serogroup Icterohaemorrhagiae serovar Lai (strain 56601)	162		-0.888969	1.57366
Q8EYY2	Methylamine utilization ferredoxin-type protein	hycB LA_4080	Leptospira interrogans serogroup Icterohaemorrhagiae serovar Lai (strain 56601)	218	hycB	-0.888969	1.50485
Q8EYY3	UDP-N-acetylglucosamine 1-carboxyvinyltransferase (EC 2.5.1.7) (Enoylpyruvate transferase) (UDP-N-acetylglucosamine enolpyruvyl transferase) (EPT)	murA LA_4079	Leptospira interrogans serogroup Icterohaemorrhagiae serovar Lai (strain 56601)	432	murA	-0.891643	1.66105
Q8EYY6	Uncharacterized protein	LA_4076	Leptospira interrogans serogroup Icterohaemorrhagiae serovar Lai (strain 56601)	162		-0.894322	2.04506
Q8EYY4	Apolipoprotein N-acyltransferase 2 (ALP N-acyltransferase 2) (EC 2.3.1.269)	lnt2 LA_4078	Leptospira interrogans serogroup Icterohaemorrhagiae serovar Lai (strain 56601)	595	lnt2	-0.894322	1.5809
Q8EYY9	LenF	LA_4073	Leptospira interrogans serogroup Icterohaemorrhagiae serovar Lai (strain 56601)	462		-0.894322	1.49202
Q8EYZ2	Uncharacterized protein	LA_4069	Leptospira interrogans serogroup Icterohaemorrhagiae serovar Lai (strain 56601)	148		-0.902389	1.45344
Q8EYZ3	Uncharacterized protein	LA_4068	Leptospira interrogans serogroup Icterohaemorrhagiae serovar Lai (strain 56601)	217		-0.902389	1.42885
Q8EYZ1	Uncharacterized protein	LA_4070	Leptospira interrogans serogroup Icterohaemorrhagiae serovar Lai (strain 56601)	371		-0.902389	1.39825
Q8EYZ4	Isocitrate dehydrogenase [NADP] (EC 1.1.1.42)	icd LA_4067	Leptospira interrogans serogroup Icterohaemorrhagiae serovar Lai (strain 56601)	398	icd	-0.907793	2.01966
Q8EYZ5	Uncharacterized protein	LA_4066	Leptospira interrogans serogroup Icterohaemorrhagiae serovar Lai (strain 56601)	224		-0.907793	1.67127
Q8EYZ7	Uncharacterized protein	LA_4064	Leptospira interrogans serogroup Icterohaemorrhagiae serovar Lai (strain 56601)	126		-0.910502	2.08141
Q8F0M2	Predicted thiol oxidoreductase	LA_3470	Leptospira interrogans serogroup Icterohaemorrhagiae serovar Lai (strain 56601)	503		-0.915936	1.34996
Q8EYZ8	Nucleoside triphosphate pyrophosphohydrolase MazG	mazG LA_4063	Leptospira interrogans serogroup Icterohaemorrhagiae serovar Lai (strain 56601)	298	mazG	-0.915936	2.20367
Q8EZ02	Uncharacterized protein	LA_4059	Leptospira interrogans serogroup Icterohaemorrhagiae serovar Lai (strain 56601)	422		-0.915936	2.19942
Q8EYZ9	Uncharacterized protein	LA_4062	Leptospira interrogans serogroup Icterohaemorrhagiae serovar Lai (strain 56601)	173		-0.915936	1.34996
Q8EZ06	Malate permease	LA_4055	Leptospira interrogans serogroup Icterohaemorrhagiae serovar Lai (strain 56601)	303		-0.91866	1.59454
Q8EZ08	Uncharacterized protein	LA_4053	Leptospira interrogans serogroup Icterohaemorrhagiae serovar Lai (strain 56601)	163		-0.91866	1.50111
Q8EZ03	Cytokinin riboside 5'-monophosphate phosphoribohydrolase (EC 3.2.2.n1)	LA_4058	Leptospira interrogans serogroup Icterohaemorrhagiae serovar Lai (strain 56601)	185		-0.91866	1.424
Q8EZ09	Short-chain dehydrogenase	dltE LA_4052	Leptospira interrogans serogroup Icterohaemorrhagiae serovar Lai (strain 56601)	266	dltE	-0.91866	1.39703
Q8EZ05	Ankyrin repeat-containing protein	arp LA_4056	Leptospira interrogans serogroup Icterohaemorrhagiae serovar Lai (strain 56601)	338	arp	-0.91866	1.37207
Q8EZ10	FGE-sulfatase domain-containing protein	LA_4051	Leptospira interrogans serogroup Icterohaemorrhagiae serovar Lai (strain 56601)	437		-0.92139	1.68813
Q8EZ11	DEAD/DEAH box helicase	srmB LA_4049	Leptospira interrogans serogroup Icterohaemorrhagiae serovar Lai (strain 56601)	516	srmB	-0.924125	1.60992
Q8EZ15	Uncharacterized protein	LA_4046	Leptospira interrogans serogroup Icterohaemorrhagiae serovar Lai (strain 56601)	602		-0.926865	1.96165
Q8EZ19	Uncharacterized protein	LA_4042	Leptospira interrogans serogroup Icterohaemorrhagiae serovar Lai (strain 56601)	63		-0.926865	1.55426
Q8EZ17	Uncharacterized protein	LA_4044	Leptospira interrogans serogroup Icterohaemorrhagiae serovar Lai (strain 56601)	218		-0.926865	1.43788
Q8EZ20	Glycerol-3-phosphate antiporter	uhpC LA_4041	Leptospira interrogans serogroup Icterohaemorrhagiae serovar Lai (strain 56601)	443	uhpC	-0.929611	2.01612
Q8EZ21	Inorganic pyrophosphatase (EC 3.6.1.1) (Pyrophosphate phospho-hydrolase) (PPase)	ppa LA_4040	Leptospira interrogans serogroup Icterohaemorrhagiae serovar Lai (strain 56601)	178	ppa	-0.929611	1.69802
Q8EZ24	7-carboxy-7-deazaguanine synthase (CDG synthase) (EC 4.3.99.3) (Queuosine biosynthesis protein QueE)	queE LA_4037	Leptospira interrogans serogroup Icterohaemorrhagiae serovar Lai (strain 56601)	237	queE	-0.935117	1.76058
Q8EZ22	Lauroyl/myristoyl acyltransferase	htrB LA_4039	Leptospira interrogans serogroup Icterohaemorrhagiae serovar Lai (strain 56601)	300	htrB	-0.935117	1.55641
Q8EZ26	Phenylalanine--tRNA ligase beta subunit (EC 6.1.1.20) (Phenylalanyl-tRNA synthetase beta subunit) (PheRS)	pheT LA_4035	Leptospira interrogans serogroup Icterohaemorrhagiae serovar Lai (strain 56601)	808	pheT	-0.937878	1.50485
Q8EZ25	ATP-dependent RNA helicase	LA_4036	Leptospira interrogans serogroup Icterohaemorrhagiae serovar Lai (strain 56601)	948		-0.937878	1.37794
Q8EZ27	Carbonic anhydrase/acetyltransferase	paaY LA_4034	Leptospira interrogans serogroup Icterohaemorrhagiae serovar Lai (strain 56601)	189	paaY	-0.940645	2.29547
Q8EZ31	Putative lipoprotein	LA_4030	Leptospira interrogans serogroup Icterohaemorrhagiae serovar Lai (strain 56601)	227		-0.943416	1.68509
Q8EZ29	Uncharacterized protein	LA_4032	Leptospira interrogans serogroup Icterohaemorrhagiae serovar Lai (strain 56601)	185		-0.943416	1.49333
Q8EZ38	Uncharacterized protein	LA_4023	Leptospira interrogans serogroup Icterohaemorrhagiae serovar Lai (strain 56601)	69		-0.946194	2.31283
Q8EZ34	Uncharacterized protein	LA_4027	Leptospira interrogans serogroup Icterohaemorrhagiae serovar Lai (strain 56601)	194		-0.946194	2.31246
Q8EZ36	Uncharacterized protein	LA_4025	Leptospira interrogans serogroup Icterohaemorrhagiae serovar Lai (strain 56601)	264		-0.946194	2.13363
Q8EZ35	Uncharacterized protein	LA_4026	Leptospira interrogans serogroup Icterohaemorrhagiae serovar Lai (strain 56601)	422		-0.946194	1.37794
Q8EZ39	Permease of the major facilitator superfamily	LA_4022	Leptospira interrogans serogroup Icterohaemorrhagiae serovar Lai (strain 56601)	270		-0.948976	1.76058
Q8F0M3	Putative lipoprotein	irpA LA_3469	Leptospira interrogans serogroup Icterohaemorrhagiae serovar Lai (strain 56601)	440	irpA	-0.951764	1.31072
Q8EZ41	Bacterioferritin-associated ferredoxin	LA_4021	Leptospira interrogans serogroup Icterohaemorrhagiae serovar Lai (strain 56601)	61		-0.951764	2.32737
Q8EZ42	Riboflavin-specific deaminase/reductase	ribD LA_4019	Leptospira interrogans serogroup Icterohaemorrhagiae serovar Lai (strain 56601)	222	ribD	-0.951764	1.31072
Q8EZ46	PaaI thioesterase-like protein	paaI LA_4016	Leptospira interrogans serogroup Icterohaemorrhagiae serovar Lai (strain 56601)	168	paaI	-0.954557	2.01453
Q8EZ44	Penicillin-binding protein	LA_4017	Leptospira interrogans serogroup Icterohaemorrhagiae serovar Lai (strain 56601)	210		-0.954557	1.63942
Q8EZ51	Uncharacterized protein	LA_4010	Leptospira interrogans serogroup Icterohaemorrhagiae serovar Lai (strain 56601)	148		-0.957356	2.15694
Q8EZ50	Uncharacterized protein	LA_4011	Leptospira interrogans serogroup Icterohaemorrhagiae serovar Lai (strain 56601)	337		-0.957356	1.77708
Q8EZ48	Co/Zn/Cd efflux pump	czcD LA_4013	Leptospira interrogans serogroup Icterohaemorrhagiae serovar Lai (strain 56601)	308	czcD	-0.957356	1.32091
Q8F0M4	Outer membrane receptor for Fe3+-dicitrate/TonB-dependent receptor	LA_3468	Leptospira interrogans serogroup Icterohaemorrhagiae serovar Lai (strain 56601)	825		-0.957356	1.32091
Q8EZ54	Uncharacterized protein	LA_4005	Leptospira interrogans serogroup Icterohaemorrhagiae serovar Lai (strain 56601)	216		-0.96016	2.35291
Q8EZ52	Adenylate/guanylate cyclase	LA_4008	Leptospira interrogans serogroup Icterohaemorrhagiae serovar Lai (strain 56601)	1396		-0.96016	1.49202
Q8EZ59	JerF	LA_4000	Leptospira interrogans serogroup Icterohaemorrhagiae serovar Lai (strain 56601)	236		-0.962969	1.65629
Q8EZ60	Cholesterol oxidase	LA_3998	Leptospira interrogans serogroup Icterohaemorrhagiae serovar Lai (strain 56601)	1135		-0.962969	1.51544
Q8EZ56	Uncharacterized protein	LA_4003	Leptospira interrogans serogroup Icterohaemorrhagiae serovar Lai (strain 56601)	169		-0.962969	1.50542
Q8EZ61	Small ribosomal subunit biogenesis GTPase RsgA (EC 3.6.1.-)	rsgA LA_3997	Leptospira interrogans serogroup Icterohaemorrhagiae serovar Lai (strain 56601)	359	rsgA	-0.962969	1.35995
Q8EZ63	Histidine kinase response regulator hybrid protein	LA_3996	Leptospira interrogans serogroup Icterohaemorrhagiae serovar Lai (strain 56601)	804		-0.968605	1.35489
Q8EZ64	Fe-S oxidoreductase-like protein	LA_3994	Leptospira interrogans serogroup Icterohaemorrhagiae serovar Lai (strain 56601)	565		-0.971431	1.51544
Q8EZ65	Uncharacterized protein	LA_3993	Leptospira interrogans serogroup Icterohaemorrhagiae serovar Lai (strain 56601)	428		-0.971431	1.51544
Q8EZ67	Acetyltransferase	LA_3991	Leptospira interrogans serogroup Icterohaemorrhagiae serovar Lai (strain 56601)	146		-0.9771	1.70832
Q8EZ70	Potassium/proton antiporter	LA_3988	Leptospira interrogans serogroup Icterohaemorrhagiae serovar Lai (strain 56601)	457		-0.979942	2.04691
Q8EZ71	Uncharacterized protein	LA_3987	Leptospira interrogans serogroup Icterohaemorrhagiae serovar Lai (strain 56601)	161		-0.979942	1.37382
Q8EZ68	Uncharacterized protein	LA_3990	Leptospira interrogans serogroup Icterohaemorrhagiae serovar Lai (strain 56601)	71		-0.979942	1.35549
Q8EZ76	Glycerophosphodiester phosphodiesterase	ugpQ LA_3980	Leptospira interrogans serogroup Icterohaemorrhagiae serovar Lai (strain 56601)	262	ugpQ	-0.982791	1.79456
Q8EZ74	Uncharacterized protein	LA_3982	Leptospira interrogans serogroup Icterohaemorrhagiae serovar Lai (strain 56601)	127		-0.982791	1.67127
Q8EZ78	Lysine methyltransferase	LA_3978	Leptospira interrogans serogroup Icterohaemorrhagiae serovar Lai (strain 56601)	143		-0.982791	1.37382
Q8EZ72	Transcriptional regulator	LA_3986	Leptospira interrogans serogroup Icterohaemorrhagiae serovar Lai (strain 56601)	534		-0.982791	1.35433
Q8EZ79	NTP pyrophosphohydrolase	LA_3977	Leptospira interrogans serogroup Icterohaemorrhagiae serovar Lai (strain 56601)	162		-0.985645	2.05533
Q8EZ80	Bacterial globin-like protein	LA_3976	Leptospira interrogans serogroup Icterohaemorrhagiae serovar Lai (strain 56601)	145		-0.988504	1.68813
Q8EZ81	Acylphosphatase (EC 3.6.1.7) (Acylphosphate phosphohydrolase)	acyP LA_3975	Leptospira interrogans serogroup Icterohaemorrhagiae serovar Lai (strain 56601)	95	acyP	-0.99137	1.32617
Q8F0M6	Thermolysin	LA_3466	Leptospira interrogans serogroup Icterohaemorrhagiae serovar Lai (strain 56601)	800		-0.99137	1.32617
Q8EZ82	Exonuclease	LA_3974	Leptospira interrogans serogroup Icterohaemorrhagiae serovar Lai (strain 56601)	400		-0.994241	2.10528
Q8EZ83	Aldo/keto reductase	tas LA_3973	Leptospira interrogans serogroup Icterohaemorrhagiae serovar Lai (strain 56601)	353	tas	-0.994241	1.63363
Q8EZ84	Potassium uptake system, NAD-binding component	LA_3972	Leptospira interrogans serogroup Icterohaemorrhagiae serovar Lai (strain 56601)	236		-0.997117	1.72761
Q8EZ85	Potassium uptake transporter	trkG LA_3971	Leptospira interrogans serogroup Icterohaemorrhagiae serovar Lai (strain 56601)	599	trkG	-0.997117	1.63721
D4YW30	Uncharacterized protein	LA_1241a	Leptospira interrogans serogroup Icterohaemorrhagiae serovar Lai (strain 56601)	110		-1.5649	5.46536
D4YW31	Uncharacterized protein	LA_1312a	Leptospira interrogans serogroup Icterohaemorrhagiae serovar Lai (strain 56601)	431		-1.56918	2.0307
D4YW32	Uncharacterized protein	LA_1406a	Leptospira interrogans serogroup Icterohaemorrhagiae serovar Lai (strain 56601)	60		-1.57347	1.76196
D4YW33	Uncharacterized protein	LA_1459a	Leptospira interrogans serogroup Icterohaemorrhagiae serovar Lai (strain 56601)	118		-1.58641	3.3284
D4YW34	Putative lipoprotein	LA_1468a	Leptospira interrogans serogroup Icterohaemorrhagiae serovar Lai (strain 56601)	147		-1.59074	3.16076
D4YW35	Uncharacterized protein	LA_1517a	Leptospira interrogans serogroup Icterohaemorrhagiae serovar Lai (strain 56601)	291		-1.5951	1.86766
D4YW36	IS1533 transposase	LA_1528a	Leptospira interrogans serogroup Icterohaemorrhagiae serovar Lai (strain 56601)	49		-1.60823	1.87417
D4YW37	Acetyltransferase-like protein (Acetyltransferase-related protein)	LA_1803a	Leptospira interrogans serogroup Icterohaemorrhagiae serovar Lai (strain 56601)	109		-1.63039	1.52589
D4YW38	Uncharacterized protein	LA_1808a	Leptospira interrogans serogroup Icterohaemorrhagiae serovar Lai (strain 56601)	59		-1.64837	1.68509
D4YW39	Uncharacterized protein	LA_1813a	Leptospira interrogans serogroup Icterohaemorrhagiae serovar Lai (strain 56601)	136		-1.65745	2.79137
D4YW41	IS1501 transposase	LA_1937a	Leptospira interrogans serogroup Icterohaemorrhagiae serovar Lai (strain 56601)	42		-1.67116	6.18215
D4YW42	Uncharacterized protein	LA_1951a	Leptospira interrogans serogroup Icterohaemorrhagiae serovar Lai (strain 56601)	152		-1.67577	4.12246
D4YW44	Uncharacterized protein	LA_2004a	Leptospira interrogans serogroup Icterohaemorrhagiae serovar Lai (strain 56601)	64		-1.72738	2.09242
D4YW43	Multidrug efflux pump	LA_1963a	Leptospira interrogans serogroup Icterohaemorrhagiae serovar Lai (strain 56601)	233		-1.72738	2.04691
D4YW45	Ferredoxin family protein	fer LA_2081a	Leptospira interrogans serogroup Icterohaemorrhagiae serovar Lai (strain 56601)	73	fer	-1.76121	1.78033
D4YW46	Uncharacterized protein	LA_2100a	Leptospira interrogans serogroup Icterohaemorrhagiae serovar Lai (strain 56601)	63		-1.76611	2.06508
D4YW47	Uncharacterized protein	LA_2154a	Leptospira interrogans serogroup Icterohaemorrhagiae serovar Lai (strain 56601)	39		-1.79086	2.60243
D4YW48	Uncharacterized protein	LA_2227a	Leptospira interrogans serogroup Icterohaemorrhagiae serovar Lai (strain 56601)	64		-1.80088	1.70192
D4YW49	50S ribosomal protein L33	rpmG LB_222a	Leptospira interrogans serogroup Icterohaemorrhagiae serovar Lai (strain 56601)	54	rpmG	-1.80591	5.09261
D4YW50	Uncharacterized protein	LB_245a	Leptospira interrogans serogroup Icterohaemorrhagiae serovar Lai (strain 56601)	123		-1.80591	1.89668
D4YW51	S-adenosylmethionine decarboxylase proenzyme (AdoMetDC) (SAMDC) (EC 4.1.1.50) [Cleaved into: S-adenosylmethionine decarboxylase beta chain; S-adenosylmethionine decarboxylase alpha chain]	speD speH LB_312a	Leptospira interrogans serogroup Icterohaemorrhagiae serovar Lai (strain 56601)	125	speD	-1.81604	2.64419
D4YW52	Uncharacterized protein	LB_340a	Leptospira interrogans serogroup Icterohaemorrhagiae serovar Lai (strain 56601)	92		-1.83136	2.70349
D5MNY1	Glycosyl transferase	LA_1663	Leptospira interrogans serogroup Icterohaemorrhagiae serovar Lai (strain 56601)	301		-1.83136	2.59447
D5MNY2	Malic enzyme	sfcA LA_0181	Leptospira interrogans serogroup Icterohaemorrhagiae serovar Lai (strain 56601)	420	sfcA	-1.85726	2.79137
G1UB14	Glycosyl transferase	LA_1666	Leptospira interrogans serogroup Icterohaemorrhagiae serovar Lai (strain 56601)	282		-1.86775	2.08669
G1UB15	Jag-like RNA-binding protein	jag LA_0179	Leptospira interrogans serogroup Icterohaemorrhagiae serovar Lai (strain 56601)	236	jag	-1.87303	5.48121
G1UB16	Glycosyltransferase	LA_1646	Leptospira interrogans serogroup Icterohaemorrhagiae serovar Lai (strain 56601)	395		-1.90509	4.86029
G1UB17	Galactowaldenase (UDP-galactose 4-epimerase)	LA_1643	Leptospira interrogans serogroup Icterohaemorrhagiae serovar Lai (strain 56601)	344		-1.91594	5.08384
G1UB18	Uncharacterized protein	LA_0172	Leptospira interrogans serogroup Icterohaemorrhagiae serovar Lai (strain 56601)	780		-1.91594	2.52062
G1UB20	Glucose-1-phosphate thymidylyltransferase (EC 2.7.7.24)	rfbA LA_1662	Leptospira interrogans serogroup Icterohaemorrhagiae serovar Lai (strain 56601)	294	rfbA	-1.92139	4.30256
G1UB21	Glycosyltransferase	LA_1650	Leptospira interrogans serogroup Icterohaemorrhagiae serovar Lai (strain 56601)	313		-1.94342	2.04448
G1UB22	Uncharacterized protein	LA_1641	Leptospira interrogans serogroup Icterohaemorrhagiae serovar Lai (strain 56601)	429		-2.00578	2.32384
G1UB23	Glycosyl transferase	wcaJ LA_1647	Leptospira interrogans serogroup Icterohaemorrhagiae serovar Lai (strain 56601)	421	wcaJ	-2.03505	2.42079
G1UB26	Glycosyl transferase	LA_1656	Leptospira interrogans serogroup Icterohaemorrhagiae serovar Lai (strain 56601)	265		-2.07704	3.36215
G1UB24	Uncharacterized protein	LA_1639	Leptospira interrogans serogroup Icterohaemorrhagiae serovar Lai (strain 56601)	704		-2.07704	2.48473
G1UB27	dTDP-4-dehydrorhamnose 3,5-epimerase (EC 5.1.3.13) (Thymidine diphospho-4-keto-rhamnose 3,5-epimerase)	rfbC LA_1659	Leptospira interrogans serogroup Icterohaemorrhagiae serovar Lai (strain 56601)	186	rfbC	-2.08314	6.9858
G1UB28	mRNA interferase (EC 3.1.-.-)	LA_2843	Leptospira interrogans serogroup Icterohaemorrhagiae serovar Lai (strain 56601)	113		-2.08314	2.15694
Q8F6H0	Lipoprotein signal peptidase (EC 3.4.23.36) (Prolipoprotein signal peptidase) (Signal peptidase II) (SPase II)	lspA LA_1336	Leptospira interrogans serogroup Icterohaemorrhagiae serovar Lai (strain 56601)	182	lspA	-2.13289	7.66554
G1UB31	Glycosyltransferase	LA_1642	Leptospira interrogans serogroup Icterohaemorrhagiae serovar Lai (strain 56601)	381		-2.13289	5.81692
G1UB29	Glycosyl transferase	LA_1657	Leptospira interrogans serogroup Icterohaemorrhagiae serovar Lai (strain 56601)	273		-2.13289	5.00161
Q8EZK5	Ig-like domain-containing protein	LA_3848	Leptospira interrogans serogroup Icterohaemorrhagiae serovar Lai (strain 56601)	238		-2.13289	2.29252
Q8F4W3	Sec-independent protein translocase protein TatC	tatC LA_1925	Leptospira interrogans serogroup Icterohaemorrhagiae serovar Lai (strain 56601)	266	tatC	-2.13924	4.86029
G1UB32	Serine protease	LA_2949	Leptospira interrogans serogroup Icterohaemorrhagiae serovar Lai (strain 56601)	484		-2.13924	2.1149
G1UB33	Pyridoxal phosphate-dependent aminotransferase	wecE LA_1655	Leptospira interrogans serogroup Icterohaemorrhagiae serovar Lai (strain 56601)	363	wecE	-2.15843	2.79137
Q8F9P7	Probable GTP-binding protein EngB	engB LA_0144	Leptospira interrogans serogroup Icterohaemorrhagiae serovar Lai (strain 56601)	217	engB	-2.15843	2.17466
G1UB34	FdtA-like protein	LA_1654	Leptospira interrogans serogroup Icterohaemorrhagiae serovar Lai (strain 56601)	139		-2.18442	3.67418
Q8F0B8	Flagellar FlbD family protein	LA_3578	Leptospira interrogans serogroup Icterohaemorrhagiae serovar Lai (strain 56601)	74		-2.18442	2.35568
Q8F9F4	SCO1/SenC/PrrC family protein	LA_0241	Leptospira interrogans serogroup Icterohaemorrhagiae serovar Lai (strain 56601)	279		-2.191	4.42753
O50638	Putative membrane protein insertion efficiency factor	LA_0177	Leptospira interrogans serogroup Icterohaemorrhagiae serovar Lai (strain 56601)	74		-2.191	4.34602
G1UB35	Predicted transcriptional regulator	LA_2844	Leptospira interrogans serogroup Icterohaemorrhagiae serovar Lai (strain 56601)	82		-2.191	3.5616
D4YW11	Uncharacterized protein	LA_4314a	Leptospira interrogans serogroup Icterohaemorrhagiae serovar Lai (strain 56601)	109		-2.191	2.28259
P0C0A0	S-adenosylmethionine decarboxylase proenzyme (AdoMetDC) (SAMDC) (EC 4.1.1.50) [Cleaved into: S-adenosylmethionine decarboxylase beta chain; S-adenosylmethionine decarboxylase alpha chain]	speH LB_314.1	Leptospira interrogans serogroup Icterohaemorrhagiae serovar Lai (strain 56601)	128	speH	-2.1976	4.86873
Q8F847	Putative lipoprotein	LA_0712	Leptospira interrogans serogroup Icterohaemorrhagiae serovar Lai (strain 56601)	210		-2.1976	4.70883
Q8F2C6	Flagellar hook protein FlgE	flgE LA_2848	Leptospira interrogans serogroup Icterohaemorrhagiae serovar Lai (strain 56601)	464	flgE	-2.1976	2.43892
Q8EYZ6	Two-component response regulator	LA_4065	Leptospira interrogans serogroup Icterohaemorrhagiae serovar Lai (strain 56601)	256		-2.20423	13.7482
Q8F7X6	Response regulator containing a signal receiver domain and a DNA-binding domain	citB LA_0816	Leptospira interrogans serogroup Icterohaemorrhagiae serovar Lai (strain 56601)	233	citB	-2.25843	7.66554
Q8F7C7	NifU_N domain-containing protein	LA_1019	Leptospira interrogans serogroup Icterohaemorrhagiae serovar Lai (strain 56601)	263		-2.25843	4.02404
Q8F1M9	LenB	LA_3103	Leptospira interrogans serogroup Icterohaemorrhagiae serovar Lai (strain 56601)	132		-2.32193	3.69503
Q8F301	Flagellar biosynthetic protein FliQ	fliQ LA_2610	Leptospira interrogans serogroup Icterohaemorrhagiae serovar Lai (strain 56601)	87	fliQ	-2.35107	2.84712
Q8EZZ1	Putative transcriptional regulator	LA_3710	Leptospira interrogans serogroup Icterohaemorrhagiae serovar Lai (strain 56601)	182		-2.45008	3.5258
Q8F8S7	Tdh-like protein	LA_0477	Leptospira interrogans serogroup Icterohaemorrhagiae serovar Lai (strain 56601)	473		-2.45008	3.13899
Q8EZE1	Putative lipoprotein	LA_3913	Leptospira interrogans serogroup Icterohaemorrhagiae serovar Lai (strain 56601)	188		-2.50635	7.59603
Q8F974	Fibronectin binding protein	LA_0322	Leptospira interrogans serogroup Icterohaemorrhagiae serovar Lai (strain 56601)	120		-2.50635	4.63189
Q8EXV3	Transcriptional regulator	LB_104	Leptospira interrogans serogroup Icterohaemorrhagiae serovar Lai (strain 56601)	192		-2.71786	3.07965
Q8EX79	4a-hydroxytetrahydrobiopterin dehydratase (EC 4.2.1.96)	LB_335	Leptospira interrogans serogroup Icterohaemorrhagiae serovar Lai (strain 56601)	97		-2.72738	3.89719
Q8EXP9	Precorrin-2 C-20 methyltransferase	cobF LB_159	Leptospira interrogans serogroup Icterohaemorrhagiae serovar Lai (strain 56601)	252	cobF	-2.77596	3.31239
Q8F089	MaoC-like acyl dehydratase	maoC LA_3607	Leptospira interrogans serogroup Icterohaemorrhagiae serovar Lai (strain 56601)	138	maoC	-2.80591	4.70879
Q8EZS1	Hypothetical lipoprotein	LA_3780	Leptospira interrogans serogroup Icterohaemorrhagiae serovar Lai (strain 56601)	112		-2.80591	3.98476
Q8F8Y3	SAM-dependent O-methyltransferase	LA_0415	Leptospira interrogans serogroup Icterohaemorrhagiae serovar Lai (strain 56601)	231		-2.81604	7.99729
Q8EXZ5	Antagonist of anti-sigma factor	LB_062	Leptospira interrogans serogroup Icterohaemorrhagiae serovar Lai (strain 56601)	114		-2.86775	3.82879
Q8EZH2	Putative lipoprotein	LA_3881	Leptospira interrogans serogroup Icterohaemorrhagiae serovar Lai (strain 56601)	1201		-2.9105	6.25575
Q8F9G8	Uncharacterized protein	LA_0227	Leptospira interrogans serogroup Icterohaemorrhagiae serovar Lai (strain 56601)	291		-2.9771	5.09261
Q8F9B6	Uncharacterized protein	LA_0279	Leptospira interrogans serogroup Icterohaemorrhagiae serovar Lai (strain 56601)	212		-3.05889	7.72606
Q8F275	M23 family metalloendopeptidase	nlpD LA_2901	Leptospira interrogans serogroup Icterohaemorrhagiae serovar Lai (strain 56601)	262	nlpD	-3.14561	5.27848
Q8F5D8	Putative protein-glutamate methylesterase/protein-glutamine glutaminase (EC 3.1.1.61) (EC 3.5.1.44)	cheB2 LA_1744	Leptospira interrogans serogroup Icterohaemorrhagiae serovar Lai (strain 56601)	193	cheB2	-3.22432	5.77593
Q8F3D7	Inhibitor of MCP methylation	LA_2469	Leptospira interrogans serogroup Icterohaemorrhagiae serovar Lai (strain 56601)	154		-3.29336	6.48209
Q8F2Z8	Flagellar motor switch protein FliN	LA_2613	Leptospira interrogans serogroup Icterohaemorrhagiae serovar Lai (strain 56601)	354		-3.29336	5.88228
Q8F999	Zn-dependent alcohol dehydrogenase	adhP LA_0296	Leptospira interrogans serogroup Icterohaemorrhagiae serovar Lai (strain 56601)	415	adhP	-3.44222	4.63189
Q8F2D7	Adenylate/guanylate cyclase	cyaA LA_2834	Leptospira interrogans serogroup Icterohaemorrhagiae serovar Lai (strain 56601)	423	cyaA	-3.47393	5.20551
Q8F9F3	Cytochrome c oxidase subunit 2 (EC 7.1.1.9)	cyoA LA_0242	Leptospira interrogans serogroup Icterohaemorrhagiae serovar Lai (strain 56601)	321	cyoA	-3.50635	6.63475
P61443	Chaperone protein DnaK (HSP70) (Heat shock 70 kDa protein) (Heat shock protein 70)	dnaK LA_3705	Leptospira interrogans serogroup Icterohaemorrhagiae serovar Lai (strain 56601)	646	dnaK	-3.60823	7.72606
Q8F9F2	Cytochrome c oxidase subunit 1 (EC 7.1.1.9)	cyoB LA_0243	Leptospira interrogans serogroup Icterohaemorrhagiae serovar Lai (strain 56601)	534	cyoB	-3.60823	7.33275
Q8F3U1	Long-chain-fatty-acid CoA ligase	faa1 LA_2309	Leptospira interrogans serogroup Icterohaemorrhagiae serovar Lai (strain 56601)	681	faa1	-3.64386	16.4967
O51941	Flagellar filament 35 kDa core protein (35 kDa antigen) (Flagellin class B)	flaB flaB2 LA_2019	Leptospira interrogans serogroup Icterohaemorrhagiae serovar Lai (strain 56601)	283	flaB	-3.68038	16.4967
Q8F4L7	Conserved hypothetical lipoprotein	LA_2024	Leptospira interrogans serogroup Icterohaemorrhagiae serovar Lai (strain 56601)	412		-3.8365	16.4967
Q8F8Q0	Uncharacterized protein	LA_0505	Leptospira interrogans serogroup Icterohaemorrhagiae serovar Lai (strain 56601)	366		-3.87832	16.4967
Q8F4M3	Flagellin	LA_2017	Leptospira interrogans serogroup Icterohaemorrhagiae serovar Lai (strain 56601)	281		-3.87832	4.6202
Q8F9T9	Uncharacterized protein	LA_0100	Leptospira interrogans serogroup Icterohaemorrhagiae serovar Lai (strain 56601)	424		-4.2109	16.4967

## Sheet: RGA Proteomics DEPs
Entry	Protein names	Gene names	Organism	Length	Gene names (primary )	KEGG Id	Log2_FC	minus_Log10_ pValue
Q8F349	Glycosylhydrolase	bglX LA_2561	Leptospira interrogans serogroup Icterohaemorrhagiae serovar Lai (strain 56601)	619	bglX	lil:LA_2561	5.91986	12.0905
Q8EZC7	Acyl-CoA dehydrogenase	caiA LA_3928	Leptospira interrogans serogroup Icterohaemorrhagiae serovar Lai (strain 56601)	586	caiA	lil:LA_3928	5.36412	16.4967
Q8F6Q0	Chemotaxis protein CheA (EC 2.7.13.3)	cheA LA_1251	Leptospira interrogans serogroup Icterohaemorrhagiae serovar Lai (strain 56601)	1070	cheA	lil:LA_1251	5.36149	13.6255
Q8F5D9	Methylase of chemotaxis methyl-accepting protein	cheR LA_1743	Leptospira interrogans serogroup Icterohaemorrhagiae serovar Lai (strain 56601)	304	cheR	lil:LA_1743	5.3242	16.4967
Q8F4N3	Flagellar motor switch protein FliG	fliG LA_2007	Leptospira interrogans serogroup Icterohaemorrhagiae serovar Lai (strain 56601)	339	fliG	lil:LA_2007	5.27225	11.6321
Q8F3H6	Chemotaxis protein CheW	cheW LA_2427	Leptospira interrogans serogroup Icterohaemorrhagiae serovar Lai (strain 56601)	171	cheW	lil:LA_2427	5.27225	9.24624
Q8F0C1	Flagellar protein FliL	fliL LA_3575	Leptospira interrogans serogroup Icterohaemorrhagiae serovar Lai (strain 56601)	174	fliL	lil:LA_3575	5.25092	16.4967
Q8EZS3	LigB-like protein	LA_3778	Leptospira interrogans serogroup Icterohaemorrhagiae serovar Lai (strain 56601)	1889		lil:LA_3778	4.70244	9.56017
Q8F7F0	Fibronectin type-III domain-containing protein	LA_0995	Leptospira interrogans serogroup Icterohaemorrhagiae serovar Lai (strain 56601)	271		lil:LA_0995	4.70244	9.34756
Q8F237	Uncharacterized protein	LA_2940	Leptospira interrogans serogroup Icterohaemorrhagiae serovar Lai (strain 56601)	349		lil:LA_2940	4.63326	16.4967
Q8F613	Cytoplasmic membrane protein	LA_1499	Leptospira interrogans serogroup Icterohaemorrhagiae serovar Lai (strain 56601)	1196		lil:LA_1499	4.39561	16.4967
Q8F927	Uncharacterized protein	LA_0370	Leptospira interrogans serogroup Icterohaemorrhagiae serovar Lai (strain 56601)	577		lil:LA_0370	4.3826	7.66554
Q8F8R1	Putative lipoprotein	LA_0494	Leptospira interrogans serogroup Icterohaemorrhagiae serovar Lai (strain 56601)	231		lil:LA_0494	4.3826	6.88905
Q8F7R5	Uncharacterized protein	LA_0879	Leptospira interrogans serogroup Icterohaemorrhagiae serovar Lai (strain 56601)	156		lil:LA_0879	4.29065	6.79809
Q8F8F9	Transcriptional regulator	LA_0598	Leptospira interrogans serogroup Icterohaemorrhagiae serovar Lai (strain 56601)	146		lil:LA_0598	4.1811	6.11669
Q8F4G0	Flagellar motor switch protein FliM	fliM LA_2081	Leptospira interrogans serogroup Icterohaemorrhagiae serovar Lai (strain 56601)	341	fliM	lil:LA_2081	4.13011	7.00155
Q8F3M5	Type II secretory pathway component protein C	gspC LA_2376	Leptospira interrogans serogroup Icterohaemorrhagiae serovar Lai (strain 56601)	302	gspC	lil:LA_2376	4.02379	16.4967
Q8EXG7	Na+/solute symporter	putP LB_245	Leptospira interrogans serogroup Icterohaemorrhagiae serovar Lai (strain 56601)	462	putP	lil:LB_245	3.95866	11.7949
Q8F3M6	Type II secretory pathway component protein D	gspD LA_2375	Leptospira interrogans serogroup Icterohaemorrhagiae serovar Lai (strain 56601)	596	gspD	lil:LA_2375	3.95866	7.2265
Q8F3B8	Predicted membrane protein involved in D-alaninealginate export/acetyltransferase of MBOAT family	dltB LA_2489	Leptospira interrogans serogroup Icterohaemorrhagiae serovar Lai (strain 56601)	478	dltB	lil:LA_2489	3.82843	5.08384
Q8F3M7	Protein-secreting ATPase (EC 7.4.2.8)	gspE LA_2374	Leptospira interrogans serogroup Icterohaemorrhagiae serovar Lai (strain 56601)	557	gspE	lil:LA_2374	3.75521	5.33827
Q8F3M8	Type II secretory pathway component protein F	gspF LA_2373	Leptospira interrogans serogroup Icterohaemorrhagiae serovar Lai (strain 56601)	408	gspF	lil:LA_2373	3.63006	8.59816
Q8F3M9	Type II secretory pathway component protein G	gspG LA_2372	Leptospira interrogans serogroup Icterohaemorrhagiae serovar Lai (strain 56601)	158	gspG	lil:LA_2372	3.60063	16.4967
Q8F5Z7	RNA-binding protein Hfq	hfq LA_1517	Leptospira interrogans serogroup Icterohaemorrhagiae serovar Lai (strain 56601)	85	hfq	lil:LA_1517	3.54127	7.00155
Q8F808	TM2 domain-containing protein	LA_0782	Leptospira interrogans serogroup Icterohaemorrhagiae serovar Lai (strain 56601)	106		lil:LA_0782	3.51488	7.58033
Q8F3D6	Putative lipoprotein	LA_2470	Leptospira interrogans serogroup Icterohaemorrhagiae serovar Lai (strain 56601)	183		lil:LA_2470	3.35516	5.00161
Q8F528	Catalase (EC 1.11.1.6)	katE LA_1859	Leptospira interrogans serogroup Icterohaemorrhagiae serovar Lai (strain 56601)	481	katE	lil:LA_1859	3.35403	4.70883
G1UB25	Outer membrane lipoprotein LipL21	lipL21 LA_0011	Leptospira interrogans serogroup Icterohaemorrhagiae serovar Lai (strain 56601)	186	lipL21	lil:LA_0011	3.31019	6.43756
O34094	LipL32	lipL32 LA_2637	Leptospira interrogans serogroup Icterohaemorrhagiae serovar Lai (strain 56601)	272	lipL32	lil:LA_2637	3.27426	16.4967
Q8F0B9	Endoflagellar motor protein A	motA LA_3577	Leptospira interrogans serogroup Icterohaemorrhagiae serovar Lai (strain 56601)	260	motA	lil:LA_3577	3.2228	7.16211
Q8F3V5	LipL45	lipL45 LA_2295	Leptospira interrogans serogroup Icterohaemorrhagiae serovar Lai (strain 56601)	388	lipL45	lil:LA_2295	3.2228	3.94095
Q8F6B8	Uncharacterized protein	LA_1390	Leptospira interrogans serogroup Icterohaemorrhagiae serovar Lai (strain 56601)	250		lil:LA_1390	3.1478	16.4967
Q8F3Z3	Predicted membrane protein involved in D-alaninealginate export/acetyltransferase of MBOAT family	dltB LA_2256	Leptospira interrogans serogroup Icterohaemorrhagiae serovar Lai (strain 56601)	494	dltB	lil:LA_2256	3.1478	5.77695
Q8EZN4	EVE domain-containing protein	LA_3818	Leptospira interrogans serogroup Icterohaemorrhagiae serovar Lai (strain 56601)	156		lil:LA_3818	3.11103	5.59407
Q8F432	Endoflagellar motor protein B	motB LA_2215	Leptospira interrogans serogroup Icterohaemorrhagiae serovar Lai (strain 56601)	336	motB	lil:LA_2215	3.09238	16.4967
Q8F4S9	Protein translocase subunit SecA (EC 7.4.2.8)	secA LA_1960	Leptospira interrogans serogroup Icterohaemorrhagiae serovar Lai (strain 56601)	908	secA	lil:LA_1960	3.0365	16.4967
Q8F706	Protein translocase subunit SecD	secD LA_1142	Leptospira interrogans serogroup Icterohaemorrhagiae serovar Lai (strain 56601)	642	secD	lil:LA_1142	3.0365	5.66008
Q8F3C8	Hypothetical lipoprotein	LA_2478	Leptospira interrogans serogroup Icterohaemorrhagiae serovar Lai (strain 56601)	124		lil:LA_2478	2.93357	13.6255
Q8F142	Uridylate kinase (UK) (EC 2.7.4.22) (Uridine monophosphate kinase) (UMP kinase) (UMPK)	pyrH LA_3296	Leptospira interrogans serogroup Icterohaemorrhagiae serovar Lai (strain 56601)	248	pyrH	lil:LA_3296	2.90246	7.13918
Q8F0R6	Protein translocase subunit SecE	secE LA_3426	Leptospira interrogans serogroup Icterohaemorrhagiae serovar Lai (strain 56601)	62	secE	lil:LA_3426	2.90246	3.62647
Q8F705	Protein-export membrane protein SecF	secF LA_1143	Leptospira interrogans serogroup Icterohaemorrhagiae serovar Lai (strain 56601)	312	secF	lil:LA_1143	2.59837	5.10717
Q8F5I6	Protein-export membrane protein SecG	secG LA_1695	Leptospira interrogans serogroup Icterohaemorrhagiae serovar Lai (strain 56601)	111	secG	lil:LA_1695	2.584	16.4967
Q8F3C9	TfoX-like protein	tfoX LA_2477	Leptospira interrogans serogroup Icterohaemorrhagiae serovar Lai (strain 56601)	121	tfoX	lil:LA_2477	2.55287	5.95316
G1UB19	Protein translocase subunit SecY	secY LA_0759	Leptospira interrogans serogroup Icterohaemorrhagiae serovar Lai (strain 56601)	460	secY	lil:LA_0759	2.55287	4.31964
Q8F7E3	Virulence-associated protein VagC	vagC LA_1002	Leptospira interrogans serogroup Icterohaemorrhagiae serovar Lai (strain 56601)	76	vagC	lil:LA_1002	2.3417	2.97208
Q8F539	ISLbp1 transposase	LA_1848	Leptospira interrogans serogroup Icterohaemorrhagiae serovar Lai (strain 56601)	180		lil:LA_1848	2.28718	2.32384
Q8F3I0	Chemotaxis response regulator CheY	LA_2423	Leptospira interrogans serogroup Icterohaemorrhagiae serovar Lai (strain 56601)	120		lil:LA_2423	2.18333	3.55826
Q8F1S8	Hemolysin	LA_3050	Leptospira interrogans serogroup Icterohaemorrhagiae serovar Lai (strain 56601)	239		lil:LA_3050	2.12035	3.61859
Q8F475	Lipoprotein with phospholipase D domain	LA_2170	Leptospira interrogans serogroup Icterohaemorrhagiae serovar Lai (strain 56601)	547		lil:LA_2170	2.06833	2.59682
Q8F8L7	Transcriptional regulator	LA_0538	Leptospira interrogans serogroup Icterohaemorrhagiae serovar Lai (strain 56601)	234		lil:LA_0538	2.06316	5.46936
Q8F8F0	MCE-related protein	LA_0607	Leptospira interrogans serogroup Icterohaemorrhagiae serovar Lai (strain 56601)	266		lil:LA_0607	2.05311	14.0428
Q8F9Y8	Methyl-accepting chemotaxis protein	LA_0049	Leptospira interrogans serogroup Icterohaemorrhagiae serovar Lai (strain 56601)	565		lil:LA_0049	2.00827	4.10937
Q8F882	Methyl-accepting chemotaxis protein	LA_0676	Leptospira interrogans serogroup Icterohaemorrhagiae serovar Lai (strain 56601)	691		lil:LA_0676	2.00827	2.79509
Q8F7S2	Microbial collagenase (EC 3.4.24.3)	LA_0872	Leptospira interrogans serogroup Icterohaemorrhagiae serovar Lai (strain 56601)	888		lil:LA_0872	2.0072	3.71998
Q8F9H3	OmpA family lipoprotein	LA_0222	Leptospira interrogans serogroup Icterohaemorrhagiae serovar Lai (strain 56601)	195		lil:LA_0222	1.98586	2.06399
G1UB30	OmpL1	LA_3138	Leptospira interrogans serogroup Icterohaemorrhagiae serovar Lai (strain 56601)	320		lil:LA_3138	1.88362	6.38517
Q8F9P0	ACT domain-containing protein	LA_0151	Leptospira interrogans serogroup Icterohaemorrhagiae serovar Lai (strain 56601)	204		lil:LA_0151	1.86592	2.61014
Q8F8H4	Outer membrane protein TolC	LA_0581	Leptospira interrogans serogroup Icterohaemorrhagiae serovar Lai (strain 56601)	459		lil:LA_0581	1.85519	6.16729
Q8F992	Putative lipoprotein	LA_0303	Leptospira interrogans serogroup Icterohaemorrhagiae serovar Lai (strain 56601)	117		lil:LA_0303	1.83592	7.33275
Q8F7X9	PINc domain-containing protein	LA_0813	Leptospira interrogans serogroup Icterohaemorrhagiae serovar Lai (strain 56601)	150		lil:LA_0813	1.78492	2.47328
Q8CXT3	Predicted phospholipase	LA_1541	Leptospira interrogans serogroup Icterohaemorrhagiae serovar Lai (strain 56601)	300		lil:LA_1541	1.78492	1.93007
Q8CVE4	TolB-related protein	LA_3067	Leptospira interrogans serogroup Icterohaemorrhagiae serovar Lai (strain 56601)	2588		lil:LA_3067	1.77231	4.86873
Q8CVE2	TolC family protein	LA_3927	Leptospira interrogans serogroup Icterohaemorrhagiae serovar Lai (strain 56601)	623		lil:LA_3927	1.76426	2.30377
Q8EZX2	Fimh-like protein	LA_3729	Leptospira interrogans serogroup Icterohaemorrhagiae serovar Lai (strain 56601)	179		lil:LA_3729	1.7277	5.45721
Q8F7E1	Putative lipoprotein	LA_1004	Leptospira interrogans serogroup Icterohaemorrhagiae serovar Lai (strain 56601)	229		lil:LA_1004	1.71017	4.6202
D4YW40	PINc domain-containing protein	LA_1816a	Leptospira interrogans serogroup Icterohaemorrhagiae serovar Lai (strain 56601)	138		lil:LA_1816a	1.69644	2.84712
Q8EXD0	TonB protein	LB_283	Leptospira interrogans serogroup Icterohaemorrhagiae serovar Lai (strain 56601)	216		lil:LB_283	1.62387	4.26007
Q8F3Z8	Endonuclease	LA_2250	Leptospira interrogans serogroup Icterohaemorrhagiae serovar Lai (strain 56601)	288		lil:LA_2250	1.62387	2.85371
Q8F585	PINc domain-containing protein	LA_1799	Leptospira interrogans serogroup Icterohaemorrhagiae serovar Lai (strain 56601)	148		lil:LA_1799	1.62152	2.09748
Q8F3N3	Type II secretion pathway related protein etpK-like protein	LA_2368	Leptospira interrogans serogroup Icterohaemorrhagiae serovar Lai (strain 56601)	421		lil:LA_2368	1.60692	1.82166
Q8F3N2	Type II secretion system protein J	LA_2369	Leptospira interrogans serogroup Icterohaemorrhagiae serovar Lai (strain 56601)	214		lil:LA_2369	1.58256	1.71829
Q8F339	TPR-repeat-containing protein	pilF LA_2572	Leptospira interrogans serogroup Icterohaemorrhagiae serovar Lai (strain 56601)	369	pilF	lil:LA_2572	1.57821	3.16491
P59115	Sphingomyelinase C 1 (EC 3.1.4.12) (Sphingomyelin phosphodiesterase 1) (SMase 1)	sph1 LA_1027	Leptospira interrogans serogroup Icterohaemorrhagiae serovar Lai (strain 56601)	597	sph1	lil:LA_1027	1.57676	6.73071
P59116	Sphingomyelinase C 2 (EC 3.1.4.12) (Sphingomyelin phosphodiesterase 2) (SMase 2)	sph2 LA_1029	Leptospira interrogans serogroup Icterohaemorrhagiae serovar Lai (strain 56601)	623	sph2	lil:LA_1029	1.57434	3.14181
Q8F213	Leucine-rich repeat protein	LA_2964	Leptospira interrogans serogroup Icterohaemorrhagiae serovar Lai (strain 56601)	426		lil:LA_2964	1.57289	1.4822
Q8F1V0	Leucine-rich repeat containing protein	LA_3028	Leptospira interrogans serogroup Icterohaemorrhagiae serovar Lai (strain 56601)	685		lil:LA_3028	1.57289	1.40454
Q8F8F2	SET family protein	LA_0605	Leptospira interrogans serogroup Icterohaemorrhagiae serovar Lai (strain 56601)	176		lil:LA_0605	1.5612	1.84358
Q8F8N0	Putative lipoprotein	LA_0525	Leptospira interrogans serogroup Icterohaemorrhagiae serovar Lai (strain 56601)	127		lil:LA_0525	1.55336	1.59454
Q8F5I8	Signal transduction histidine kinase	baeS LA_1693	Leptospira interrogans serogroup Icterohaemorrhagiae serovar Lai (strain 56601)	377	baeS	lil:LA_1693	1.55189	1.80494
Q8EY75	Uncharacterized protein	LA_4342	Leptospira interrogans serogroup Icterohaemorrhagiae serovar Lai (strain 56601)	115		lil:LA_4342	1.54992	1.54961
Q8F1P9	Adenylosuccinate lyase (ASL) (EC 4.3.2.2) (Adenylosuccinase)	purB LA_3080	Leptospira interrogans serogroup Icterohaemorrhagiae serovar Lai (strain 56601)	433	purB	lil:LA_3080	1.54399	1.37904
Q8F0S0	50S ribosomal protein L10	rplJ LA_3422	Leptospira interrogans serogroup Icterohaemorrhagiae serovar Lai (strain 56601)	177	rplJ	lil:LA_3422	1.54151	2.61368
Q8F7Q4	NADH-quinone oxidoreductase subunit F (EC 7.1.1.-)	nuoF LA_0890	Leptospira interrogans serogroup Icterohaemorrhagiae serovar Lai (strain 56601)	443	nuoF	lil:LA_0890	1.53754	1.37382
Q8F8P2	UDP-3-O-[3-hydroxymyristoyl] glucosamine N-acyltransferase	lpxD LA_0512	Leptospira interrogans serogroup Icterohaemorrhagiae serovar Lai (strain 56601)	340	lpxD	lil:LA_0512	1.53057	1.97921
Q8F6F6	Capsule biosynthesis protein CapA (Poly-gamma-glutamate biosynthesis protein)	LA_1351	Leptospira interrogans serogroup Icterohaemorrhagiae serovar Lai (strain 56601)	342		lil:LA_1351	1.53057	1.49714
Q8F527	Histidine kinase sensor protein	LA_1860	Leptospira interrogans serogroup Icterohaemorrhagiae serovar Lai (strain 56601)	739		lil:LA_1860	1.52957	2.1671
Q8F276	Uncharacterized protein	LA_2900	Leptospira interrogans serogroup Icterohaemorrhagiae serovar Lai (strain 56601)	270		lil:LA_2900	1.52957	1.48719
Q8CXU0	Recombination factor protein RarA	LA_1179	Leptospira interrogans serogroup Icterohaemorrhagiae serovar Lai (strain 56601)	423		lil:LA_1179	1.40272	1.89616
Q8CXU1	tRNA pseudouridine synthase B (EC 5.4.99.25) (tRNA pseudouridine(55) synthase) (Psi55 synthase) (tRNA pseudouridylate synthase) (tRNA-uridine isomerase)	truB LA_0945	Leptospira interrogans serogroup Icterohaemorrhagiae serovar Lai (strain 56601)	309	truB	lil:LA_0945	1.40272	1.35453
Q8CXU2	rRNA methylase	spoU LA_0787	Leptospira interrogans serogroup Icterohaemorrhagiae serovar Lai (strain 56601)	274	spoU	lil:LA_0787	1.39999	1.32966
Q8CXU3	Uncharacterized protein	LA_0471	Leptospira interrogans serogroup Icterohaemorrhagiae serovar Lai (strain 56601)	157		lil:LA_0471	1.39944	1.98568
Q8CXU4	FOG:HEAT repeat protein	LA_0466	Leptospira interrogans serogroup Icterohaemorrhagiae serovar Lai (strain 56601)	438		lil:LA_0466	1.3989	1.48854
Q8CXU5	Rhodanese-like protein	pspE LA_0449	Leptospira interrogans serogroup Icterohaemorrhagiae serovar Lai (strain 56601)	111	pspE	lil:LA_0449	1.39726	1.48854
Q8CXU6	Lipase/esterase	LA_0397	Leptospira interrogans serogroup Icterohaemorrhagiae serovar Lai (strain 56601)	216		lil:LA_0397	1.39616	1.33664
Q8CXU7	cAMP-binding protein	crp LA_0309	Leptospira interrogans serogroup Icterohaemorrhagiae serovar Lai (strain 56601)	221	crp	lil:LA_0309	1.39287	1.9681
Q8CXU8	Uncharacterized protein	LA_0102	Leptospira interrogans serogroup Icterohaemorrhagiae serovar Lai (strain 56601)	515		lil:LA_0102	1.39287	1.5809
Q8CXU9	Dioxygenase superfamily protein	LA_0076	Leptospira interrogans serogroup Icterohaemorrhagiae serovar Lai (strain 56601)	122		lil:LA_0076	1.39287	1.36063
Q8EX50	Uncharacterized protein	LB_367	Leptospira interrogans serogroup Icterohaemorrhagiae serovar Lai (strain 56601)	312		lil:LB_367	1.39232	1.94345
Q8EX51	ParB	parB LB_366	Leptospira interrogans serogroup Icterohaemorrhagiae serovar Lai (strain 56601)	281	parB	lil:LB_366	1.39012	1.40026
Q8EX52	ParA	parA LB_365	Leptospira interrogans serogroup Icterohaemorrhagiae serovar Lai (strain 56601)	250	parA	lil:LB_365	1.38847	2.05535
Q8EX53	Response regulator	LB_364	Leptospira interrogans serogroup Icterohaemorrhagiae serovar Lai (strain 56601)	456		lil:LB_364	1.38681	1.36949
Q8EX54	Uncharacterized protein	LB_363	Leptospira interrogans serogroup Icterohaemorrhagiae serovar Lai (strain 56601)	336		lil:LB_363	1.3846	2.04506
Q8EX55	Uncharacterized protein	LB_362	Leptospira interrogans serogroup Icterohaemorrhagiae serovar Lai (strain 56601)	324		lil:LB_362	1.3835	1.52961
Q8EX56	Uncharacterized protein	LB_361	Leptospira interrogans serogroup Icterohaemorrhagiae serovar Lai (strain 56601)	126		lil:LB_361	1.38239	1.36772
Q8EX58	Predicted membrane protein involved in D-alaninealginate export/acetyltransferase of MBOAT family	dltB LB_359	Leptospira interrogans serogroup Icterohaemorrhagiae serovar Lai (strain 56601)	487	dltB	lil:LB_359	1.37907	1.58775
Q8EX59	Uncharacterized protein	LB_358	Leptospira interrogans serogroup Icterohaemorrhagiae serovar Lai (strain 56601)	521		lil:LB_358	1.37796	1.36141
Q8EX61	Uncharacterized protein	LB_354	Leptospira interrogans serogroup Icterohaemorrhagiae serovar Lai (strain 56601)	653		lil:LB_354	1.37573	1.36141
Q8EX62	Pyruvate kinase (EC 2.7.1.40)	pykF LB_353	Leptospira interrogans serogroup Icterohaemorrhagiae serovar Lai (strain 56601)	486	pykF	lil:LB_353	1.37351	1.32315
Q8EX64	Uncharacterized protein	LB_351	Leptospira interrogans serogroup Icterohaemorrhagiae serovar Lai (strain 56601)	125		lil:LB_351	1.37016	1.34681
Q8EX67	Uncharacterized protein	LB_348	Leptospira interrogans serogroup Icterohaemorrhagiae serovar Lai (strain 56601)	146		lil:LB_348	1.36793	1.6381
Q8EX65	Putative lipoprotein	LB_350	Leptospira interrogans serogroup Icterohaemorrhagiae serovar Lai (strain 56601)	136		lil:LB_350	1.36793	1.30251
Q8EX69	Putative transposase	LB_345	Leptospira interrogans serogroup Icterohaemorrhagiae serovar Lai (strain 56601)	389		lil:LB_345	1.36681	2.09824
Q8EX71	Uncharacterized protein	LB_343	Leptospira interrogans serogroup Icterohaemorrhagiae serovar Lai (strain 56601)	155		lil:LB_343	1.36569	1.32892
Q8EX72	Uncharacterized protein	LB_342	Leptospira interrogans serogroup Icterohaemorrhagiae serovar Lai (strain 56601)	89		lil:LB_342	1.36457	3.73633
Q8EX73	Uncharacterized protein	LB_341	Leptospira interrogans serogroup Icterohaemorrhagiae serovar Lai (strain 56601)	127		lil:LB_341	1.36177	1.32966
Q8EX74	Uncharacterized protein	LB_340	Leptospira interrogans serogroup Icterohaemorrhagiae serovar Lai (strain 56601)	137		lil:LB_340	1.35783	1.41755
Q8EX75	Uncharacterized protein	LB_339	Leptospira interrogans serogroup Icterohaemorrhagiae serovar Lai (strain 56601)	60		lil:LB_339	1.35727	1.92958
Q8EX80	Uncharacterized protein	LB_334	Leptospira interrogans serogroup Icterohaemorrhagiae serovar Lai (strain 56601)	219		lil:LB_334	1.35727	1.83877
Q8EX77	Uncharacterized protein	LB_337	Leptospira interrogans serogroup Icterohaemorrhagiae serovar Lai (strain 56601)	271		lil:LB_337	1.35727	1.45844
Q8EX81	Response regulator	ompR LB_333	Leptospira interrogans serogroup Icterohaemorrhagiae serovar Lai (strain 56601)	241	ompR	lil:LB_333	1.35502	1.7291
Q8EX82	Uncharacterized protein	LB_332	Leptospira interrogans serogroup Icterohaemorrhagiae serovar Lai (strain 56601)	131		lil:LB_332	1.35389	1.7291
Q8EX83	Uncharacterized protein	LB_330	Leptospira interrogans serogroup Icterohaemorrhagiae serovar Lai (strain 56601)	109		lil:LB_330	1.35332	1.3058
Q8EX85	Lysyl-tRNA synthetase	LB_329	Leptospira interrogans serogroup Icterohaemorrhagiae serovar Lai (strain 56601)	338		lil:LB_329	1.35219	1.9099
Q8EX86	OmpA-family protein	LB_328	Leptospira interrogans serogroup Icterohaemorrhagiae serovar Lai (strain 56601)	383		lil:LB_328	1.35163	1.59454
Q8EX87	Aconitate hydratase A (EC 4.2.1.3) (Iron-responsive protein-like) (RNA-binding protein)	acnA LB_327	Leptospira interrogans serogroup Icterohaemorrhagiae serovar Lai (strain 56601)	757	acnA	lil:LB_327	1.35106	2.60145
Q8EX89	Transcriptional regulator	LB_325	Leptospira interrogans serogroup Icterohaemorrhagiae serovar Lai (strain 56601)	242		lil:LB_325	1.3505	1.35097
Q8EX91	Transglycosylase	mltE LB_323	Leptospira interrogans serogroup Icterohaemorrhagiae serovar Lai (strain 56601)	205	mltE	lil:LB_323	1.34937	1.89646
Q8EX93	Uncharacterized protein	LB_321	Leptospira interrogans serogroup Icterohaemorrhagiae serovar Lai (strain 56601)	199		lil:LB_321	1.3454	1.69157
Q8EX92	Histidine kinase sensor protein	LB_322	Leptospira interrogans serogroup Icterohaemorrhagiae serovar Lai (strain 56601)	771		lil:LB_322	1.3454	1.35549
Q8EX95	Uncharacterized protein	LB_319	Leptospira interrogans serogroup Icterohaemorrhagiae serovar Lai (strain 56601)	303		lil:LB_319	1.34426	1.50128
Q8EX94	MgtE_N domain-containing protein	LB_320	Leptospira interrogans serogroup Icterohaemorrhagiae serovar Lai (strain 56601)	263		lil:LB_320	1.34426	1.37794
Q8EX96	Putative acyltransferase	LB_318	Leptospira interrogans serogroup Icterohaemorrhagiae serovar Lai (strain 56601)	381		lil:LB_318	1.34142	2.1699
Q8EX97	Alanine racemase (EC 5.1.1.1)	alr LB_317	Leptospira interrogans serogroup Icterohaemorrhagiae serovar Lai (strain 56601)	389	alr	lil:LB_317	1.34085	1.7291
Q8EX98	Uncharacterized protein	LB_316	Leptospira interrogans serogroup Icterohaemorrhagiae serovar Lai (strain 56601)	162		lil:LB_316	1.338	1.5234
Q8EXA2	S-adenosylmethionine decarboxylase	speD LB_312	Leptospira interrogans serogroup Icterohaemorrhagiae serovar Lai (strain 56601)	288	speD	lil:LB_312	1.33685	1.33664
Q8EXA3	Polyamine aminopropyltransferase 2 (Putrescine aminopropyltransferase 2) (PAPT 2) (Spermidine synthase 2) (SPDS 2) (SPDSY 2) (EC 2.5.1.16)	speE2 LB_311	Leptospira interrogans serogroup Icterohaemorrhagiae serovar Lai (strain 56601)	280	speE2	lil:LB_311	1.33514	1.50542
Q8EXA4	Orotidine 5'-phosphate decarboxylase (EC 4.1.1.23) (OMP decarboxylase) (OMPDCase) (OMPdecase)	pyrF LB_310	Leptospira interrogans serogroup Icterohaemorrhagiae serovar Lai (strain 56601)	275	pyrF	lil:LB_310	1.33342	1.50701
Q8EXA7	Uncharacterized protein	LB_307	Leptospira interrogans serogroup Icterohaemorrhagiae serovar Lai (strain 56601)	152		lil:LB_307	1.33171	1.82113
Q8EXA5	Uncharacterized protein	LB_309	Leptospira interrogans serogroup Icterohaemorrhagiae serovar Lai (strain 56601)	400		lil:LB_309	1.33171	1.424
Q8EXA9	Cytoplasmic membrane protein	LB_305	Leptospira interrogans serogroup Icterohaemorrhagiae serovar Lai (strain 56601)	164		lil:LB_305	1.33113	2.14192
Q8EXB0	IS1501 transposase	LB_304	Leptospira interrogans serogroup Icterohaemorrhagiae serovar Lai (strain 56601)	99		lil:LB_304	1.33113	1.36772
Q8EXB2	Uncharacterized protein	LB_301	Leptospira interrogans serogroup Icterohaemorrhagiae serovar Lai (strain 56601)	251		lil:LB_301	1.32884	1.80798
Q8EXB3	Uncharacterized protein	LB_300	Leptospira interrogans serogroup Icterohaemorrhagiae serovar Lai (strain 56601)	68		lil:LB_300	1.32711	1.36772
Q8EXB4	Hypothetical lipoprotein	LB_299	Leptospira interrogans serogroup Icterohaemorrhagiae serovar Lai (strain 56601)	167		lil:LB_299	1.32596	1.70946
Q8EXB5	L-lysine 2, 3-aminomutase	kamA LB_298	Leptospira interrogans serogroup Icterohaemorrhagiae serovar Lai (strain 56601)	365	kamA	lil:LB_298	1.32539	1.34421
Q8EXB6	ABC-type phosphate transport system protein PstS	pstS LB_297	Leptospira interrogans serogroup Icterohaemorrhagiae serovar Lai (strain 56601)	299	pstS	lil:LB_297	1.32539	1.32892
Q8EXB8	Putative transposase	LB_295	Leptospira interrogans serogroup Icterohaemorrhagiae serovar Lai (strain 56601)	389		lil:LB_295	1.32308	1.32315
Q8EXB9	Elongation factor P (EF-P)	efp LB_294	Leptospira interrogans serogroup Icterohaemorrhagiae serovar Lai (strain 56601)	188	efp	lil:LB_294	1.32193	2.20864
Q8EXC0	Acireductone dioxygenase (1,2-dihydroxy-3-keto-5-methylthiopentene dioxygenase) (DHK-MTPene dioxygenase) (Acireductone dioxygenase (Fe(2+)-requiring)) (ARD') (Fe-ARD) (EC 1.13.11.54) (Acireductone dioxygenase (Ni(2+)-requiring)) (ARD) (Ni-ARD) (EC 1.13.11.53)	mtnD LB_293	Leptospira interrogans serogroup Icterohaemorrhagiae serovar Lai (strain 56601)	177	mtnD	lil:LB_293	1.32193	1.49041
Q8EXC1	Methylthioribulose-1-phosphate dehydratase (MTRu-1-P dehydratase) (EC 4.2.1.109)	mtnB LB_292	Leptospira interrogans serogroup Icterohaemorrhagiae serovar Lai (strain 56601)	249	mtnB	lil:LB_292	1.31615	1.67153
Q8EXC2	Short chain dehydrogenase	dltE LB_291	Leptospira interrogans serogroup Icterohaemorrhagiae serovar Lai (strain 56601)	232	dltE	lil:LB_291	1.31557	1.31746
Q8EXC3	Histidine kinase sensor protein	LB_290	Leptospira interrogans serogroup Icterohaemorrhagiae serovar Lai (strain 56601)	847		lil:LB_290	1.31499	1.40734
Q8EXC5	Uncharacterized protein	LB_288	Leptospira interrogans serogroup Icterohaemorrhagiae serovar Lai (strain 56601)	143		lil:LB_288	1.31267	1.66342
Q8EXC4	Uncharacterized protein	LB_289	Leptospira interrogans serogroup Icterohaemorrhagiae serovar Lai (strain 56601)	143		lil:LB_289	1.31267	1.45344
Q8EXC6	Yip1 domain-containing protein	LB_287	Leptospira interrogans serogroup Icterohaemorrhagiae serovar Lai (strain 56601)	242		lil:LB_287	1.31267	1.33132
Q8EXC7	Glutamate synthase	gltB LB_286	Leptospira interrogans serogroup Icterohaemorrhagiae serovar Lai (strain 56601)	533	gltB	lil:LB_286	1.31208	1.74177
D4YW30	Uncharacterized protein	LA_1241a	Leptospira interrogans serogroup Icterohaemorrhagiae serovar Lai (strain 56601)	110		lil:LA_1241a	-1.5649	5.46536
D4YW31	Uncharacterized protein	LA_1312a	Leptospira interrogans serogroup Icterohaemorrhagiae serovar Lai (strain 56601)	431		lil:LA_1312a	-1.56918	2.0307
D4YW32	Uncharacterized protein	LA_1406a	Leptospira interrogans serogroup Icterohaemorrhagiae serovar Lai (strain 56601)	60		lil:LA_1406a	-1.57347	1.76196
D4YW33	Uncharacterized protein	LA_1459a	Leptospira interrogans serogroup Icterohaemorrhagiae serovar Lai (strain 56601)	118		lil:LA_1459a	-1.58641	3.3284
D4YW34	Putative lipoprotein	LA_1468a	Leptospira interrogans serogroup Icterohaemorrhagiae serovar Lai (strain 56601)	147		lil:LA_1468a	-1.59074	3.16076
D4YW35	Uncharacterized protein	LA_1517a	Leptospira interrogans serogroup Icterohaemorrhagiae serovar Lai (strain 56601)	291		lil:LA_1517a	-1.5951	1.86766
D4YW36	IS1533 transposase	LA_1528a	Leptospira interrogans serogroup Icterohaemorrhagiae serovar Lai (strain 56601)	49		lil:LA_1528a	-1.60823	1.87417
D4YW37	Acetyltransferase-like protein (Acetyltransferase-related protein)	LA_1803a	Leptospira interrogans serogroup Icterohaemorrhagiae serovar Lai (strain 56601)	109		lil:LA_1803a	-1.63039	1.52589
D4YW38	Uncharacterized protein	LA_1808a	Leptospira interrogans serogroup Icterohaemorrhagiae serovar Lai (strain 56601)	59		lil:LA_1808a	-1.64837	1.68509
D4YW39	Uncharacterized protein	LA_1813a	Leptospira interrogans serogroup Icterohaemorrhagiae serovar Lai (strain 56601)	136		lil:LA_1813a	-1.65745	2.79137
D4YW41	IS1501 transposase	LA_1937a	Leptospira interrogans serogroup Icterohaemorrhagiae serovar Lai (strain 56601)	42		lil:LA_1937a	-1.67116	6.18215
D4YW42	Uncharacterized protein	LA_1951a	Leptospira interrogans serogroup Icterohaemorrhagiae serovar Lai (strain 56601)	152		lil:LA_1951a	-1.67577	4.12246
D4YW44	Uncharacterized protein	LA_2004a	Leptospira interrogans serogroup Icterohaemorrhagiae serovar Lai (strain 56601)	64		lil:LA_2004a	-1.72738	2.09242
D4YW43	Multidrug efflux pump	LA_1963a	Leptospira interrogans serogroup Icterohaemorrhagiae serovar Lai (strain 56601)	233		lil:LA_1963a	-1.72738	2.04691
D4YW45	Ferredoxin family protein	fer LA_2081a	Leptospira interrogans serogroup Icterohaemorrhagiae serovar Lai (strain 56601)	73	fer	lil:LA_2081a	-1.76121	1.78033
D4YW46	Uncharacterized protein	LA_2100a	Leptospira interrogans serogroup Icterohaemorrhagiae serovar Lai (strain 56601)	63		lil:LA_2100a	-1.76611	2.06508
D4YW47	Uncharacterized protein	LA_2154a	Leptospira interrogans serogroup Icterohaemorrhagiae serovar Lai (strain 56601)	39		lil:LA_2154a	-1.79086	2.60243
D4YW48	Uncharacterized protein	LA_2227a	Leptospira interrogans serogroup Icterohaemorrhagiae serovar Lai (strain 56601)	64		lil:LA_2227a	-1.80088	1.70192
D4YW49	50S ribosomal protein L33	rpmG LB_222a	Leptospira interrogans serogroup Icterohaemorrhagiae serovar Lai (strain 56601)	54	rpmG	lil:LB_222a	-1.80591	5.09261
D4YW50	Uncharacterized protein	LB_245a	Leptospira interrogans serogroup Icterohaemorrhagiae serovar Lai (strain 56601)	123		lil:LB_245a	-1.80591	1.89668
D4YW51	S-adenosylmethionine decarboxylase proenzyme (AdoMetDC) (SAMDC) (EC 4.1.1.50) [Cleaved into: S-adenosylmethionine decarboxylase beta chain; S-adenosylmethionine decarboxylase alpha chain]	speD speH LB_312a	Leptospira interrogans serogroup Icterohaemorrhagiae serovar Lai (strain 56601)	125	speD	lil:LB_312a	-1.81604	2.64419
D4YW52	Uncharacterized protein	LB_340a	Leptospira interrogans serogroup Icterohaemorrhagiae serovar Lai (strain 56601)	92		lil:LB_340a	-1.83136	2.70349
D5MNY1	Glycosyl transferase	LA_1663	Leptospira interrogans serogroup Icterohaemorrhagiae serovar Lai (strain 56601)	301		lil:LA_1663	-1.83136	2.59447
D5MNY2	Malic enzyme	sfcA LA_0181	Leptospira interrogans serogroup Icterohaemorrhagiae serovar Lai (strain 56601)	420	sfcA	lil:LA_0181	-1.85726	2.79137
G1UB14	Glycosyl transferase	LA_1666	Leptospira interrogans serogroup Icterohaemorrhagiae serovar Lai (strain 56601)	282		lil:LA_1666	-1.86775	2.08669
G1UB15	Jag-like RNA-binding protein	jag LA_0179	Leptospira interrogans serogroup Icterohaemorrhagiae serovar Lai (strain 56601)	236	jag	lil:LA_0179	-1.87303	5.48121
G1UB16	Glycosyltransferase	LA_1646	Leptospira interrogans serogroup Icterohaemorrhagiae serovar Lai (strain 56601)	395		lil:LA_1646	-1.90509	4.86029
G1UB17	Galactowaldenase (UDP-galactose 4-epimerase)	LA_1643	Leptospira interrogans serogroup Icterohaemorrhagiae serovar Lai (strain 56601)	344		lil:LA_1643	-1.91594	5.08384
G1UB18	Uncharacterized protein	LA_0172	Leptospira interrogans serogroup Icterohaemorrhagiae serovar Lai (strain 56601)	780		lil:LA_0172	-1.91594	2.52062
G1UB20	Glucose-1-phosphate thymidylyltransferase (EC 2.7.7.24)	rfbA LA_1662	Leptospira interrogans serogroup Icterohaemorrhagiae serovar Lai (strain 56601)	294	rfbA	lil:LA_1662	-1.92139	4.30256
G1UB21	Glycosyltransferase	LA_1650	Leptospira interrogans serogroup Icterohaemorrhagiae serovar Lai (strain 56601)	313		lil:LA_1650	-1.94342	2.04448
G1UB22	Uncharacterized protein	LA_1641	Leptospira interrogans serogroup Icterohaemorrhagiae serovar Lai (strain 56601)	429		lil:LA_1641	-2.00578	2.32384
G1UB23	Glycosyl transferase	wcaJ LA_1647	Leptospira interrogans serogroup Icterohaemorrhagiae serovar Lai (strain 56601)	421	wcaJ	lil:LA_1647	-2.03505	2.42079
G1UB26	Glycosyl transferase	LA_1656	Leptospira interrogans serogroup Icterohaemorrhagiae serovar Lai (strain 56601)	265		lil:LA_1656	-2.07704	3.36215
G1UB24	Uncharacterized protein	LA_1639	Leptospira interrogans serogroup Icterohaemorrhagiae serovar Lai (strain 56601)	704		lil:LA_1639	-2.07704	2.48473
G1UB27	dTDP-4-dehydrorhamnose 3,5-epimerase (EC 5.1.3.13) (Thymidine diphospho-4-keto-rhamnose 3,5-epimerase)	rfbC LA_1659	Leptospira interrogans serogroup Icterohaemorrhagiae serovar Lai (strain 56601)	186	rfbC	lil:LA_1659	-2.08314	6.9858
G1UB28	mRNA interferase (EC 3.1.-.-)	LA_2843	Leptospira interrogans serogroup Icterohaemorrhagiae serovar Lai (strain 56601)	113		lil:LA_2843	-2.08314	2.15694
Q8F6H0	Lipoprotein signal peptidase (EC 3.4.23.36) (Prolipoprotein signal peptidase) (Signal peptidase II) (SPase II)	lspA LA_1336	Leptospira interrogans serogroup Icterohaemorrhagiae serovar Lai (strain 56601)	182	lspA	lil:LA_1336	-2.13289	7.66554
G1UB31	Glycosyltransferase	LA_1642	Leptospira interrogans serogroup Icterohaemorrhagiae serovar Lai (strain 56601)	381		lil:LA_1642	-2.13289	5.81692
G1UB29	Glycosyl transferase	LA_1657	Leptospira interrogans serogroup Icterohaemorrhagiae serovar Lai (strain 56601)	273		lil:LA_1657	-2.13289	5.00161
Q8EZK5	Ig-like domain-containing protein	LA_3848	Leptospira interrogans serogroup Icterohaemorrhagiae serovar Lai (strain 56601)	238		lil:LA_3848	-2.13289	2.29252
Q8F4W3	Sec-independent protein translocase protein TatC	tatC LA_1925	Leptospira interrogans serogroup Icterohaemorrhagiae serovar Lai (strain 56601)	266	tatC	lil:LA_1925	-2.13924	4.86029
G1UB32	Serine protease	LA_2949	Leptospira interrogans serogroup Icterohaemorrhagiae serovar Lai (strain 56601)	484		lil:LA_2949	-2.13924	2.1149
G1UB33	Pyridoxal phosphate-dependent aminotransferase	wecE LA_1655	Leptospira interrogans serogroup Icterohaemorrhagiae serovar Lai (strain 56601)	363	wecE	lil:LA_1655	-2.15843	2.79137
Q8F9P7	Probable GTP-binding protein EngB	engB LA_0144	Leptospira interrogans serogroup Icterohaemorrhagiae serovar Lai (strain 56601)	217	engB	lil:LA_0144	-2.15843	2.17466
G1UB34	FdtA-like protein	LA_1654	Leptospira interrogans serogroup Icterohaemorrhagiae serovar Lai (strain 56601)	139		lil:LA_1654	-2.18442	3.67418
Q8F0B8	Flagellar FlbD family protein	LA_3578	Leptospira interrogans serogroup Icterohaemorrhagiae serovar Lai (strain 56601)	74		lil:LA_3578	-2.18442	2.35568
Q8F9F4	SCO1/SenC/PrrC family protein	LA_0241	Leptospira interrogans serogroup Icterohaemorrhagiae serovar Lai (strain 56601)	279		lil:LA_0241	-2.191	4.42753
O50638	Putative membrane protein insertion efficiency factor	LA_0177	Leptospira interrogans serogroup Icterohaemorrhagiae serovar Lai (strain 56601)	74		lil:LA_0177	-2.191	4.34602
G1UB35	Predicted transcriptional regulator	LA_2844	Leptospira interrogans serogroup Icterohaemorrhagiae serovar Lai (strain 56601)	82		lil:LA_2844	-2.191	3.5616
D4YW11	Uncharacterized protein	LA_4314a	Leptospira interrogans serogroup Icterohaemorrhagiae serovar Lai (strain 56601)	109		lil:LA_4314a	-2.191	2.28259
P0C0A0	S-adenosylmethionine decarboxylase proenzyme (AdoMetDC) (SAMDC) (EC 4.1.1.50) [Cleaved into: S-adenosylmethionine decarboxylase beta chain; S-adenosylmethionine decarboxylase alpha chain]	speH LB_314.1	Leptospira interrogans serogroup Icterohaemorrhagiae serovar Lai (strain 56601)	128	speH	lil:LA_0712	-2.1976	4.70883
Q8F847	Putative lipoprotein	LA_0712	Leptospira interrogans serogroup Icterohaemorrhagiae serovar Lai (strain 56601)	210		lil:LA_2848	-2.1976	2.43892
Q8F2C6	Flagellar hook protein FlgE	flgE LA_2848	Leptospira interrogans serogroup Icterohaemorrhagiae serovar Lai (strain 56601)	464	flgE	lil:LA_4065	-2.20423	13.7482
Q8EYZ6	Two-component response regulator	LA_4065	Leptospira interrogans serogroup Icterohaemorrhagiae serovar Lai (strain 56601)	256		lil:LA_0816	-2.25843	7.66554
Q8F7X6	Response regulator containing a signal receiver domain and a DNA-binding domain	citB LA_0816	Leptospira interrogans serogroup Icterohaemorrhagiae serovar Lai (strain 56601)	233	citB	lil:LA_1019	-2.25843	4.02404
Q8F7C7	NifU_N domain-containing protein	LA_1019	Leptospira interrogans serogroup Icterohaemorrhagiae serovar Lai (strain 56601)	263		lil:LA_3103	-2.32193	3.69503
Q8F1M9	LenB	LA_3103	Leptospira interrogans serogroup Icterohaemorrhagiae serovar Lai (strain 56601)	132		lil:LA_2610	-2.35107	2.84712
Q8F301	Flagellar biosynthetic protein FliQ	fliQ LA_2610	Leptospira interrogans serogroup Icterohaemorrhagiae serovar Lai (strain 56601)	87	fliQ	lil:LA_3710	-2.45008	3.5258
Q8EZZ1	Putative transcriptional regulator	LA_3710	Leptospira interrogans serogroup Icterohaemorrhagiae serovar Lai (strain 56601)	182		lil:LA_0477	-2.45008	3.13899
Q8F8S7	Tdh-like protein	LA_0477	Leptospira interrogans serogroup Icterohaemorrhagiae serovar Lai (strain 56601)	473		lil:LA_3913	-2.50635	7.59603
Q8EZE1	Putative lipoprotein	LA_3913	Leptospira interrogans serogroup Icterohaemorrhagiae serovar Lai (strain 56601)	188		lil:LA_0322	-2.50635	4.63189
Q8F974	Fibronectin binding protein	LA_0322	Leptospira interrogans serogroup Icterohaemorrhagiae serovar Lai (strain 56601)	120		lil:LB_104	-2.71786	3.07965
Q8EXV3	Transcriptional regulator	LB_104	Leptospira interrogans serogroup Icterohaemorrhagiae serovar Lai (strain 56601)	192		lil:LB_335	-2.72738	3.89719
Q8EX79	4a-hydroxytetrahydrobiopterin dehydratase (EC 4.2.1.96)	LB_335	Leptospira interrogans serogroup Icterohaemorrhagiae serovar Lai (strain 56601)	97		lil:LB_159	-2.77596	3.31239
Q8EXP9	Precorrin-2 C-20 methyltransferase	cobF LB_159	Leptospira interrogans serogroup Icterohaemorrhagiae serovar Lai (strain 56601)	252	cobF	lil:LA_3607	-2.80591	4.70879
Q8F089	MaoC-like acyl dehydratase	maoC LA_3607	Leptospira interrogans serogroup Icterohaemorrhagiae serovar Lai (strain 56601)	138	maoC	lil:LA_3780	-2.80591	3.98476
Q8EZS1	Hypothetical lipoprotein	LA_3780	Leptospira interrogans serogroup Icterohaemorrhagiae serovar Lai (strain 56601)	112		lil:LA_0415	-2.81604	7.99729
Q8F8Y3	SAM-dependent O-methyltransferase	LA_0415	Leptospira interrogans serogroup Icterohaemorrhagiae serovar Lai (strain 56601)	231		lil:LB_062	-2.86775	3.82879
Q8EXZ5	Antagonist of anti-sigma factor	LB_062	Leptospira interrogans serogroup Icterohaemorrhagiae serovar Lai (strain 56601)	114		lil:LA_3881	-2.9105	6.25575
Q8EZH2	Putative lipoprotein	LA_3881	Leptospira interrogans serogroup Icterohaemorrhagiae serovar Lai (strain 56601)	1201		lil:LA_0227	-2.9771	5.09261
Q8F9G8	Uncharacterized protein	LA_0227	Leptospira interrogans serogroup Icterohaemorrhagiae serovar Lai (strain 56601)	291		lil:LA_0279	-3.05889	7.72606
Q8F9B6	Uncharacterized protein	LA_0279	Leptospira interrogans serogroup Icterohaemorrhagiae serovar Lai (strain 56601)	212		lil:LA_2901	-3.14561	5.27848
Q8F275	M23 family metalloendopeptidase	nlpD LA_2901	Leptospira interrogans serogroup Icterohaemorrhagiae serovar Lai (strain 56601)	262	nlpD	lil:LA_1744	-3.22432	5.77593
Q8F5D8	Putative protein-glutamate methylesterase/protein-glutamine glutaminase (EC 3.1.1.61) (EC 3.5.1.44)	cheB2 LA_1744	Leptospira interrogans serogroup Icterohaemorrhagiae serovar Lai (strain 56601)	193	cheB2	lil:LA_2469	-3.29336	6.48209
Q8F3D7	Inhibitor of MCP methylation	LA_2469	Leptospira interrogans serogroup Icterohaemorrhagiae serovar Lai (strain 56601)	154		lil:LA_2613	-3.29336	5.88228
Q8F2Z8	Flagellar motor switch protein FliN	LA_2613	Leptospira interrogans serogroup Icterohaemorrhagiae serovar Lai (strain 56601)	354		lil:LA_0296	-3.44222	4.63189
Q8F999	Zn-dependent alcohol dehydrogenase	adhP LA_0296	Leptospira interrogans serogroup Icterohaemorrhagiae serovar Lai (strain 56601)	415	adhP	lil:LA_2834	-3.47393	5.20551
Q8F2D7	Adenylate/guanylate cyclase	cyaA LA_2834	Leptospira interrogans serogroup Icterohaemorrhagiae serovar Lai (strain 56601)	423	cyaA	lil:LA_0242	-3.50635	6.63475
Q8F9F3	Cytochrome c oxidase subunit 2 (EC 7.1.1.9)	cyoA LA_0242	Leptospira interrogans serogroup Icterohaemorrhagiae serovar Lai (strain 56601)	321	cyoA	lil:LA_3705	-3.60823	7.72606
P61443	Chaperone protein DnaK (HSP70) (Heat shock 70 kDa protein) (Heat shock protein 70)	dnaK LA_3705	Leptospira interrogans serogroup Icterohaemorrhagiae serovar Lai (strain 56601)	646	dnaK	lil:LA_0243	-3.60823	7.33275
Q8F9F2	Cytochrome c oxidase subunit 1 (EC 7.1.1.9)	cyoB LA_0243	Leptospira interrogans serogroup Icterohaemorrhagiae serovar Lai (strain 56601)	534	cyoB	lil:LA_2309	-3.64386	16.4967
Q8F3U1	Long-chain-fatty-acid CoA ligase	faa1 LA_2309	Leptospira interrogans serogroup Icterohaemorrhagiae serovar Lai (strain 56601)	681	faa1	lil:LA_2019	-3.68038	16.4967
O51941	Flagellar filament 35 kDa core protein (35 kDa antigen) (Flagellin class B)	flaB flaB2 LA_2019	Leptospira interrogans serogroup Icterohaemorrhagiae serovar Lai (strain 56601)	283	flaB	lil:LA_2024	-3.8365	16.4967
Q8F4L7	Conserved hypothetical lipoprotein	LA_2024	Leptospira interrogans serogroup Icterohaemorrhagiae serovar Lai (strain 56601)	412		lil:LA_0505	-3.87832	16.4967
Q8F8Q0	Uncharacterized protein	LA_0505	Leptospira interrogans serogroup Icterohaemorrhagiae serovar Lai (strain 56601)	366		lil:LA_2017	-3.87832	4.6202
Q8F4M3	Flagellin	LA_2017	Leptospira interrogans serogroup Icterohaemorrhagiae serovar Lai (strain 56601)	281		lil:LA_0100	-4.2109	16.4967
Q8F9T9	Uncharacterized protein	LA_0100	Leptospira interrogans serogroup Icterohaemorrhagiae serovar Lai (strain 56601)	424			-4.2109	16.4967

## Sheet: sub cellular locolisation
#SeqNO.	Comp.Result	Di-pep.Result	part-Comp.Result	chemo-type.Result	Neighbor	#Combined:	extra	outer	peri	inner	cyto	#Most-likely-Location	#SeqName
#1	OuterMembrane	Cytoplasmic	Cytoplasmic	Periplasmic	InnerMembrane	:	0.0890199	1.24577	0.430854	1.2362	1.99815	Cytoplasmic	tr|Q8F349|Q8F349_LEPIN Glycosylhydrolase OS=Leptospira interrogans serogroup Icterohaemorrhagiae serovar Lai (strain 56601) OX=189518 GN=bglX PE=4 SV=1
#2	Cytoplasmic	Cytoplasmic	Cytoplasmic	Cytoplasmic	Cytoplasmic	:	0.127265	0.276451	0.324254	0.115713	4.15632	Cytoplasmic	tr|Q8EZC7|Q8EZC7_LEPIN Acyl-CoA dehydrogenase OS=Leptospira interrogans serogroup Icterohaemorrhagiae serovar Lai (strain 56601) OX=189518 GN=caiA PE=3 SV=2
#3	OuterMembrane	OuterMembrane	Cytoplasmic	InnerMembrane	Cytoplasmic	:	0.463953	1.76242	0.168025	0.83032	1.77528	Cytoplasmic	tr|Q8F6Q0|Q8F6Q0_LEPIN Chemotaxis protein CheA OS=Leptospira interrogans serogroup Icterohaemorrhagiae serovar Lai (strain 56601) OX=189518 GN=cheA PE=4 SV=1
#4	OuterMembrane	Cytoplasmic	Cytoplasmic	Cytoplasmic	OuterMembrane	:	0.094971	2.00564	0.0607552	0.244979	2.59365	Cytoplasmic	tr|Q8F5D9|Q8F5D9_LEPIN Methylase of chemotaxis methyl-accepting protein OS=Leptospira interrogans serogroup Icterohaemorrhagiae serovar Lai (strain 56601) OX=189518 GN=cheR PE=4 SV=2
#5	Cytoplasmic	Cytoplasmic	Cytoplasmic	Cytoplasmic	Cytoplasmic	:	0.155073	0.0708214	0.142323	0.0983198	4.53346	Cytoplasmic	tr|Q8F4N3|Q8F4N3_LEPIN Flagellar motor switch protein FliG OS=Leptospira interrogans serogroup Icterohaemorrhagiae serovar Lai (strain 56601) OX=189518 GN=fliG PE=3 SV=1
#6	Cytoplasmic	Cytoplasmic	Cytoplasmic	Cytoplasmic	Cytoplasmic	:	0.419232	0.255146	0.59025	0.407474	3.3279	Cytoplasmic	tr|Q8F3H6|Q8F3H6_LEPIN Chemotaxis protein CheW OS=Leptospira interrogans serogroup Icterohaemorrhagiae serovar Lai (strain 56601) OX=189518 GN=cheW PE=4 SV=1
#7	Cytoplasmic	Cytoplasmic	Cytoplasmic	InnerMembrane	InnerMembrane	:	0.361016	0.108536	0.240181	1.30078	2.98949	Cytoplasmic	tr|Q8F0C1|Q8F0C1_LEPIN Flagellar protein FliL OS=Leptospira interrogans serogroup Icterohaemorrhagiae serovar Lai (strain 56601) OX=189518 GN=fliL PE=3 SV=1
#14	Cytoplasmic	Cytoplasmic	Cytoplasmic	Cytoplasmic	Extracellular	:	0.899649	0.330956	0.48809	0.272241	3.00906	Cytoplasmic	tr|Q8F7R5|Q8F7R5_LEPIN Uncharacterized protein OS=Leptospira interrogans serogroup Icterohaemorrhagiae serovar Lai (strain 56601) OX=189518 GN=LA_0879 PE=4 SV=1
#15	OuterMembrane	Cytoplasmic	Cytoplasmic	Cytoplasmic	Cytoplasmic	:	0.556639	0.820264	0.259917	0.11345	3.24973	Cytoplasmic	tr|Q8F8F9|Q8F8F9_LEPIN Transcriptional regulator OS=Leptospira interrogans serogroup Icterohaemorrhagiae serovar Lai (strain 56601) OX=189518 GN=LA_0598 PE=4 SV=2
#16	OuterMembrane	Cytoplasmic	Cytoplasmic	Cytoplasmic	OuterMembrane	:	0.0794506	1.40581	0.0855878	0.364999	3.06415	Cytoplasmic	tr|Q8F4G0|Q8F4G0_LEPIN Flagellar motor switch protein FliM OS=Leptospira interrogans serogroup Icterohaemorrhagiae serovar Lai (strain 56601) OX=189518 GN=fliM PE=3 SV=1
#21	Cytoplasmic	Cytoplasmic	Cytoplasmic	Cytoplasmic	Cytoplasmic	:	0.153319	0.139605	0.17246	0.176495	4.35812	Cytoplasmic	tr|Q8F3M7|Q8F3M7_LEPIN Protein-secreting ATPase OS=Leptospira interrogans serogroup Icterohaemorrhagiae serovar Lai (strain 56601) OX=189518 GN=gspE PE=3 SV=1
#24	Cytoplasmic	Cytoplasmic	Cytoplasmic	Cytoplasmic	Cytoplasmic	:	0.600968	0.557344	1.00703	0.376013	2.45864	Cytoplasmic	sp|Q8F5Z7|HFQ_LEPIN RNA-binding protein Hfq OS=Leptospira interrogans serogroup Icterohaemorrhagiae serovar Lai (strain 56601) OX=189518 GN=hfq PE=3 SV=1
#25	Cytoplasmic	Cytoplasmic	Cytoplasmic	Cytoplasmic	InnerMembrane	:	0.797444	0.4395	0.688004	1.05023	2.02482	Cytoplasmic	tr|Q8F808|Q8F808_LEPIN TM2 domain-containing protein OS=Leptospira interrogans serogroup Icterohaemorrhagiae serovar Lai (strain 56601) OX=189518 GN=LA_0782 PE=4 SV=1
#26	Cytoplasmic	Cytoplasmic	Cytoplasmic	Periplasmic	Cytoplasmic	:	0.501174	0.550165	1.34734	0.29389	2.30743	Cytoplasmic	tr|Q8F3D6|Q8F3D6_LEPIN Putative lipoprotein OS=Leptospira interrogans serogroup Icterohaemorrhagiae serovar Lai (strain 56601) OX=189518 GN=LA_2470 PE=4 SV=1
#35	Cytoplasmic	OuterMembrane	Cytoplasmic	Cytoplasmic	Cytoplasmic	:	0.445986	0.988089	0.262676	0.172968	3.13028	Cytoplasmic	tr|Q8F432|Q8F432_LEPIN Endoflagellar motor protein B OS=Leptospira interrogans serogroup Icterohaemorrhagiae serovar Lai (strain 56601) OX=189518 GN=motB PE=4 SV=2
#36	Cytoplasmic	Cytoplasmic	Cytoplasmic	Cytoplasmic	Cytoplasmic	:	0.390118	0.689761	0.178086	0.39219	3.34984	Cytoplasmic	sp|Q8F4S9|SECA_LEPIN Protein translocase subunit SecA OS=Leptospira interrogans serogroup Icterohaemorrhagiae serovar Lai (strain 56601) OX=189518 GN=secA PE=3 SV=2
#38	Cytoplasmic	Cytoplasmic	Cytoplasmic	Periplasmic	Cytoplasmic	:	0.702409	0.325868	1.58108	0.259414	2.13123	Cytoplasmic	tr|Q8F3C8|Q8F3C8_LEPIN Hypothetical lipoprotein OS=Leptospira interrogans serogroup Icterohaemorrhagiae serovar Lai (strain 56601) OX=189518 GN=LA_2478 PE=4 SV=2
#39	Cytoplasmic	Cytoplasmic	Cytoplasmic	Cytoplasmic	Cytoplasmic	:	0.47413	0.136505	0.185999	0.219273	3.98409	Cytoplasmic	sp|Q8F142|PYRH_LEPIN Uridylate kinase OS=Leptospira interrogans serogroup Icterohaemorrhagiae serovar Lai (strain 56601) OX=189518 GN=pyrH PE=3 SV=1
#40	Periplasmic	Cytoplasmic	Cytoplasmic	Cytoplasmic	Cytoplasmic	:	0.751607	0.272993	0.822821	0.620522	2.53206	Cytoplasmic	tr|Q8F0R6|Q8F0R6_LEPIN Protein translocase subunit SecE OS=Leptospira interrogans serogroup Icterohaemorrhagiae serovar Lai (strain 56601) OX=189518 GN=secE PE=3 SV=1
#43	Cytoplasmic	Cytoplasmic	Cytoplasmic	Cytoplasmic	Cytoplasmic	:	0.355514	0.223293	0.950957	0.33272	3.13752	Cytoplasmic	tr|Q8F3C9|Q8F3C9_LEPIN TfoX-like protein OS=Leptospira interrogans serogroup Icterohaemorrhagiae serovar Lai (strain 56601) OX=189518 GN=tfoX PE=4 SV=1
#45	Cytoplasmic	Cytoplasmic	Cytoplasmic	Cytoplasmic	Cytoplasmic	:	0.540416	0.187524	0.82299	0.294275	3.1548	Cytoplasmic	tr|Q8F7E3|Q8F7E3_LEPIN Virulence-associated protein VagC OS=Leptospira interrogans serogroup Icterohaemorrhagiae serovar Lai (strain 56601) OX=189518 GN=vagC PE=4 SV=1
#46	Cytoplasmic	Cytoplasmic	Cytoplasmic	Cytoplasmic	Cytoplasmic	:	0.161856	0.212529	0.120157	0.31826	4.1872	Cytoplasmic	tr|Q8F539|Q8F539_LEPIN ISLbp1 transposase OS=Leptospira interrogans serogroup Icterohaemorrhagiae serovar Lai (strain 56601) OX=189518 GN=LA_1848 PE=4 SV=1
#47	Cytoplasmic	Cytoplasmic	Cytoplasmic	Cytoplasmic	Extracellular	:	0.683695	0.211226	0.939083	0.577606	2.58839	Cytoplasmic	tr|Q8F3I0|Q8F3I0_LEPIN Chemotaxis response regulator CheY OS=Leptospira interrogans serogroup Icterohaemorrhagiae serovar Lai (strain 56601) OX=189518 GN=LA_2423 PE=4 SV=2
#50	OuterMembrane	Cytoplasmic	InnerMembrane	Cytoplasmic	InnerMembrane	:	0.590061	1.04832	0.6546	1.30313	1.40389	Cytoplasmic	tr|Q8F8L7|Q8F8L7_LEPIN Transcriptional regulator OS=Leptospira interrogans serogroup Icterohaemorrhagiae serovar Lai (strain 56601) OX=189518 GN=LA_0538 PE=4 SV=1
#51	OuterMembrane	Cytoplasmic	Cytoplasmic	Periplasmic	OuterMembrane	:	0.482691	1.44333	1.14036	0.18431	1.74931	Cytoplasmic	tr|Q8F8F0|Q8F8F0_LEPIN MCE-related protein OS=Leptospira interrogans serogroup Icterohaemorrhagiae serovar Lai (strain 56601) OX=189518 GN=LA_0607 PE=4 SV=1
#57	Extracellular	Cytoplasmic	Cytoplasmic	Cytoplasmic	Extracellular	:	1.61218	0.529986	0.456575	0.114936	2.28633	Cytoplasmic	tr|Q8F9P0|Q8F9P0_LEPIN ACT domain-containing protein OS=Leptospira interrogans serogroup Icterohaemorrhagiae serovar Lai (strain 56601) OX=189518 GN=LA_0151 PE=4 SV=1
#58	Cytoplasmic	Cytoplasmic	Cytoplasmic	Periplasmic	Cytoplasmic	:	0.103604	0.687701	0.637254	0.638386	2.93305	Cytoplasmic	tr|Q8F8H4|Q8F8H4_LEPIN Outer membrane protein TolC OS=Leptospira interrogans serogroup Icterohaemorrhagiae serovar Lai (strain 56601) OX=189518 GN=LA_0581 PE=3 SV=1
#59	Periplasmic	Cytoplasmic	InnerMembrane	Periplasmic	OuterMembrane	:	0.69789	0.799832	1.0534	1.02019	1.42869	Cytoplasmic	tr|Q8F992|Q8F992_LEPIN Putative lipoprotein OS=Leptospira interrogans serogroup Icterohaemorrhagiae serovar Lai (strain 56601) OX=189518 GN=LA_0303 PE=4 SV=1
#60	Cytoplasmic	Cytoplasmic	Cytoplasmic	Periplasmic	Cytoplasmic	:	0.429712	0.431052	0.912153	0.168331	3.05875	Cytoplasmic	tr|Q8F7X9|Q8F7X9_LEPIN PINc domain-containing protein OS=Leptospira interrogans serogroup Icterohaemorrhagiae serovar Lai (strain 56601) OX=189518 GN=LA_0813 PE=4 SV=2
#65	Cytoplasmic	Cytoplasmic	OuterMembrane	Periplasmic	OuterMembrane	:	1.06425	1.29714	0.922936	0.413652	1.30202	Cytoplasmic	tr|Q8F7E1|Q8F7E1_LEPIN Putative lipoprotein OS=Leptospira interrogans serogroup Icterohaemorrhagiae serovar Lai (strain 56601) OX=189518 GN=LA_1004 PE=4 SV=1
#66	OuterMembrane	Cytoplasmic	Cytoplasmic	Periplasmic	OuterMembrane	:	0.36444	1.47025	0.964522	0.415918	1.78487	Cytoplasmic	tr|D4YW40|D4YW40_LEPIN PINc domain-containing protein OS=Leptospira interrogans serogroup Icterohaemorrhagiae serovar Lai (strain 56601) OX=189518 GN=LA_1816a PE=4 SV=1
#67	Cytoplasmic	Cytoplasmic	Cytoplasmic	Periplasmic	OuterMembrane	:	0.470973	0.79615	0.960888	0.489744	2.28225	Cytoplasmic	tr|Q8EXD0|Q8EXD0_LEPIN TonB protein OS=Leptospira interrogans serogroup Icterohaemorrhagiae serovar Lai (strain 56601) OX=189518 GN=LB_283 PE=3 SV=1
#68	OuterMembrane	Cytoplasmic	Cytoplasmic	Periplasmic	Cytoplasmic	:	0.358329	0.829504	1.39222	0.60994	1.81	Cytoplasmic	tr|Q8F3Z8|Q8F3Z8_LEPIN Endonuclease OS=Leptospira interrogans serogroup Icterohaemorrhagiae serovar Lai (strain 56601) OX=189518 GN=LA_2250 PE=4 SV=2
#69	Cytoplasmic	Cytoplasmic	Cytoplasmic	Periplasmic	Extracellular	:	1.14398	0.481658	0.994963	0.295951	2.08345	Cytoplasmic	tr|Q8F585|Q8F585_LEPIN PINc domain-containing protein OS=Leptospira interrogans serogroup Icterohaemorrhagiae serovar Lai (strain 56601) OX=189518 GN=LA_1799 PE=4 SV=1
#71	OuterMembrane	Cytoplasmic	Cytoplasmic	Periplasmic	Cytoplasmic	:	0.179565	1.30383	0.717983	0.509098	2.28952	Cytoplasmic	tr|Q8F3N2|Q8F3N2_LEPIN Type II secretion system protein J OS=Leptospira interrogans serogroup Icterohaemorrhagiae serovar Lai (strain 56601) OX=189518 GN=LA_2369 PE=3 SV=1
#72	Cytoplasmic	Cytoplasmic	Cytoplasmic	Cytoplasmic	Cytoplasmic	:	0.112145	0.053923	0.134704	0.0756296	4.6236	Cytoplasmic	tr|Q8F339|Q8F339_LEPIN TPR-repeat-containing protein OS=Leptospira interrogans serogroup Icterohaemorrhagiae serovar Lai (strain 56601) OX=189518 GN=pilF PE=4 SV=1
#77	Cytoplasmic	Cytoplasmic	Cytoplasmic	Cytoplasmic	Cytoplasmic	:	0.383006	0.220789	0.406926	0.0925532	3.89673	Cytoplasmic	tr|Q8F8F2|Q8F8F2_LEPIN SET family protein OS=Leptospira interrogans serogroup Icterohaemorrhagiae serovar Lai (strain 56601) OX=189518 GN=LA_0605 PE=4 SV=2
#79	OuterMembrane	Cytoplasmic	OuterMembrane	Cytoplasmic	Cytoplasmic	:	0.110102	2.29978	0.12704	0.0703493	2.39273	Cytoplasmic	tr|Q8F5I8|Q8F5I8_LEPIN Signal transduction histidine kinase OS=Leptospira interrogans serogroup Icterohaemorrhagiae serovar Lai (strain 56601) OX=189518 GN=baeS PE=4 SV=1
#80	Cytoplasmic	Cytoplasmic	Cytoplasmic	Cytoplasmic	Cytoplasmic	:	0.266583	0.109459	0.401919	0.367475	3.85457	Cytoplasmic	tr|Q8EY75|Q8EY75_LEPIN Uncharacterized protein OS=Leptospira interrogans serogroup Icterohaemorrhagiae serovar Lai (strain 56601) OX=189518 GN=LA_4342 PE=4 SV=1
#81	Cytoplasmic	Cytoplasmic	Cytoplasmic	Cytoplasmic	Cytoplasmic	:	0.00327191	0.0100288	0.00284026	0.0501092	4.93375	Cytoplasmic	tr|Q8F1P9|Q8F1P9_LEPIN Adenylosuccinate lyase OS=Leptospira interrogans serogroup Icterohaemorrhagiae serovar Lai (strain 56601) OX=189518 GN=purB PE=3 SV=1
#82	Periplasmic	Cytoplasmic	Cytoplasmic	Periplasmic	Cytoplasmic	:	0.342362	0.117073	1.48677	0.333924	2.71987	Cytoplasmic	sp|Q8F0S0|RL10_LEPIN 50S ribosomal protein L10 OS=Leptospira interrogans serogroup Icterohaemorrhagiae serovar Lai (strain 56601) OX=189518 GN=rplJ PE=3 SV=1
#83	Cytoplasmic	Cytoplasmic	Cytoplasmic	Cytoplasmic	Cytoplasmic	:	0.0544035	0.0443209	0.344781	0.0685536	4.48794	Cytoplasmic	tr|Q8F7Q4|Q8F7Q4_LEPIN NADH-quinone oxidoreductase subunit F OS=Leptospira interrogans serogroup Icterohaemorrhagiae serovar Lai (strain 56601) OX=189518 GN=nuoF PE=3 SV=1
#84	Cytoplasmic	Cytoplasmic	Cytoplasmic	Cytoplasmic	Cytoplasmic	:	0.0354522	0.0308452	0.530543	0.152952	4.25021	Cytoplasmic	tr|Q8F8P2|Q8F8P2_LEPIN UDP-3-O-[3-hydroxymyristoyl] glucosamine N-acyltransferase OS=Leptospira interrogans serogroup Icterohaemorrhagiae serovar Lai (strain 56601) OX=189518 GN=lpxD PE=4 SV=1
#86	Cytoplasmic	Cytoplasmic	Cytoplasmic	Cytoplasmic	Cytoplasmic	:	0.378913	0.432415	0.347925	0.170497	3.67025	Cytoplasmic	tr|Q8F527|Q8F527_LEPIN Histidine kinase sensor protein OS=Leptospira interrogans serogroup Icterohaemorrhagiae serovar Lai (strain 56601) OX=189518 GN=LA_1860 PE=4 SV=1
#88	Cytoplasmic	Cytoplasmic	Cytoplasmic	Cytoplasmic	Cytoplasmic	:	0.213769	0.772798	0.336123	0.558916	3.11839	Cytoplasmic	tr|Q8CXU0|Q8CXU0_LEPIN Recombination factor protein RarA OS=Leptospira interrogans serogroup Icterohaemorrhagiae serovar Lai (strain 56601) OX=189518 GN=LA_1179 PE=3 SV=1
#89	OuterMembrane	Cytoplasmic	Cytoplasmic	Cytoplasmic	Cytoplasmic	:	0.0983159	0.982814	0.0953887	0.114454	3.70903	Cytoplasmic	sp|Q8CXU1|TRUB_LEPIN tRNA pseudouridine synthase B OS=Leptospira interrogans serogroup Icterohaemorrhagiae serovar Lai (strain 56601) OX=189518 GN=truB PE=3 SV=2
#90	OuterMembrane	Cytoplasmic	Cytoplasmic	Cytoplasmic	OuterMembrane	:	0.152305	1.73039	0.198225	0.435085	2.48399	Cytoplasmic	tr|Q8CXU2|Q8CXU2_LEPIN rRNA methylase OS=Leptospira interrogans serogroup Icterohaemorrhagiae serovar Lai (strain 56601) OX=189518 GN=spoU PE=4 SV=2
#91	Cytoplasmic	Periplasmic	Extracellular	Periplasmic	OuterMembrane	:	0.882069	0.806481	1.2766	0.667057	1.36779	Cytoplasmic	tr|Q8CXU3|Q8CXU3_LEPIN Uncharacterized protein OS=Leptospira interrogans serogroup Icterohaemorrhagiae serovar Lai (strain 56601) OX=189518 GN=LA_0471 PE=4 SV=1
#92	Cytoplasmic	Cytoplasmic	Cytoplasmic	Periplasmic	OuterMembrane	:	0.0916646	0.916209	0.650578	0.544122	2.79743	Cytoplasmic	tr|Q8CXU4|Q8CXU4_LEPIN FOG:HEAT repeat protein OS=Leptospira interrogans serogroup Icterohaemorrhagiae serovar Lai (strain 56601) OX=189518 GN=LA_0466 PE=4 SV=1
#93	OuterMembrane	Cytoplasmic	Cytoplasmic	Cytoplasmic	Cytoplasmic	:	0.696651	0.941579	0.595132	0.170955	2.59568	Cytoplasmic	tr|Q8CXU5|Q8CXU5_LEPIN Rhodanese-like protein OS=Leptospira interrogans serogroup Icterohaemorrhagiae serovar Lai (strain 56601) OX=189518 GN=pspE PE=4 SV=2
#95	Cytoplasmic	Cytoplasmic	Cytoplasmic	Cytoplasmic	Cytoplasmic	:	0.0333748	0.0551708	0.100144	0.821226	3.99009	Cytoplasmic	tr|Q8CXU7|Q8CXU7_LEPIN cAMP-binding protein OS=Leptospira interrogans serogroup Icterohaemorrhagiae serovar Lai (strain 56601) OX=189518 GN=crp PE=4 SV=1
#97	Cytoplasmic	Cytoplasmic	Cytoplasmic	Cytoplasmic	Cytoplasmic	:	0.61199	0.40113	0.615195	0.272323	3.09936	Cytoplasmic	tr|Q8CXU9|Q8CXU9_LEPIN Dioxygenase superfamily protein OS=Leptospira interrogans serogroup Icterohaemorrhagiae serovar Lai (strain 56601) OX=189518 GN=LA_0076 PE=4 SV=2
#99	Extracellular	Cytoplasmic	OuterMembrane	Cytoplasmic	Cytoplasmic	:	0.821342	0.912182	0.141313	0.0500199	3.07514	Cytoplasmic	tr|Q8EX51|Q8EX51_LEPIN ParB OS=Leptospira interrogans serogroup Icterohaemorrhagiae serovar Lai (strain 56601) OX=189518 GN=parB PE=3 SV=1
#102	Cytoplasmic	Cytoplasmic	Cytoplasmic	Cytoplasmic	Cytoplasmic	:	0.0372043	0.111902	0.0573557	0.167514	4.62602	Cytoplasmic	tr|Q8EX54|Q8EX54_LEPIN Uncharacterized protein OS=Leptospira interrogans serogroup Icterohaemorrhagiae serovar Lai (strain 56601) OX=189518 GN=LB_363 PE=4 SV=2
#107	Cytoplasmic	Cytoplasmic	Cytoplasmic	Cytoplasmic	Cytoplasmic	:	0.159927	0.406499	0.188507	0.130228	4.11484	Cytoplasmic	tr|Q8EX61|Q8EX61_LEPIN Uncharacterized protein OS=Leptospira interrogans serogroup Icterohaemorrhagiae serovar Lai (strain 56601) OX=189518 GN=LB_354 PE=4 SV=1
#108	Cytoplasmic	Cytoplasmic	Cytoplasmic	Cytoplasmic	Cytoplasmic	:	0.00174262	0.00354391	0.0314521	0.171585	4.79168	Cytoplasmic	tr|Q8EX62|Q8EX62_LEPIN Pyruvate kinase OS=Leptospira interrogans serogroup Icterohaemorrhagiae serovar Lai (strain 56601) OX=189518 GN=pykF PE=3 SV=1
#111	Cytoplasmic	Cytoplasmic	Cytoplasmic	Periplasmic	Cytoplasmic	:	0.293691	0.668166	0.955196	0.244632	2.83832	Cytoplasmic	tr|Q8EX65|Q8EX65_LEPIN Putative lipoprotein OS=Leptospira interrogans serogroup Icterohaemorrhagiae serovar Lai (strain 56601) OX=189518 GN=LB_350 PE=4 SV=1
#112	OuterMembrane	Cytoplasmic	InnerMembrane	Cytoplasmic	OuterMembrane	:	0.289866	1.63672	0.255708	0.79389	2.02382	Cytoplasmic	tr|Q8EX69|Q8EX69_LEPIN Putative transposase OS=Leptospira interrogans serogroup Icterohaemorrhagiae serovar Lai (strain 56601) OX=189518 GN=LB_345 PE=4 SV=2
#114	Cytoplasmic	Cytoplasmic	Cytoplasmic	Cytoplasmic	Cytoplasmic	:	0.811977	0.478789	0.908004	0.342186	2.45904	Cytoplasmic	tr|Q8EX72|Q8EX72_LEPIN Uncharacterized protein OS=Leptospira interrogans serogroup Icterohaemorrhagiae serovar Lai (strain 56601) OX=189518 GN=LB_342 PE=4 SV=1
#115	Periplasmic	Cytoplasmic	Cytoplasmic	Cytoplasmic	OuterMembrane	:	0.733807	0.856338	0.619783	1.21363	1.57644	Cytoplasmic	tr|Q8EX73|Q8EX73_LEPIN Uncharacterized protein OS=Leptospira interrogans serogroup Icterohaemorrhagiae serovar Lai (strain 56601) OX=189518 GN=LB_341 PE=4 SV=1
#116	Cytoplasmic	Cytoplasmic	Cytoplasmic	Cytoplasmic	Cytoplasmic	:	0.501415	0.32298	1.09363	0.338058	2.74392	Cytoplasmic	tr|Q8EX74|Q8EX74_LEPIN Uncharacterized protein OS=Leptospira interrogans serogroup Icterohaemorrhagiae serovar Lai (strain 56601) OX=189518 GN=LB_340 PE=4 SV=2
#117	Cytoplasmic	Cytoplasmic	Cytoplasmic	Cytoplasmic	Cytoplasmic	:	0.57486	0.195306	0.831371	0.436191	2.96227	Cytoplasmic	tr|Q8EX75|Q8EX75_LEPIN Uncharacterized protein OS=Leptospira interrogans serogroup Icterohaemorrhagiae serovar Lai (strain 56601) OX=189518 GN=LB_339 PE=4 SV=1
#118	Cytoplasmic	Cytoplasmic	Cytoplasmic	Cytoplasmic	Cytoplasmic	:	0.407192	0.18508	0.249699	0.145571	4.01246	Cytoplasmic	tr|Q8EX80|Q8EX80_LEPIN Uncharacterized protein OS=Leptospira interrogans serogroup Icterohaemorrhagiae serovar Lai (strain 56601) OX=189518 GN=LB_334 PE=4 SV=1
#119	Cytoplasmic	Cytoplasmic	Cytoplasmic	Cytoplasmic	InnerMembrane	:	0.0679599	0.31166	0.178908	1.19208	3.24939	Cytoplasmic	tr|Q8EX77|Q8EX77_LEPIN Uncharacterized protein OS=Leptospira interrogans serogroup Icterohaemorrhagiae serovar Lai (strain 56601) OX=189518 GN=LB_337 PE=4 SV=1
#120	Cytoplasmic	Cytoplasmic	Cytoplasmic	Cytoplasmic	Cytoplasmic	:	0.051328	0.0676832	0.0758063	0.187428	4.61775	Cytoplasmic	tr|Q8EX81|Q8EX81_LEPIN Response regulator OS=Leptospira interrogans serogroup Icterohaemorrhagiae serovar Lai (strain 56601) OX=189518 GN=ompR PE=4 SV=2
#121	Cytoplasmic	Cytoplasmic	Cytoplasmic	Cytoplasmic	Cytoplasmic	:	0.509056	0.316612	0.30989	0.236954	3.62749	Cytoplasmic	tr|Q8EX82|Q8EX82_LEPIN Uncharacterized protein OS=Leptospira interrogans serogroup Icterohaemorrhagiae serovar Lai (strain 56601) OX=189518 GN=LB_332 PE=4 SV=2
#122	InnerMembrane	Cytoplasmic	Cytoplasmic	Cytoplasmic	Cytoplasmic	:	0.338171	0.592767	0.446869	0.953899	2.66829	Cytoplasmic	tr|Q8EX83|Q8EX83_LEPIN Uncharacterized protein OS=Leptospira interrogans serogroup Icterohaemorrhagiae serovar Lai (strain 56601) OX=189518 GN=LB_330 PE=4 SV=1
#123	Cytoplasmic	Cytoplasmic	Cytoplasmic	Cytoplasmic	Cytoplasmic	:	0.135957	0.319146	0.167128	0.132208	4.24556	Cytoplasmic	tr|Q8EX85|Q8EX85_LEPIN Lysyl-tRNA synthetase OS=Leptospira interrogans serogroup Icterohaemorrhagiae serovar Lai (strain 56601) OX=189518 GN=LB_329 PE=4 SV=1
#124	Cytoplasmic	Cytoplasmic	OuterMembrane	Cytoplasmic	OuterMembrane	:	0.917977	1.86504	0.236567	0.102264	1.87815	Cytoplasmic	tr|Q8EX86|Q8EX86_LEPIN OmpA-family protein OS=Leptospira interrogans serogroup Icterohaemorrhagiae serovar Lai (strain 56601) OX=189518 GN=LB_328 PE=4 SV=1
#126	Cytoplasmic	Cytoplasmic	Cytoplasmic	Cytoplasmic	Cytoplasmic	:	0.283624	0.389876	0.857899	0.300097	3.1685	Cytoplasmic	tr|Q8EX89|Q8EX89_LEPIN Transcriptional regulator OS=Leptospira interrogans serogroup Icterohaemorrhagiae serovar Lai (strain 56601) OX=189518 GN=LB_325 PE=4 SV=1
#127	OuterMembrane	Periplasmic	Cytoplasmic	Cytoplasmic	Periplasmic	:	0.849126	1.08258	1.39865	0.175017	1.49463	Cytoplasmic	tr|Q8EX91|Q8EX91_LEPIN Transglycosylase OS=Leptospira interrogans serogroup Icterohaemorrhagiae serovar Lai (strain 56601) OX=189518 GN=mltE PE=4 SV=1
#128	Cytoplasmic	Cytoplasmic	Extracellular	Cytoplasmic	OuterMembrane	:	1.02851	0.87574	0.396296	0.208193	2.49126	Cytoplasmic	tr|Q8EX93|Q8EX93_LEPIN Uncharacterized protein OS=Leptospira interrogans serogroup Icterohaemorrhagiae serovar Lai (strain 56601) OX=189518 GN=LB_321 PE=4 SV=2
#130	Cytoplasmic	Cytoplasmic	Cytoplasmic	Cytoplasmic	Cytoplasmic	:	0.605112	0.252817	0.172303	0.257136	3.71263	Cytoplasmic	tr|Q8EX95|Q8EX95_LEPIN Uncharacterized protein OS=Leptospira interrogans serogroup Icterohaemorrhagiae serovar Lai (strain 56601) OX=189518 GN=LB_319 PE=4 SV=1
#131	OuterMembrane	Cytoplasmic	OuterMembrane	Cytoplasmic	Cytoplasmic	:	0.564466	1.57609	0.269957	0.265028	2.32446	Cytoplasmic	tr|Q8EX94|Q8EX94_LEPIN MgtE_N domain-containing protein OS=Leptospira interrogans serogroup Icterohaemorrhagiae serovar Lai (strain 56601) OX=189518 GN=LB_320 PE=4 SV=1
#132	Cytoplasmic	Cytoplasmic	Cytoplasmic	Periplasmic	Cytoplasmic	:	0.373855	0.59863	0.609174	0.238804	3.17954	Cytoplasmic	tr|Q8EX96|Q8EX96_LEPIN Putative acyltransferase OS=Leptospira interrogans serogroup Icterohaemorrhagiae serovar Lai (strain 56601) OX=189518 GN=LB_318 PE=4 SV=1
#133	Cytoplasmic	Cytoplasmic	InnerMembrane	Cytoplasmic	OuterMembrane	:	0.647138	1.43789	0.117069	0.71534	2.08256	Cytoplasmic	sp|Q8EX97|ALR_LEPIN Alanine racemase OS=Leptospira interrogans serogroup Icterohaemorrhagiae serovar Lai (strain 56601) OX=189518 GN=alr PE=3 SV=1
#134	Cytoplasmic	Cytoplasmic	Cytoplasmic	Cytoplasmic	Cytoplasmic	:	0.560444	0.70527	0.903413	0.192914	2.63796	Cytoplasmic	tr|Q8EX98|Q8EX98_LEPIN Uncharacterized protein OS=Leptospira interrogans serogroup Icterohaemorrhagiae serovar Lai (strain 56601) OX=189518 GN=LB_316 PE=4 SV=2
#135	Cytoplasmic	Cytoplasmic	Cytoplasmic	Cytoplasmic	Cytoplasmic	:	0.131372	0.043886	0.060185	0.0098007	4.75476	Cytoplasmic	tr|Q8EXA2|Q8EXA2_LEPIN S-adenosylmethionine decarboxylase OS=Leptospira interrogans serogroup Icterohaemorrhagiae serovar Lai (strain 56601) OX=189518 GN=speD PE=4 SV=1
#136	Cytoplasmic	Cytoplasmic	Cytoplasmic	Cytoplasmic	Cytoplasmic	:	0.0533774	0.0215048	0.678721	0.155629	4.09077	Cytoplasmic	sp|Q8EXA3|SPEE2_LEPIN Polyamine aminopropyltransferase 2 OS=Leptospira interrogans serogroup Icterohaemorrhagiae serovar Lai (strain 56601) OX=189518 GN=speE2 PE=3 SV=2
#141	Cytoplasmic	Cytoplasmic	Cytoplasmic	Cytoplasmic	OuterMembrane	:	0.713114	0.532969	0.935772	0.32488	2.49327	Cytoplasmic	tr|Q8EXB0|Q8EXB0_LEPIN IS1501 transposase OS=Leptospira interrogans serogroup Icterohaemorrhagiae serovar Lai (strain 56601) OX=189518 GN=LB_304 PE=4 SV=2
#142	Cytoplasmic	Cytoplasmic	Cytoplasmic	Cytoplasmic	Cytoplasmic	:	0.0852064	0.156643	0.107442	0.313895	4.33681	Cytoplasmic	tr|Q8EXB2|Q8EXB2_LEPIN Uncharacterized protein OS=Leptospira interrogans serogroup Icterohaemorrhagiae serovar Lai (strain 56601) OX=189518 GN=LB_301 PE=4 SV=2
#143	Cytoplasmic	Cytoplasmic	Cytoplasmic	Cytoplasmic	Cytoplasmic	:	0.82261	0.26173	0.592673	0.286109	3.03688	Cytoplasmic	tr|Q8EXB3|Q8EXB3_LEPIN Uncharacterized protein OS=Leptospira interrogans serogroup Icterohaemorrhagiae serovar Lai (strain 56601) OX=189518 GN=LB_300 PE=4 SV=2
#145	Cytoplasmic	Cytoplasmic	Cytoplasmic	Cytoplasmic	Cytoplasmic	:	0.11454	0.506573	0.307353	0.0910762	3.98046	Cytoplasmic	tr|Q8EXB5|Q8EXB5_LEPIN L-lysine 2, 3-aminomutase OS=Leptospira interrogans serogroup Icterohaemorrhagiae serovar Lai (strain 56601) OX=189518 GN=kamA PE=4 SV=1
#146	OuterMembrane	Cytoplasmic	Cytoplasmic	Periplasmic	OuterMembrane	:	0.797637	1.22272	0.828198	0.213968	1.93747	Cytoplasmic	tr|Q8EXB6|Q8EXB6_LEPIN ABC-type phosphate transport system protein PstS OS=Leptospira interrogans serogroup Icterohaemorrhagiae serovar Lai (strain 56601) OX=189518 GN=pstS PE=4 SV=1
#147	OuterMembrane	Cytoplasmic	InnerMembrane	Cytoplasmic	OuterMembrane	:	0.275214	1.74533	0.221967	0.834616	1.92288	Cytoplasmic	tr|Q8EXB8|Q8EXB8_LEPIN Putative transposase OS=Leptospira interrogans serogroup Icterohaemorrhagiae serovar Lai (strain 56601) OX=189518 GN=LB_295 PE=4 SV=2
#148	Cytoplasmic	Cytoplasmic	Cytoplasmic	Cytoplasmic	Cytoplasmic	:	0.166808	0.287286	0.405104	0.0751066	4.0657	Cytoplasmic	sp|Q8EXB9|EFP_LEPIN Elongation factor P OS=Leptospira interrogans serogroup Icterohaemorrhagiae serovar Lai (strain 56601) OX=189518 GN=efp PE=3 SV=2
#149	Cytoplasmic	Cytoplasmic	Cytoplasmic	Cytoplasmic	Cytoplasmic	:	0.320325	0.194195	0.465481	0.0621196	3.95788	Cytoplasmic	sp|Q8EXC0|MTND_LEPIN Acireductone dioxygenase OS=Leptospira interrogans serogroup Icterohaemorrhagiae serovar Lai (strain 56601) OX=189518 GN=mtnD PE=3 SV=1
#150	OuterMembrane	Extracellular	Cytoplasmic	Cytoplasmic	Cytoplasmic	:	0.659693	0.882113	0.907662	0.0912829	2.45925	Cytoplasmic	sp|Q8EXC1|MTNB_LEPIN Methylthioribulose-1-phosphate dehydratase OS=Leptospira interrogans serogroup Icterohaemorrhagiae serovar Lai (strain 56601) OX=189518 GN=mtnB PE=3 SV=1
#153	Cytoplasmic	Cytoplasmic	Cytoplasmic	Cytoplasmic	Cytoplasmic	:	0.0632948	0.0184974	0.294823	0.685153	3.93823	Cytoplasmic	tr|Q8EXC5|Q8EXC5_LEPIN Uncharacterized protein OS=Leptospira interrogans serogroup Icterohaemorrhagiae serovar Lai (strain 56601) OX=189518 GN=LB_288 PE=4 SV=2
#154	Cytoplasmic	Cytoplasmic	Cytoplasmic	Cytoplasmic	Cytoplasmic	:	0.39385	0.246346	0.534158	0.197837	3.62781	Cytoplasmic	tr|Q8EXC4|Q8EXC4_LEPIN Uncharacterized protein OS=Leptospira interrogans serogroup Icterohaemorrhagiae serovar Lai (strain 56601) OX=189518 GN=LB_289 PE=4 SV=1
#156	Cytoplasmic	Cytoplasmic	Cytoplasmic	Periplasmic	Cytoplasmic	:	0.163057	0.303843	0.574496	0.577304	3.3813	Cytoplasmic	tr|Q8EXC7|Q8EXC7_LEPIN Glutamate synthase OS=Leptospira interrogans serogroup Icterohaemorrhagiae serovar Lai (strain 56601) OX=189518 GN=gltB PE=3 SV=2
#158	Cytoplasmic	Cytoplasmic	OuterMembrane	Cytoplasmic	Cytoplasmic	:	0.387065	1.36652	0.22279	0.229139	2.79448	Cytoplasmic	tr|D4YW31|D4YW31_LEPIN Uncharacterized protein OS=Leptospira interrogans serogroup Icterohaemorrhagiae serovar Lai (strain 56601) OX=189518 GN=LA_1312a PE=4 SV=1
#159	Periplasmic	Cytoplasmic	Cytoplasmic	Cytoplasmic	Cytoplasmic	:	0.515039	0.21541	0.776091	0.760937	2.73252	Cytoplasmic	tr|D4YW32|D4YW32_LEPIN Uncharacterized protein OS=Leptospira interrogans serogroup Icterohaemorrhagiae serovar Lai (strain 56601) OX=189518 GN=LA_1406a PE=4 SV=1
#162	Cytoplasmic	Cytoplasmic	OuterMembrane	Cytoplasmic	OuterMembrane	:	0.203389	1.42001	0.463031	0.498929	2.41465	Cytoplasmic	tr|D4YW35|D4YW35_LEPIN Uncharacterized protein OS=Leptospira interrogans serogroup Icterohaemorrhagiae serovar Lai (strain 56601) OX=189518 GN=LA_1517a PE=4 SV=1
#163	Periplasmic	Cytoplasmic	Cytoplasmic	Cytoplasmic	Periplasmic	:	0.66289	0.282542	1.31973	0.499404	2.23543	Cytoplasmic	tr|D4YW36|D4YW36_LEPIN IS1533 transposase OS=Leptospira interrogans serogroup Icterohaemorrhagiae serovar Lai (strain 56601) OX=189518 GN=LA_1528a PE=4 SV=1
#164	Cytoplasmic	Cytoplasmic	Cytoplasmic	Cytoplasmic	Cytoplasmic	:	0.30372	0.085223	0.494956	0.344728	3.77137	Cytoplasmic	tr|D4YW37|D4YW37_LEPIN Acetyltransferase-like protein OS=Leptospira interrogans serogroup Icterohaemorrhagiae serovar Lai (strain 56601) OX=189518 GN=LA_1803a PE=4 SV=1
#166	Cytoplasmic	Cytoplasmic	Cytoplasmic	Periplasmic	Cytoplasmic	:	0.522156	0.128567	0.702122	0.162536	3.48462	Cytoplasmic	tr|D4YW39|D4YW39_LEPIN Uncharacterized protein OS=Leptospira interrogans serogroup Icterohaemorrhagiae serovar Lai (strain 56601) OX=189518 GN=LA_1813a PE=4 SV=1
#167	Periplasmic	Cytoplasmic	Cytoplasmic	Cytoplasmic	Extracellular	:	0.903259	0.448832	0.968614	0.396816	2.28248	Cytoplasmic	tr|D4YW41|D4YW41_LEPIN IS1501 transposase OS=Leptospira interrogans serogroup Icterohaemorrhagiae serovar Lai (strain 56601) OX=189518 GN=LA_1937a PE=4 SV=1
#168	Cytoplasmic	Cytoplasmic	Cytoplasmic	Periplasmic	Cytoplasmic	:	0.219743	0.803251	1.14869	0.72475	2.10357	Cytoplasmic	tr|D4YW42|D4YW42_LEPIN Uncharacterized protein OS=Leptospira interrogans serogroup Icterohaemorrhagiae serovar Lai (strain 56601) OX=189518 GN=LA_1951a PE=4 SV=1
#169	Periplasmic	InnerMembrane	Cytoplasmic	Cytoplasmic	Cytoplasmic	:	0.758918	0.302735	0.868281	0.916281	2.15378	Cytoplasmic	tr|D4YW44|D4YW44_LEPIN Uncharacterized protein OS=Leptospira interrogans serogroup Icterohaemorrhagiae serovar Lai (strain 56601) OX=189518 GN=LA_2004a PE=4 SV=1
#171	Periplasmic	Cytoplasmic	Periplasmic	Cytoplasmic	Cytoplasmic	:	0.986308	0.178382	1.45186	0.323368	2.06008	Cytoplasmic	tr|D4YW45|D4YW45_LEPIN Ferredoxin family protein OS=Leptospira interrogans serogroup Icterohaemorrhagiae serovar Lai (strain 56601) OX=189518 GN=fer PE=4 SV=1
#172	Periplasmic	Cytoplasmic	Cytoplasmic	Cytoplasmic	Cytoplasmic	:	0.996341	0.304474	0.779605	0.46712	2.45246	Cytoplasmic	tr|D4YW46|D4YW46_LEPIN Uncharacterized protein OS=Leptospira interrogans serogroup Icterohaemorrhagiae serovar Lai (strain 56601) OX=189518 GN=LA_2100a PE=4 SV=1
#173	Periplasmic	Periplasmic	Cytoplasmic	Cytoplasmic	Extracellular	:	0.986401	0.31524	1.57573	0.380991	1.74164	Cytoplasmic	tr|D4YW47|D4YW47_LEPIN Uncharacterized protein OS=Leptospira interrogans serogroup Icterohaemorrhagiae serovar Lai (strain 56601) OX=189518 GN=LA_2154a PE=4 SV=1
#174	Cytoplasmic	Cytoplasmic	Cytoplasmic	Periplasmic	Cytoplasmic	:	0.994525	0.369308	1.03267	0.413653	2.18985	Cytoplasmic	tr|D4YW48|D4YW48_LEPIN Uncharacterized protein OS=Leptospira interrogans serogroup Icterohaemorrhagiae serovar Lai (strain 56601) OX=189518 GN=LA_2227a PE=4 SV=1
#175	Periplasmic	Cytoplasmic	Cytoplasmic	Cytoplasmic	Extracellular	:	0.771011	0.293791	1.17981	0.404576	2.35081	Cytoplasmic	tr|D4YW49|D4YW49_LEPIN 50S ribosomal protein L33 OS=Leptospira interrogans serogroup Icterohaemorrhagiae serovar Lai (strain 56601) OX=189518 GN=rpmG PE=3 SV=1
#176	Cytoplasmic	Cytoplasmic	Cytoplasmic	Cytoplasmic	Cytoplasmic	:	0.463832	0.179817	0.508038	0.609068	3.23924	Cytoplasmic	tr|D4YW50|D4YW50_LEPIN Uncharacterized protein OS=Leptospira interrogans serogroup Icterohaemorrhagiae serovar Lai (strain 56601) OX=189518 GN=LB_245a PE=4 SV=1
#177	Cytoplasmic	Cytoplasmic	Cytoplasmic	Cytoplasmic	Cytoplasmic	:	0.38978	0.209842	0.543977	0.17381	3.68259	Cytoplasmic	tr|D4YW51|D4YW51_LEPIN S-adenosylmethionine decarboxylase proenzyme OS=Leptospira interrogans serogroup Icterohaemorrhagiae serovar Lai (strain 56601) OX=189518 GN=speD PE=3 SV=1
#178	Cytoplasmic	Cytoplasmic	Cytoplasmic	Cytoplasmic	Cytoplasmic	:	0.821158	0.404141	0.554771	0.278894	2.94103	Cytoplasmic	tr|D4YW52|D4YW52_LEPIN Uncharacterized protein OS=Leptospira interrogans serogroup Icterohaemorrhagiae serovar Lai (strain 56601) OX=189518 GN=LB_340a PE=4 SV=1
#179	OuterMembrane	Cytoplasmic	Cytoplasmic	Cytoplasmic	Cytoplasmic	:	0.39008	1.4542	0.17748	0.633974	2.34426	Cytoplasmic	tr|D5MNY1|D5MNY1_LEPIN Glycosyl transferase OS=Leptospira interrogans serogroup Icterohaemorrhagiae serovar Lai (strain 56601) OX=189518 GN=LA_1663 PE=4 SV=1
#180	Cytoplasmic	Cytoplasmic	Cytoplasmic	Cytoplasmic	Cytoplasmic	:	0.00667836	0.0122757	0.32979	0.361212	4.29005	Cytoplasmic	tr|D5MNY2|D5MNY2_LEPIN Malic enzyme OS=Leptospira interrogans serogroup Icterohaemorrhagiae serovar Lai (strain 56601) OX=189518 GN=sfcA PE=3 SV=1
#182	Cytoplasmic	Cytoplasmic	Cytoplasmic	Cytoplasmic	Cytoplasmic	:	0.047774	0.214252	0.0754235	0.0706846	4.59187	Cytoplasmic	tr|G1UB15|G1UB15_LEPIN Jag-like RNA-binding protein OS=Leptospira interrogans serogroup Icterohaemorrhagiae serovar Lai (strain 56601) OX=189518 GN=jag PE=4 SV=1
#183	Cytoplasmic	Cytoplasmic	Cytoplasmic	Cytoplasmic	Cytoplasmic	:	0.173976	0.252392	0.196542	0.879596	3.49749	Cytoplasmic	tr|G1UB16|G1UB16_LEPIN Glycosyltransferase OS=Leptospira interrogans serogroup Icterohaemorrhagiae serovar Lai (strain 56601) OX=189518 GN=LA_1646 PE=4 SV=1
#184	Cytoplasmic	Cytoplasmic	Cytoplasmic	Cytoplasmic	Cytoplasmic	:	0.0306201	0.0280634	0.0970094	0.0943964	4.74991	Cytoplasmic	tr|G1UB17|G1UB17_LEPIN Galactowaldenase OS=Leptospira interrogans serogroup Icterohaemorrhagiae serovar Lai (strain 56601) OX=189518 GN=LA_1643 PE=3 SV=1
#186	OuterMembrane	Cytoplasmic	Cytoplasmic	Periplasmic	OuterMembrane	:	0.223154	1.10611	1.01792	0.350783	2.30204	Cytoplasmic	tr|G1UB20|G1UB20_LEPIN Glucose-1-phosphate thymidylyltransferase OS=Leptospira interrogans serogroup Icterohaemorrhagiae serovar Lai (strain 56601) OX=189518 GN=rfbA PE=3 SV=1
#187	OuterMembrane	Cytoplasmic	Cytoplasmic	Cytoplasmic	OuterMembrane	:	0.287948	1.54474	0.501547	0.125486	2.54028	Cytoplasmic	tr|G1UB21|G1UB21_LEPIN Glycosyltransferase OS=Leptospira interrogans serogroup Icterohaemorrhagiae serovar Lai (strain 56601) OX=189518 GN=LA_1650 PE=4 SV=1
#190	OuterMembrane	Cytoplasmic	Cytoplasmic	Cytoplasmic	OuterMembrane	:	0.357948	1.56352	0.163134	0.225209	2.69019	Cytoplasmic	tr|G1UB26|G1UB26_LEPIN Glycosyl transferase OS=Leptospira interrogans serogroup Icterohaemorrhagiae serovar Lai (strain 56601) OX=189518 GN=LA_1656 PE=4 SV=1
#192	Cytoplasmic	Cytoplasmic	Cytoplasmic	Cytoplasmic	Cytoplasmic	:	0.478366	0.556603	1.2621	0.33583	2.3671	Cytoplasmic	tr|G1UB27|G1UB27_LEPIN dTDP-4-dehydrorhamnose 3,5-epimerase OS=Leptospira interrogans serogroup Icterohaemorrhagiae serovar Lai (strain 56601) OX=189518 GN=rfbC PE=3 SV=1
#193	OuterMembrane	Cytoplasmic	Cytoplasmic	Cytoplasmic	Extracellular	:	1.10667	0.92089	0.704865	0.309411	1.95817	Cytoplasmic	tr|G1UB28|G1UB28_LEPIN mRNA interferase OS=Leptospira interrogans serogroup Icterohaemorrhagiae serovar Lai (strain 56601) OX=189518 GN=LA_2843 PE=3 SV=1
#195	Cytoplasmic	OuterMembrane	Cytoplasmic	Cytoplasmic	Cytoplasmic	:	0.271419	1.46788	0.180701	0.30887	2.77113	Cytoplasmic	tr|G1UB31|G1UB31_LEPIN Glycosyltransferase OS=Leptospira interrogans serogroup Icterohaemorrhagiae serovar Lai (strain 56601) OX=189518 GN=LA_1642 PE=4 SV=1
#196	OuterMembrane	Cytoplasmic	Cytoplasmic	Cytoplasmic	Cytoplasmic	:	0.0662856	0.725387	0.115715	0.127979	3.96463	Cytoplasmic	tr|G1UB29|G1UB29_LEPIN Glycosyl transferase OS=Leptospira interrogans serogroup Icterohaemorrhagiae serovar Lai (strain 56601) OX=189518 GN=LA_1657 PE=4 SV=1
#200	Cytoplasmic	Cytoplasmic	Cytoplasmic	Cytoplasmic	Cytoplasmic	:	0.0440311	0.0575435	0.0493086	0.0650788	4.78404	Cytoplasmic	tr|G1UB33|G1UB33_LEPIN Pyridoxal phosphate-dependent aminotransferase OS=Leptospira interrogans serogroup Icterohaemorrhagiae serovar Lai (strain 56601) OX=189518 GN=wecE PE=3 SV=1
#201	Cytoplasmic	Cytoplasmic	Cytoplasmic	Periplasmic	Cytoplasmic	:	0.356965	0.426	0.765556	0.141354	3.31013	Cytoplasmic	sp|Q8F9P7|ENGB_LEPIN Probable GTP-binding protein EngB OS=Leptospira interrogans serogroup Icterohaemorrhagiae serovar Lai (strain 56601) OX=189518 GN=engB PE=3 SV=1
#202	Cytoplasmic	Cytoplasmic	Cytoplasmic	Cytoplasmic	Cytoplasmic	:	0.465595	0.267034	0.188965	0.300272	3.77813	Cytoplasmic	tr|G1UB34|G1UB34_LEPIN FdtA-like protein OS=Leptospira interrogans serogroup Icterohaemorrhagiae serovar Lai (strain 56601) OX=189518 GN=LA_1654 PE=4 SV=1
#203	Cytoplasmic	Cytoplasmic	Cytoplasmic	Cytoplasmic	Cytoplasmic	:	0.39302	0.20518	0.386663	0.21305	3.80209	Cytoplasmic	tr|Q8F0B8|Q8F0B8_LEPIN Flagellar FlbD family protein OS=Leptospira interrogans serogroup Icterohaemorrhagiae serovar Lai (strain 56601) OX=189518 GN=LA_3578 PE=4 SV=1
#205	Periplasmic	Cytoplasmic	Cytoplasmic	Periplasmic	Cytoplasmic	:	0.640032	0.264923	1.60096	0.709295	1.78479	Cytoplasmic	sp|O50638|YIDD_LEPIN Putative membrane protein insertion efficiency factor OS=Leptospira interrogans serogroup Icterohaemorrhagiae serovar Lai (strain 56601) OX=189518 GN=LA_0177 PE=3 SV=1
#206	Cytoplasmic	Periplasmic	Cytoplasmic	Cytoplasmic	Cytoplasmic	:	0.892293	0.616124	1.33395	0.307942	1.84969	Cytoplasmic	tr|G1UB35|G1UB35_LEPIN Predicted transcriptional regulator OS=Leptospira interrogans serogroup Icterohaemorrhagiae serovar Lai (strain 56601) OX=189518 GN=LA_2844 PE=4 SV=1
#207	Cytoplasmic	Cytoplasmic	Cytoplasmic	Cytoplasmic	Extracellular	:	1.00558	0.295554	0.768012	0.353262	2.57759	Cytoplasmic	tr|D4YW11|D4YW11_LEPIN Uncharacterized protein OS=Leptospira interrogans serogroup Icterohaemorrhagiae serovar Lai (strain 56601) OX=189518 GN=LA_4314a PE=4 SV=1
#208	Cytoplasmic	Cytoplasmic	Cytoplasmic	Cytoplasmic	Cytoplasmic	:	0.396904	0.233965	0.594294	0.171815	3.60302	Cytoplasmic	sp|P0C0A0|SPEH_LEPIN S-adenosylmethionine decarboxylase proenzyme OS=Leptospira interrogans serogroup Icterohaemorrhagiae serovar Lai (strain 56601) OX=189518 GN=speH PE=3 SV=1
#209	Cytoplasmic	Cytoplasmic	Cytoplasmic	Periplasmic	Cytoplasmic	:	0.469317	0.375913	0.940785	0.213543	3.00044	Cytoplasmic	tr|Q8F847|Q8F847_LEPIN Putative lipoprotein OS=Leptospira interrogans serogroup Icterohaemorrhagiae serovar Lai (strain 56601) OX=189518 GN=LA_0712 PE=4 SV=2
#211	Cytoplasmic	Cytoplasmic	Cytoplasmic	Cytoplasmic	Cytoplasmic	:	0.329202	0.386712	0.200325	0.20377	3.87999	Cytoplasmic	tr|Q8EYZ6|Q8EYZ6_LEPIN Two-component response regulator OS=Leptospira interrogans serogroup Icterohaemorrhagiae serovar Lai (strain 56601) OX=189518 GN=LA_4065 PE=4 SV=1
#212	Cytoplasmic	Cytoplasmic	Cytoplasmic	Cytoplasmic	Cytoplasmic	:	0.206298	0.314051	0.106007	0.173918	4.19973	Cytoplasmic	tr|Q8F7X6|Q8F7X6_LEPIN Response regulator containing a signal receiver domain and a DNA-binding domain OS=Leptospira interrogans serogroup Icterohaemorrhagiae serovar Lai (strain 56601) OX=189518 GN=citB PE=4 SV=1
#213	OuterMembrane	OuterMembrane	Cytoplasmic	Cytoplasmic	Extracellular	:	1.16609	1.60685	0.338247	0.0838186	1.80499	Cytoplasmic	tr|Q8F7C7|Q8F7C7_LEPIN NifU_N domain-containing protein OS=Leptospira interrogans serogroup Icterohaemorrhagiae serovar Lai (strain 56601) OX=189518 GN=LA_1019 PE=4 SV=1
#217	OuterMembrane	Cytoplasmic	Cytoplasmic	Cytoplasmic	Cytoplasmic	:	0.061403	0.892944	0.222645	0.0262235	3.79678	Cytoplasmic	tr|Q8F8S7|Q8F8S7_LEPIN Tdh-like protein OS=Leptospira interrogans serogroup Icterohaemorrhagiae serovar Lai (strain 56601) OX=189518 GN=LA_0477 PE=4 SV=1
[truncated: 111 more rows]

## Sheet: KEGG
KEGG	KEGG_PATHWAY_cnt	KEGG_PATHWAY_in_list	expected	Fold Enrichment
Bacterial secretion system	21	15	0.6993	21.45
Two-component system	53	12	1.7649	6.79925
[truncated: 11 more rows]

## Sheet: Gene Ontology
Pathway (Gene Ontology)	Fold Enrichment	FDR	log10FDR
[truncated: 26 more rows]
